# Supplementary material for: Crystal structure and Hirshfeld surface analysis of dimeth­yl(phen­yl)phosphine sulfide
Source: Acta Crystallogr E Crystallogr Commun. 2024 Jun 18;80(Pt 7):755–8. doi: 10.1107/S2056989024005668 (PMC11223698; doi:10.1107/S2056989024005668)
Supplement: Supplementary file 1 [file e-80-00755-sup1.cif]

##############################################################################
#                                                                            #
# This CIF contains the data in a paper accepted for publication in          #
# Acta Crystallographica Section E. It conforms to the requirements of       #
# Notes for Authors for Acta Crystallographica Section E, and has been       #
# peer reviewed under the auspices of the IUCr Commission on Journals.       #
#                                                                            #
# Full details of the Crystallographic Information File format               #
# are given in the paper "The Crystallographic Information File (CIF):       #
# a New Standard Archive File for Crystallography" by S. R. Hall, F. H.      #
# Allen and I. D. Brown [Acta Cryst. (1991), A47, 655-685].                  #
#                                                                            #
# The current version of the core CIF dictionary is obtainable from          #
# ftp://ftp.iucr.org/pub/cif_core.dic.                                       #
#                                                                            #
# Software is freely available for graphical display of the structure(s)     #
# in this CIF. For information consult the CIF software page                 #
# http://www.iucr.org/resources/cif/software.                                #
#                                                                            #
# This file may be used for bona fide research purposes within the           #
# scientific community so long as proper attribution is given to the journal # 
# article from which it was obtained.                                        #
#                                                                            #
##############################################################################
data_I
_audit_creation_method
;
Olex2 1.3
(compiled Nov 21 2019 18:26:39 for OlexSys, GUI svn.r6003)
;
_journal_date_recd_electronic     2024-06-04
_journal_date_accepted     2024-06-12
_journal_name_full     'Acta Crystallographica, Section E'
_journal_year     2024
_journal_volume     80
_journal_issue      7
_journal_page_first     0
_journal_page_last     0
_journal_paper_category     GO
_journal_paper_doi     10.1107/S2056989024005668
_journal_coeditor_code     HB8100
_publ_contact_author_name     'Carsten Strohmann'
_publ_contact_author_address
;
Inorganic Chemistry
TU Dortmund University
Otto-Hahn Str. 6
44227 Dortmund
Germany
;
_publ_contact_author_email     'carsten.strohmann@tu-dortmund.de'
_publ_contact_author_fax     '+49 231 755 3797'
_publ_contact_author_phone     '+49 231 755 3807'
_publ_section_title
;
Crystal structure and Hirshfeld surface analysis of dimethyl(phenyl)phosphine
sulfide
;
loop_
    _publ_author_name
    _publ_author_footnote
    _publ_author_address
    'Risken, Robin' .
;
Inorganic Chemistry
TU Dortmund University
Otto-Hahn Str. 6
44227 Dortmund
Germany
;
    'Kuzu, Yasin Mehmet' .
;
Inorganic Chemistry
TU Dortmund University
Otto-Hahn Str. 6
44227 Dortmund
Germany
;
    'Schmidt, Annika' .
;
Inorganic Chemistry
TU Dortmund University
Otto-Hahn Str. 6
44227 Dortmund
Germany
;
    'Strohmann, Carsten' .
;
Inorganic Chemistry
TU Dortmund University
Otto-Hahn Str. 6
44227 Dortmund
Germany
;
_publ_section_synopsis
;
The title compound, C~8~H~11~PS, which melts below room temperature, was
crystallized at low temperature. The P---S bond length is 1.9623 (5) \%A and
the major contributors to the Hirshfeld surface are H...H, S...H/H...S and
C...H/H...C contacts.
;
_chemical_name_systematic
;
Dimethyl(phenyl)phosphanethione
;
_chemical_name_common
;
Dimethyl(phenyl)phosphine sulfide
;
_chemical_formula_moiety     'C8 H11 P S'
_chemical_formula_sum     'C8 H11 P S'
_chemical_formula_iupac     'C8 H11 P S'
_chemical_formula_weight     170.20
_chemical_melting_point     ?
_space_group_crystal_system     monoclinic
_space_group_name_H-M_alt     'P 1 21/n 1'
_space_group_name_Hall     '-P 2yn'
loop_
    _space_group_symop_operation_xyz
    'x, y, z'
    '-x+1/2, y+1/2, -z+1/2'
    '-x, -y, -z'
    'x-1/2, -y-1/2, z-1/2'
_cell_length_a     6.2805(2)
_cell_length_b     7.6549(2)
_cell_length_c     19.3578(8)
_cell_angle_alpha     90
_cell_angle_beta     99.372(2)
_cell_angle_gamma     90
_cell_volume     918.23(5)
_cell_formula_units_Z     4
_cell_measurement_reflns_used     3458
_cell_measurement_theta_min     4.63
_cell_measurement_theta_max     79.23
_cell_measurement_temperature     100.0
_exptl_crystal_description     needle
_exptl_crystal_colour     colourless
_exptl_crystal_size_max     0.14
_exptl_crystal_size_mid     0.134
_exptl_crystal_size_min     0.095
_exptl_crystal_density_diffrn     1.231
_exptl_crystal_density_meas     ?
_exptl_crystal_density_method     ?
_exptl_crystal_F_000     360
_exptl_absorpt_coefficient_mu     4.172
_exptl_absorpt_correction_type     multi-scan
_exptl_absorpt_process_details
;
(SADABS; Krause <i>et al.</i>,  2015)
;
_exptl_absorpt_correction_T_min     0.4645
_exptl_absorpt_correction_T_max     0.5871
_diffrn_ambient_temperature     100.0
_diffrn_source     ?
_diffrn_source_power     0.0
_diffrn_source_voltage     0.0
_diffrn_source_current     0.0
_diffrn_radiation_type     CuK\a
_diffrn_radiation_wavelength     1.54178
_diffrn_measurement_device_type     'Bruker APEXII CCD'
_diffrn_measurement_method     '\f and \w scans'
_diffrn_detector_area_resol_mean     ?
_diffrn_reflns_number     12606
_diffrn_reflns_av_R_equivalents     0.0287
_diffrn_reflns_av_unetI/netI     0.0170
_diffrn_reflns_theta_min     4.630
_diffrn_reflns_theta_max     74.716
_diffrn_reflns_theta_full     67.679
_diffrn_measured_fraction_theta_max     0.997
_diffrn_measured_fraction_theta_full     1.000
_diffrn_reflns_limit_h_min     -7
_diffrn_reflns_limit_h_max     7
_diffrn_reflns_limit_k_min     -9
_diffrn_reflns_limit_k_max     7
_diffrn_reflns_limit_l_min     -24
_diffrn_reflns_limit_l_max     23
_diffrn_standards_number     0
_refine_special_details     ?
_reflns_number_total     1886
_reflns_number_gt     1745
_reflns_threshold_expression     'I > 2\s(I)'
_refine_ls_structure_factor_coef     Fsqd
_refine_ls_matrix_type     full
_refine_ls_R_factor_all     0.0270
_refine_ls_R_factor_gt     0.0243
_refine_ls_wR_factor_gt     0.0624
_refine_ls_wR_factor_ref     0.0642
_refine_ls_goodness_of_fit_ref     1.057
_refine_ls_restrained_S_all     1.057
_refine_ls_number_reflns     1886
_refine_ls_number_parameters     93
_refine_ls_number_restraints     0
_refine_ls_hydrogen_treatment     constr
_refine_ls_weighting_scheme     calc
_refine_ls_weighting_details
              'w=1/[\s^2^(Fo^2^)+(0.0310P)^2^+0.3420P] where P=(Fo^2^+2Fc^2^)/3'
_atom_sites_solution_hydrogens     geom
_atom_sites_solution_primary     dual
_atom_sites_solution_secondary     ?
_refine_ls_shift/su_max     0.001
_refine_ls_shift/su_mean     0.000
_refine_diff_density_max     0.340
_refine_diff_density_min     -0.234
_refine_ls_extinction_method     none
_refine_ls_extinction_coef     .
loop_
    _atom_type_symbol
    _atom_type_description
    _atom_type_scat_dispersion_real
    _atom_type_scat_dispersion_imag
    _atom_type_scat_source
    'C' 'C' 0.0181 0.0091
                         'International Tables Vol C Tables 4.2.6.8 and 6.1.1.4'
    'H' 'H' 0.0000 0.0000
                         'International Tables Vol C Tables 4.2.6.8 and 6.1.1.4'
    'P' 'P' 0.2955 0.4335
                         'International Tables Vol C Tables 4.2.6.8 and 6.1.1.4'
    'S' 'S' 0.3331 0.5567
                         'International Tables Vol C Tables 4.2.6.8 and 6.1.1.4'
_computing_data_collection
;
APEX2 (Bruker, 2018)
;
_computing_cell_refinement
;
SAINT V8.38A (Bruker, 2018)
;
_computing_data_reduction
;
SAINT V8.38A (Bruker, 2018)
;
_computing_structure_solution
;
<i>SHELXT</i> (Sheldrick, 2015a)
;
_computing_structure_refinement
;
<i>SHELXL2014/7</i> (Sheldrick, 2015b)
;
_computing_molecular_graphics
;
Olex2 1.3 (Dolomanov <i>et al.</i>,  2009)
;
_computing_publication_material
;
Olex2 1.3 (Dolomanov <i>et al.</i>,  2009)
;
loop_
    _atom_site_type_symbol
    _atom_site_label
    _atom_site_fract_x
    _atom_site_fract_y
    _atom_site_fract_z
    _atom_site_U_iso_or_equiv
    _atom_site_adp_type
    _atom_site_calc_flag
    _atom_site_occupancy
    _atom_site_disorder_assembly
    _atom_site_disorder_group
    P P1 0.42807(5) 0.75930(4) 0.57224(2) 0.02071(10) Uani d 1 . .
    S S1 0.73232(5) 0.79603(5) 0.56424(2) 0.02966(11) Uani d 1 . .
    C C3 0.3919(2) 0.57849(16) 0.62992(6) 0.0225(3) Uani d 1 . .
    C C8 0.1928(2) 0.49493(18) 0.62617(7) 0.0280(3) Uani d 1 . .
    H H8 0.0754 0.5285 0.5913 0.034 Uiso calc 1 . .
    C C2 0.2586(2) 0.71634(18) 0.48984(7) 0.0267(3) Uani d 1 . .
    H H2A 0.3014 0.6055 0.4708 0.040 Uiso calc 1 . .
    H H2B 0.2743 0.8110 0.4570 0.040 Uiso calc 1 . .
    H H2C 0.1078 0.7091 0.4968 0.040 Uiso calc 1 . .
    C C1 0.3115(2) 0.94645(17) 0.60830(7) 0.0268(3) Uani d 1 . .
    H H1A 0.1620 0.9205 0.6133 0.040 Uiso calc 1 . .
    H H1B 0.3142 1.0466 0.5769 0.040 Uiso calc 1 . .
    H H1C 0.3950 0.9741 0.6543 0.040 Uiso calc 1 . .
    C C4 0.5618(2) 0.52745(19) 0.68113(7) 0.0320(3) Uani d 1 . .
    H H4 0.6990 0.5816 0.6836 0.038 Uiso calc 1 . .
    C C7 0.1657(2) 0.36298(19) 0.67315(8) 0.0331(3) Uani d 1 . .
    H H7 0.0303 0.3056 0.6700 0.040 Uiso calc 1 . .
    C C6 0.3345(3) 0.31482(19) 0.72440(8) 0.0357(3) Uani d 1 . .
    H H6 0.3152 0.2250 0.7567 0.043 Uiso calc 1 . .
    C C5 0.5320(3) 0.3975(2) 0.72876(8) 0.0398(4) Uani d 1 . .
    H H5 0.6477 0.3654 0.7645 0.048 Uiso calc 1 . .
loop_
    _atom_site_aniso_label
    _atom_site_aniso_U_11
    _atom_site_aniso_U_22
    _atom_site_aniso_U_33
    _atom_site_aniso_U_12
    _atom_site_aniso_U_13
    _atom_site_aniso_U_23
    P1 0.01838(17) 0.02128(17) 0.02246(17) 0.00095(11) 0.00330(12) 0.00012(12)
    S1 0.01915(17) 0.03201(19) 0.0385(2) 0.00062(12) 0.00678(13) 0.00507(14)
    C3 0.0253(6) 0.0205(6) 0.0223(6) 0.0025(5) 0.0058(5) -0.0015(5)
    C8 0.0261(7) 0.0248(6) 0.0337(7) -0.0002(5) 0.0066(5) -0.0004(5)
    C2 0.0266(7) 0.0291(7) 0.0238(6) 0.0010(5) 0.0021(5) -0.0011(5)
    C1 0.0285(7) 0.0236(6) 0.0293(6) 0.0023(5) 0.0075(5) -0.0008(5)
    C4 0.0304(7) 0.0315(7) 0.0321(7) -0.0014(6) -0.0011(6) 0.0027(6)
    C7 0.0377(8) 0.0251(7) 0.0396(8) -0.0021(6) 0.0152(6) -0.0005(6)
    C6 0.0553(10) 0.0250(7) 0.0300(7) 0.0032(6) 0.0165(7) 0.0035(6)
    C5 0.0478(9) 0.0368(8) 0.0319(7) 0.0039(7) -0.0027(7) 0.0077(6)
_geom_special_details
;
 All esds (except the esd in the dihedral angle between two l.s. planes)
 are estimated using the full covariance matrix.  The cell esds are taken
 into account individually in the estimation of esds in distances, angles
 and torsion angles; correlations between esds in cell parameters are only
 used when they are defined by crystal symmetry.  An approximate (isotropic)
 treatment of cell esds is used for estimating esds involving l.s. planes.
;
loop_
    _geom_bond_atom_site_label_1
    _geom_bond_atom_site_label_2
    _geom_bond_site_symmetry_2
    _geom_bond_distance
    _geom_bond_publ_flag
    P1 S1 . 1.9623(5) ?
    P1 C3 . 1.8158(13) ?
    P1 C2 . 1.7977(13) ?
    P1 C1 . 1.8004(13) ?
    C3 C8 . 1.3957(19) ?
    C3 C4 . 1.3893(18) ?
    C8 H8 . 0.9500 ?
    C8 C7 . 1.388(2) ?
    C2 H2A . 0.9800 ?
    C2 H2B . 0.9800 ?
    C2 H2C . 0.9800 ?
    C1 H1A . 0.9800 ?
    C1 H1B . 0.9800 ?
    C1 H1C . 0.9800 ?
    C4 H4 . 0.9500 ?
    C4 C5 . 1.390(2) ?
    C7 H7 . 0.9500 ?
    C7 C6 . 1.379(2) ?
    C6 H6 . 0.9500 ?
    C6 C5 . 1.383(2) ?
    C5 H5 . 0.9500 ?
loop_
    _geom_angle_atom_site_label_1
    _geom_angle_atom_site_label_2
    _geom_angle_atom_site_label_3
    _geom_angle_site_symmetry_1
    _geom_angle_site_symmetry_3
    _geom_angle
    _geom_angle_publ_flag
    C3 P1 S1 . . 112.26(4) ?
    C2 P1 S1 . . 113.55(5) ?
    C2 P1 C3 . . 106.91(6) ?
    C2 P1 C1 . . 105.68(6) ?
    C1 P1 S1 . . 112.28(5) ?
    C1 P1 C3 . . 105.58(6) ?
    C8 C3 P1 . . 121.21(10) ?
    C4 C3 P1 . . 119.64(10) ?
    C4 C3 C8 . . 119.08(12) ?
    C3 C8 H8 . . 119.9 ?
    C7 C8 C3 . . 120.25(13) ?
    C7 C8 H8 . . 119.9 ?
    P1 C2 H2A . . 109.5 ?
    P1 C2 H2B . . 109.5 ?
    P1 C2 H2C . . 109.5 ?
    H2A C2 H2B . . 109.5 ?
    H2A C2 H2C . . 109.5 ?
    H2B C2 H2C . . 109.5 ?
    P1 C1 H1A . . 109.5 ?
    P1 C1 H1B . . 109.5 ?
    P1 C1 H1C . . 109.5 ?
    H1A C1 H1B . . 109.5 ?
    H1A C1 H1C . . 109.5 ?
    H1B C1 H1C . . 109.5 ?
    C3 C4 H4 . . 119.9 ?
    C3 C4 C5 . . 120.24(14) ?
    C5 C4 H4 . . 119.9 ?
    C8 C7 H7 . . 119.9 ?
    C6 C7 C8 . . 120.26(14) ?
    C6 C7 H7 . . 119.9 ?
    C7 C6 H6 . . 120.1 ?
    C7 C6 C5 . . 119.89(13) ?
    C5 C6 H6 . . 120.1 ?
    C4 C5 H5 . . 119.9 ?
    C6 C5 C4 . . 120.26(14) ?
    C6 C5 H5 . . 119.9 ?
loop_
    _geom_torsion_atom_site_label_1
    _geom_torsion_atom_site_label_2
    _geom_torsion_atom_site_label_3
    _geom_torsion_atom_site_label_4
    _geom_torsion_site_symmetry_1
    _geom_torsion_site_symmetry_2
    _geom_torsion_site_symmetry_3
    _geom_torsion_site_symmetry_4
    _geom_torsion
    _geom_torsion_publ_flag
    P1 C3 C8 C7 . . . . -176.66(10) ?
    P1 C3 C4 C5 . . . . 175.48(12) ?
    S1 P1 C3 C8 . . . . -159.38(10) ?
    S1 P1 C3 C4 . . . . 23.85(12) ?
    C3 C8 C7 C6 . . . . 0.8(2) ?
    C3 C4 C5 C6 . . . . 1.7(2) ?
    C8 C3 C4 C5 . . . . -1.4(2) ?
    C8 C7 C6 C5 . . . . -0.4(2) ?
    C2 P1 C3 C8 . . . . -34.24(12) ?
    C2 P1 C3 C4 . . . . 148.99(11) ?
    C1 P1 C3 C8 . . . . 77.98(12) ?
    C1 P1 C3 C4 . . . . -98.79(12) ?
    C4 C3 C8 C7 . . . . 0.1(2) ?
    C7 C6 C5 C4 . . . . -0.8(2) ?
_shelx_space_group_comment
;
The symmetry employed for this shelxl refinement is uniquely defined
by the following loop, which should always be used as a source of
symmetry information in preference to the above space-group names.
They are only intended as comments.
;
_shelx_estimated_absorpt_T_min     0.593
_shelx_estimated_absorpt_T_max     0.693
_shelx_hkl_file
;
   1   0   0 -0.1897 1.16506  10
   1   0   0 1.02081 2.82080   1
  -1   0   0 -0.4423 1.03946  10
  -1   0   0 3.20535 3.17408   1
   2   0   0 1919.52 50.9220   2
   2   0   0 2056.56 54.0385  10
  -2   0   0 1984.92 68.1835   1
   2   0   0 2038.49 68.1730   1
  -2   0   0 2005.23 53.2795  10
  -3   0   0 -0.5065 1.60138  10
   3   0   0 -0.1846 2.38938   8
   3   0   0 -0.0227 1.27509   2
   3   0   0 9.66614 6.56970   1
   3   0   0 -0.0831 3.24657   4
   3   0   0 2.94795 1.77407   7
  -3   0   0 -2.7238 4.94433   1
   3   0   0 0.96132 1.07251   3
  -4   0   0 256.149 13.2285  10
  -4   0   0 260.222 31.9499   1
   4   0   0 248.174 9.91548   4
   4   0   0 238.182 11.0482   6
   4   0   0 255.367 9.54527   2
   4   0   0 259.873 14.5540   8
   5   0   0 -0.8591 1.25646   2
   5   0   0 -0.5142 2.37553   8
   5   0   0 0.22512 1.90782   4
   6   0   0 763.400 23.3693   4
   6   0   0 752.663 30.6266   8
   0  -1   0 0.31964 0.72576   2
   0  -1   0 0.08839 0.63463   7
   0  -1   0 0.62096 0.43412  10
   0  -1   0 0.87891 2.24096   1
   0  -1   0 -0.0228 0.48117   3
   0   1   0 -0.0380 0.41484   3
   0   1   0 0.25988 0.58827   7
   0   1   0 0.33041 0.42538  10
   0   1   0 1.55126 2.02466   1
  -1  -1   0 368.983 10.5437  10
   1  -1   0 363.671 11.4145  10
   1  -1   0 346.744 9.23980   3
  -1  -1   0 367.195 17.8857   1
   1  -1   0 346.568 9.57203   7
   1   1   0 360.430 11.3681   7
  -1   1   0 372.703 11.3637  10
  -1   1   0 367.373 17.5828   1
   1   1   0 375.899 10.6934  10
   1   1   0 365.688 18.3569   1
  -1   1   0 371.692 17.3611   1
   1   1   0 371.226 10.1453   3
  -2  -1   0 857.397 38.4644   1
   2  -1   0 873.096 23.4328   2
  -2  -1   0 872.856 25.2095  10
   2  -1   0 866.215 26.6992  10
   2   1   0 908.164 26.0118  10
   2   1   0 918.139 40.0290   1
  -2   1   0 886.695 39.1631   1
  -2   1   0 869.051 26.0090  10
  -2   1   0 898.157 38.8963   1
  -3  -1   0 571.164 36.3523   1
   3  -1   0 532.890 17.2152   4
   3  -1   0 576.326 15.7715   3
   3  -1   0 591.060 17.5574   7
   3  -1   0 614.176 22.6629   8
  -3  -1   0 568.222 19.5323  10
  -3   1   0 575.493 36.9806   1
  -3   1   0 603.848 38.8568   1
  -3   1   0 594.300 20.6062  10
   3   1   0 543.752 16.9575   4
   3   1   0 587.902 21.6152   8
   4  -1   0 1056.67 33.9599   7
  -4  -1   0 1115.20 36.1086  10
  -4  -1   0 1093.95 67.4732   1
   4  -1   0 1111.81 31.8154   4
   4  -1   0 1151.73 34.2300   6
   4  -1   0 1119.92 31.1621   2
   4  -1   0 1155.83 39.0226   8
   4   1   0 1125.66 71.3064   1
   4   1   0 1135.97 32.0190   4
   4   1   0 1189.16 38.3878   8
  -4   1   0 1106.81 37.1916  10
   4   1   0 1074.33 31.4978   2
  -5  -1   0 198.258 9.25964  11
   5  -1   0 219.287 16.3880   8
   5  -1   0 213.174 8.97585   2
   5  -1   0 207.706 10.9320   6
   5   1   0 218.652 9.57951   2
   5   1   0 214.000 9.39512   4
   5   1   0 224.342 14.3472   8
   6  -1   0 2.28739 3.53330   8
   6  -1   0 3.91453 2.42736   4
   6   1   0 2.69228 1.99831   4
   6   1   0 -0.5263 2.06619   2
   6   1   0 0.26090 2.78898   8
   7  -1   0 15.2522 2.72115   9
   7  -1   0 11.6378 3.14685  13
  -7  -1   0 6.84953 6.61407  13
   0  -2   0 2433.32 71.1976   1
   0  -2   0 2373.31 59.6538  10
   0  -2   0 2286.98 60.2209   2
   0   2   0 2408.52 61.2262   7
   0   2   0 2416.39 70.2443   1
   0   2   0 2436.68 59.9270   3
  -1  -2   0 35.6449 1.80621  10
   1  -2   0 34.3021 6.74144   1
   1  -2   0 36.4607 2.99678   7
   1  -2   0 38.7848 3.25248  10
  -1  -2   0 45.2439 7.46374   1
   1  -2   0 37.1213 2.28265   2
  -1   2   0 39.3119 3.18594  10
   1   2   0 36.1486 7.24192   1
  -1   2   0 33.9248 7.05751   1
   1   2   0 40.1987 2.50000   3
  -1   2   0 40.3365 2.11730   7
  -1   2   0 40.0106 1.56945   3
   1   2   0 36.1415 3.38293   7
  -2  -2   0 388.318 24.8641   1
   2  -2   0 377.330 11.3534   2
  -2  -2   0 373.043 12.2696  10
   2   2   0 395.923 13.0017  10
   2   2   0 361.420 25.8881   1
  -2   2   0 409.342 25.6885   1
  -2   2   0 408.680 26.6154   1
   3  -2   0 107.878 5.00932   2
   3  -2   0 104.680 6.00438   4
  -3  -2   0 107.705 16.8167   1
   3  -2   0 120.433 9.09690   8
  -3  -2   0 105.808 6.40930  10
  -3   2   0 117.677 17.5690   1
   3   2   0 113.731 7.63487   8
   3   2   0 123.119 17.3905   1
  -3   2   0 108.777 17.9956   1
  -3   2   0 107.397 7.56462  10
   4  -2   0 306.277 17.0010   8
   4  -2   0 296.099 11.5649   4
  -4  -2   0 287.317 11.3353  11
   4  -2   0 326.836 15.5225  15
   4  -2   0 306.229 13.3840   6
   4  -2   0 299.369 10.6805   2
   4   2   0 294.730 21.3612   8
  -4   2   0 316.813 16.1952  10
   4   2   0 312.410 11.8686   2
   5  -2   0 279.623 12.9177   6
   5  -2   0 274.599 10.2643   2
  -5  -2   0 249.722 10.8198  11
   5  -2   0 264.599 11.3106   4
   5   2   0 253.189 17.1149   8
   5   2   0 255.293 11.2230   2
   6  -2   0 819.341 29.7938  13
   6  -2   0 803.830 24.2452   4
   6  -2   0 770.799 31.7397   8
   6   2   0 728.208 24.9116   2
   7  -2   0 138.313 6.98878   9
   7  -2   0 146.260 7.37763  13
  -7  -2   0 136.808 6.24882  15
  -7  -2   0 134.348 8.22672  13
   0  -3   0 6.69209 4.15487   1
   0  -3   0 0.45738 1.22150   2
   0   3   0 -2.0352 1.00958   7
   0   3   0 1.26326 3.91715   1
   0   3   0 -1.1695 0.70683   3
   1  -3   0 36.3085 2.74358   2
   1  -3   0 30.8467 8.10098   1
   1  -3   0 39.4268 3.38802  10
  -1  -3   0 33.9671 7.93355   1
   1   3   0 44.2855 9.46770   1
  -1   3   0 35.5833 1.80080   3
  -1   3   0 32.4077 8.60932   1
  -1   3   0 37.3853 3.41583  10
  -1   3   0 33.6671 2.45062   7
  -2  -3   0 11.8479 5.95330   1
   2  -3   0 6.78387 1.67443   2
  -2   3   0 -0.4373 5.45510   1
  -2   3   0 9.20639 3.09337  10
   2   3   0 15.2995 7.54481   1
  -2   3   0 11.8785 6.74508   1
   3  -3   0 39.8939 4.12506   4
   3  -3   0 41.4165 3.17755   2
   3  -3   0 34.7695 4.38370   6
  -3  -3   0 36.1157 3.83553  11
  -3  -3   0 41.3854 3.51341  10
   3  -3   0 34.4112 5.95238  15
   3  -3   0 37.2282 2.50023   5
   3  -3   0 37.9108 5.97036   8
  -3   3   0 43.6061 5.42915  10
  -3   3   0 51.7437 14.8290   1
   4  -3   0 990.183 36.3170   8
  -4  -3   0 955.475 29.1532  12
   4  -3   0 992.380 28.0649   2
   4  -3   0 995.173 31.5047   6
  -4  -3   0 946.633 36.8678  10
   4  -3   0 984.519 28.9182   4
   4  -3   0 991.183 34.4133  13
  -4  -3   0 987.085 29.3300  11
   5  -3   0 7.13076 2.70585   4
  -5  -3   0 -0.1716 3.72594  11
   5  -3   0 2.89012 3.33490   8
   5  -3   0 4.38633 3.15164  13
   5  -3   0 6.25234 3.02502   6
   5  -3   0 5.40568 1.90258   2
   5   3   0 6.04440 2.21543   2
   6  -3   0 1.22530 2.05700   4
   6  -3   0 2.07928 2.33629  13
  -6  -3   0 0.65070 1.90867  15
   6  -3   0 1.58984 2.92218   8
  -6  -3   0 -1.7298 3.40549  13
   7  -3   0 65.4579 4.72047   9
   0  -4   0 1655.99 73.3353   1
   0  -4   0 1845.62 48.9875  11
   0   4   0 1900.53 69.9502   1
   1  -4   0 580.368 18.3336  10
  -1  -4   0 565.709 18.6867  11
  -1  -4   0 620.578 36.2628   1
   1  -4   0 594.723 17.4870   2
   1  -4   0 595.193 34.2365   1
  -1   4   0 554.059 32.3203   1
   1   4   0 561.730 34.8731   1
  -1   4   0 609.964 17.8878   7
  -1   4   0 625.338 16.1416   3
   2  -4   0 7.91863 1.84446   2
   2  -4   0 4.72396 2.77104   8
   2  -4   0 10.9777 2.20598   4
  -2  -4   0 5.00622 2.11192  11
  -2  -4   0 7.40651 2.08151  12
   2  -4   0 8.29694 3.60456  15
  -2  -4   0 7.21757 2.45419  15
   2  -4   0 10.8120 2.60641   6
   2  -4   0 6.56255 1.34545   5
  -2   4   0 6.58175 2.31939  10
  -2   4   0 5.19832 8.67289   1
   3  -4   0 1164.89 38.8768   8
   3  -4   0 1189.72 32.3073   2
  -3  -4   0 1168.30 34.6244  15
  -3  -4   0 1162.89 33.6360  11
   3  -4   0 1140.90 32.3965   4
   3  -4   0 1209.91 38.9036  15
   3  -4   0 1142.15 35.6789   6
  -3  -4   0 1115.89 33.1618  16
  -3  -4   0 1174.03 34.0854  12
   3  -4   0 1174.23 36.6266  13
   3  -4   0 1136.74 30.3885   5
  -3  -4   0 1085.40 42.4510  13
  -3   4   0 1165.46 37.9902  10
   4  -4   0 50.0630 9.51874   8
  -4  -4   0 54.5115 5.41026  15
   4  -4   0 67.3232 4.46728   2
  -4  -4   0 50.9725 6.50370  13
  -4  -4   0 44.3446 4.65080  12
   4  -4   0 52.9737 6.36283   6
   4  -4   0 54.2414 3.31505   5
   4  -4   0 56.4467 6.22565  13
   4  -4   0 43.0802 6.95366  15
  -5  -4   0 216.118 10.8129  15
   5  -4   0 229.735 14.8237   8
   5  -4   0 229.963 9.82142   4
   5  -4   0 236.878 11.8605   6
   5  -4   0 227.800 11.6986  13
  -5  -4   0 232.954 12.8438  13
  -5  -4   0 206.188 9.36381  12
   5   4   0 236.609 11.1410   2
  -6  -4   0 386.038 14.1885  15
   6  -4   0 398.221 18.3744   8
   6  -4   0 421.310 13.4730   4
   7  -4   0 42.0591 3.25393   9
   0  -5   0 -0.1273 0.90681   5
   0  -5   0 0.34691 1.28952  12
   0  -5   0 -0.3677 1.77067  15
   0  -5   0 1.57065 1.79358   6
   0  -5   0 -3.3876 1.74949  11
  -1  -5   0 227.760 9.78124   6
  -1  -5   0 223.430 6.97439   5
  -1  -5   0 242.141 11.9906  15
   1  -5   0 232.432 9.86847  12
   1  -5   0 220.792 7.16279   5
  -1  -5   0 223.807 10.2157  16
   1  -5   0 227.112 10.7603   6
  -1  -5   0 223.536 10.1239  12
   1  -5   0 237.914 12.8852  15
  -1  -5   0 235.735 10.2678  11
   1  -5   0 211.081 8.65276   2
  -2  -5   0 308.124 12.6154  16
   2  -5   0 313.627 11.5131   2
   2  -5   0 337.662 16.7415  15
  -2  -5   0 321.412 12.8092  11
  -2  -5   0 319.191 13.1737  12
   2  -5   0 326.685 14.2069   6
  -2  -5   0 313.726 13.9821  15
   2  -5   0 305.129 9.66140   5
   3  -5   0 10.0301 2.43733   4
   3  -5   0 15.0510 3.95448   6
  -3  -5   0 9.56461 2.46526  16
   3  -5   0 10.3015 2.32872   2
   3  -5   0 1.76521 3.23361   8
   3  -5   0 8.07404 4.40704  15
  -3  -5   0 8.57509 2.72316  12
   3  -5   0 11.6415 1.89416   5
  -3  -5   0 9.92856 2.87690  15
   4  -5   0 167.935 7.89067   2
   4  -5   0 175.207 12.7876  15
   4  -5   0 176.807 7.89658   4
   4  -5   0 174.592 11.7297   8
   4  -5   0 168.959 6.28607   5
   4  -5   0 158.140 10.1154   6
  -4  -5   0 170.812 9.81147  15
  -4  -5   0 175.363 9.25453  12
   5  -5   0 23.5232 3.25562   4
   5  -5   0 26.6792 4.42107   6
  -5  -5   0 29.6206 3.46646  12
  -5  -5   0 24.6171 3.69521  15
   5  -5   0 25.4447 5.14056   8
   6  -5   0 13.2905 2.87072   9
   0  -6   0 238.657 7.69769   5
   0  -6   0 254.015 11.5864   6
   0  -6   0 246.785 13.8496  15
   0  -6   0 244.445 11.2595  12
   1  -6   0 230.080 10.2017  12
   1  -6   0 209.728 11.1551   6
  -1  -6   0 219.094 10.7923  12
   1  -6   0 245.156 14.2782  15
   1  -6   0 212.490 7.25295   5
  -1  -6   0 210.522 10.6434  11
  -1  -6   0 225.861 12.6118  15
  -1  -6   0 227.404 10.5467   6
  -1  -6   0 213.289 7.03780   5
   2  -6   0 342.307 15.4223   6
  -2  -6   0 355.011 10.3127   5
   2  -6   0 369.927 18.4992  15
  -2  -6   0 349.519 14.6653  12
  -2  -6   0 363.122 14.0649   6
  -2  -6   0 337.967 15.8445  15
   2  -6   0 345.626 10.5984   5
  -2  -6   0 353.830 14.2048  11
   2  -6   0 320.233 13.5850   9
   3  -6   0 640.911 23.6380   6
  -3  -6   0 672.044 24.0976  15
  -3  -6   0 679.124 22.9191  12
   3  -6   0 658.517 26.9434  15
   3  -6   0 664.745 18.3349   5
  -3  -6   0 624.469 21.4371  11
  -4  -6   0 27.2338 3.99487  12
  -4  -6   0 24.2493 4.09720  15
   4  -6   0 26.3957 4.32426   6
   4  -6   0 23.5621 2.32464   5
   4  -6   0 28.6602 5.30987  15
  -5  -6   0 39.0560 2.14793   5
  -5  -6   0 32.4120 3.48278  15
   5  -6   0 35.0234 4.19430   9
  -5  -6   0 36.8493 3.85615   6
   5  -6   0 28.1863 3.37365   6
   6  -6   0 137.026 5.51234   9
  -6  -6   0 131.896 5.19835   6
  -6  -6   0 136.061 3.92775   5
   0  -7   0 0.36478 1.13037   5
   0  -7   0 -0.2911 2.89003  15
   0  -7   0 0.97912 2.20748   6
   0  -7   0 -1.2480 1.61863  12
   1  -7   0 6.41189 1.57285   5
   1  -7   0 1.64580 3.50647  15
   1  -7   0 8.25610 3.15285   6
  -1  -7   0 3.45905 1.25687   5
  -1  -7   0 7.79310 2.45011  12
  -1  -7   0 2.74405 2.65844   6
  -1  -7   0 9.56215 3.84966  15
   2  -7   0 367.920 15.8171   6
  -2  -7   0 363.158 14.6139   6
  -2  -7   0 360.980 14.7855  12
   2  -7   0 358.841 10.8808   5
  -2  -7   0 366.175 10.6239   5
  -2  -7   0 355.548 16.3816  15
   2  -7   0 356.025 17.9110  15
  -3  -7   0 16.8595 3.00174   6
  -3  -7   0 17.9861 3.85842  15
   3  -7   0 18.5407 2.18571   5
  -3  -7   0 16.3121 3.41612  12
  -3  -7   0 19.9817 1.90103   5
   3  -7   0 14.2991 4.62877  15
   3  -7   0 14.4840 3.73380   6
   4  -7   0 193.522 8.09735   9
  -4  -7   0 200.741 8.90199  12
   4  -7   0 202.706 8.86024   6
  -4  -7   0 196.563 8.97830  15
  -4  -7   0 213.302 6.54784   5
  -4  -7   0 202.116 9.16909   6
   4  -7   0 208.383 11.8855  15
  -5  -7   0 3.31513 1.44460   6
  -5  -7   0 2.70347 0.75522   5
   0  -8   0 6.77177 1.39492   5
   0  -8   0 4.70415 3.29665  15
   0  -8   0 6.17705 3.01675   6
  -1  -8   0 273.938 8.27341   5
  -1  -8   0 276.921 12.0731   6
  -1  -8   0 269.936 13.4946  15
  -1  -8   0 276.117 11.6272  12
   1  -8   0 270.650 12.2414   6
   1  -8   0 261.085 13.9693  15
   1  -8   0 272.177 8.35026   5
   2  -8   0 282.140 13.9423  15
   2  -8   0 259.358 11.5378   6
  -2  -8   0 280.569 11.5175   6
   2  -8   0 266.165 8.13933   5
  -2  -8   0 286.873 11.4694  12
  -2  -8   0 268.607 7.99331   5
  -2  -8   0 257.350 12.0561  15
  -3  -8   0 114.775 6.31577   6
   3  -8   0 124.786 8.06929  15
  -3  -8   0 92.8211 5.73537  15
  -3  -8   0 123.670 3.98978   5
   3  -8   0 105.897 6.74748   6
   3  -8   0 120.155 4.38752   5
  -3  -8   0 117.782 6.31661  12
  -4  -8   0 40.6696 1.72204   5
  -4  -8   0 36.6508 2.96276   6
   0  -9   0 -1.1944 1.56925   6
   0  -9   0 -0.0507 1.60435  15
   0  -9   0 0.57050 0.84771   5
  -1  -9   0 30.1251 1.76035   5
  -1  -9   0 31.9938 3.31972   6
  -1  -9   0 19.3047 3.03302  15
   1  -9   0 26.9207 3.76671  15
   1  -9   0 26.1828 1.62018   5
  -2  -9   0 87.0802 2.87185   5
  -2  -9   0 86.2637 4.58692   6
   2  -9   0 71.3616 4.61435  15
   7   0  -1 886.811 38.7326  13
   6   0  -1 -0.1758 1.91972   4
   6   0  -1 2.92416 1.62919   2
   6   0  -1 1.71212 3.15153   8
  -6   0   1 5.75692 2.36599  11
   5   0  -1 176.550 12.8668   8
   5   0  -1 167.424 8.08772   2
   5   0  -1 159.764 8.04388   4
  -4   0   1 0.08984 1.91701  10
   4   0  -1 -1.7189 2.09663   8
   4   0  -1 0.52733 1.16241   2
   4   0  -1 0.28170 1.71534   4
   3   0  -1 576.585 17.0946   2
   3   0  -1 566.411 35.9222   1
  -3   0   1 589.676 20.2532  10
  -3   0   1 585.470 36.3869   1
   3   0  -1 572.371 16.4262   3
   3   0  -1 586.053 18.8367   7
   2   0  -1 -0.4029 1.07274   2
  -2   0   1 0.27629 1.48606  10
   2   0  -1 2.46585 1.09037   7
   2   0  -1 4.52547 4.43644   1
   2   0  -1 1.92163 0.80368   3
   2   0  -1 2.16365 1.52370  10
  -2   0   1 4.73841 4.55264   1
   1   0  -1 344.430 15.9098   1
   1   0  -1 336.836 9.48147   2
   1   0  -1 349.704 9.08571   3
   1   0  -1 356.037 9.78116   7
  -1   0   1 332.141 15.7218   1
  -1   0   1 347.804 10.4400  10
   0   0   1 1.35958 0.75586   1
   0   0   1 -0.0029 0.17713   3
   0   0   1 0.22848 0.45222   7
   0   0   1 0.17836 0.13642   2
   1   0   1 9048.58 234.936   1
  -1   0  -1 9183.77 240.871   1
  -2   0  -1 2.34351 4.40161   1
  -2   0  -1 -0.1904 1.44166  10
   2   0   1 0.85596 4.06580   1
   2   0   1 0.49343 0.96412   2
   3   0   1 90.6028 4.41761   2
   3   0   1 84.2704 5.29383   4
  -3   0  -1 75.3951 14.8696   1
   3   0   1 93.3670 7.81088   8
  -3   0  -1 93.0904 6.55613  10
   4   0   1 -0.8820 0.89360   2
  -4   0  -1 -1.7703 1.83180  10
   4   0   1 -0.9995 1.78561   4
  -4   0  -1 24.8640 14.4934   1
   4   0   1 2.23437 1.77539   6
   5   0   1 402.854 14.6463   2
   5   0   1 384.453 25.0816   8
   6   0   1 5.29845 3.77357   8
   6   0   1 0.34361 2.09164   4
   7   0   1 353.206 17.8939  13
   7  -1  -1 31.3843 3.24339   9
   7  -1  -1 25.0902 3.92687  13
   6  -1  -1 114.360 6.94727   4
   6  -1  -1 107.971 6.00070   2
   6  -1  -1 113.256 10.9388   8
   6   1  -1 111.844 10.0182   8
   6   1  -1 116.685 6.29113   4
   6   1  -1 109.083 6.51299   2
   5  -1  -1 1.59489 1.36748   2
   5  -1  -1 2.08125 3.80479   8
   5  -1  -1 -1.4632 2.14086   6
   5   1  -1 1.51346 2.85018   8
   5   1  -1 0.22949 1.84910   4
   5   1  -1 2.30791 1.43889   2
  -4  -1   1 80.7690 7.37381  10
  -4  -1   1 89.2596 19.9679   1
   4  -1  -1 77.5254 3.25380   3
   4  -1  -1 89.2678 8.45093   8
   4  -1  -1 77.4296 4.34818   7
   4  -1  -1 82.1140 6.32357   6
   4  -1  -1 78.5694 5.41337   4
   4  -1  -1 74.6388 4.64088   2
  -4   1   1 84.9842 7.66408  10
   4   1  -1 79.4850 4.96936   2
   4   1  -1 70.0712 18.4885   1
   4   1  -1 80.7137 8.00717   8
   3  -1  -1 1847.24 45.8464   3
  -3  -1   1 1781.34 50.4946  10
  -3  -1   1 1837.58 74.7261   1
   3  -1  -1 1740.67 47.6767   4
   3  -1  -1 1843.43 47.5079   7
   3  -1  -1 1844.47 47.3617   2
   3  -1  -1 1842.73 53.4726   8
   3   1  -1 1843.56 76.2241   1
   3   1  -1 1828.10 52.6524   8
   3   1  -1 1760.39 47.7241   2
   3   1  -1 1678.69 47.2269   4
  -3   1   1 1843.15 74.8140   1
  -3   1   1 1858.88 73.2976   1
  -3   1   1 1791.14 51.4693  10
   2  -1  -1 1215.62 34.8059  10
  -2  -1   1 1253.37 48.7961   1
   2  -1  -1 1187.59 31.5026   2
  -2  -1   1 1178.58 33.2221  10
   2  -1  -1 1182.51 30.2759   3
   2  -1  -1 1205.33 31.0574   7
  -2   1   1 1199.25 34.0724  10
   2   1  -1 1198.30 48.9044   1
  -2   1   1 1222.04 47.3283   1
   2   1  -1 1215.98 33.9246   7
   2   1  -1 1194.03 33.8557  10
  -2   1   1 1228.03 46.9230   1
   2   1  -1 1203.94 31.6115   3
  -1  -1   1 141.121 5.22970  10
  -1  -1   1 142.039 11.0966   1
   1  -1  -1 151.381 5.95729  10
   1  -1  -1 139.327 4.68046   2
   1   1  -1 136.291 13.2909   1
   1   1  -1 152.507 5.38213  10
  -1   1   1 140.529 10.1218   1
   1   1  -1 144.101 4.71119   3
  -1   1   1 149.797 5.83569  10
   0  -1   1 215.008 6.24958  10
   0  -1  -1 219.795 8.79322   1
   0  -1   1 196.700 5.89916   2
   0  -1  -1 207.669 6.00162   2
   0  -1   1 207.079 6.48264   7
   0  -1   1 213.373 5.85697   3
   0  -1   1 203.546 11.4040   1
   0   1  -1 219.370 11.2399   1
   0   1  -1 222.704 6.59073   7
   0   1  -1 217.934 5.86974   3
   0   1   1 218.183 8.55115   1
   0   1   1 219.298 5.80213  10
   1  -1   1 378.416 9.92456   3
   1  -1   1 377.617 10.2487   2
   1  -1   1 372.568 10.5510   7
   1  -1   1 387.110 18.9471   1
  -1  -1  -1 378.357 10.9697  10
   1  -1   1 387.492 12.0991  10
  -1  -1  -1 382.981 18.3085   1
   1   1   1 395.834 11.2370  10
  -1   1  -1 363.604 18.5232   1
  -1   1  -1 386.153 11.8800  10
  -2  -1  -1 84.3666 4.83445  10
   2  -1   1 77.5972 5.44659  10
  -2  -1  -1 82.0225 10.9821   1
   2  -1   1 82.2624 3.49053   2
  -2   1  -1 82.0891 5.34643  10
  -2   1  -1 92.9634 12.0166   1
   2   1   1 85.1065 5.20586  10
  -2   1  -1 88.4184 12.4238   1
   2   1   1 76.4168 11.3480   1
   3  -1   1 2332.11 59.7432   2
  -3  -1  -1 2344.23 89.4888   1
   3  -1   1 2204.92 60.5317   4
  -3  -1  -1 2381.84 63.4936  10
   3  -1   1 2415.19 66.9445   8
   3   1   1 2442.73 91.3302   1
   3   1   1 2351.26 65.9381   8
   3   1   1 2341.72 60.4300   2
  -3   1  -1 2311.71 89.0310   1
  -3   1  -1 2293.17 64.3459  10
  -3   1  -1 2274.18 90.1087   1
   3   1   1 2250.08 60.6176   4
   4  -1   1 50.2467 4.75879   4
  -4  -1  -1 46.7628 5.27806  10
   4  -1   1 41.3657 4.59768   6
   4  -1   1 44.0802 6.83053   8
   4  -1   1 47.1538 3.46046   2
  -4   1  -1 44.7402 6.78769  10
   4   1   1 41.9233 6.29809   8
   4   1   1 47.5823 4.34651   4
   4   1   1 41.0659 3.58711   2
   5  -1   1 54.0503 3.92495   2
   5  -1   1 50.6715 5.32818   4
   5  -1   1 58.2550 8.42382   8
  -5  -1  -1 47.3790 4.74165  11
   5   1   1 49.9821 4.28695   2
   5   1   1 45.1015 8.34324   8
   6  -1   1 43.9982 4.82989   4
   6  -1   1 37.3589 7.14924   8
   6   1   1 40.7788 4.13186   4
   6   1   1 42.0807 6.59755   8
   7  -1   1 221.878 11.4812  13
   7  -1   1 220.566 8.95312   9
   7  -1   1 218.207 12.7913   8
  -7  -1  -1 222.085 11.8191  13
  -7  -2   1 560.827 18.0741  15
   7  -2  -1 590.280 18.4226  13
   7  -2  -1 592.762 18.8233   9
  -7  -2   1 585.885 21.5935  13
   6  -2  -1 4.40192 2.50223   4
   6  -2  -1 2.13571 2.84800  13
   6  -2  -1 1.57780 3.16655   8
   6   2  -1 4.46374 2.90971   2
   5  -2  -1 14.6626 7.69275  13
   5  -2  -1 16.9171 4.03702   6
   5  -2  -1 13.0381 4.08965   8
   5  -2  -1 20.5805 3.08735   2
  -5  -2   1 16.0670 3.29649  11
   5  -2  -1 15.1364 3.13422   4
   5   2  -1 17.3409 5.53749   8
   5   2  -1 17.7199 3.53985   2
   4  -2  -1 176.535 9.75711   6
   4  -2  -1 180.997 12.5975   8
  -4  -2   1 185.521 8.87593  11
   4  -2  -1 179.883 7.58421   2
   4  -2  -1 165.958 8.16262   4
   4   2  -1 157.643 15.8859   8
  -4   2   1 182.090 11.5010  10
   4   2  -1 181.801 8.43713   2
   3  -2  -1 1086.99 29.0628   2
  -3  -2   1 1042.65 54.0099   1
   3  -2  -1 1100.45 35.3633   8
  -3  -2   1 1078.06 31.6514  10
  -3  -2   1 1041.60 29.8618  11
   3  -2  -1 1045.98 29.6334   4
   3   2  -1 944.379 29.2122   4
   3   2  -1 1026.88 56.5103   1
   3   2  -1 1071.00 33.3710   8
  -3   2   1 1115.49 56.3736   1
  -3   2   1 1119.90 33.7682  10
  -3   2   1 1122.49 53.6444   1
  -2  -2   1 401.902 13.1979  10
  -2  -2   1 419.800 26.6486   1
   2  -2  -1 406.426 12.1992   2
   2   2  -1 423.755 28.0021   1
  -2   2   1 433.071 14.8939  10
  -2   2   1 395.819 25.1532   1
  -2   2   1 414.992 24.8382   1
  -1  -2   1 1321.81 47.0415   1
   1  -2  -1 1310.26 33.9938   2
  -1  -2   1 1308.71 33.8001  10
   1  -2  -1 1271.07 43.6998   1
   1  -2  -1 1343.07 35.5864  10
   1   2  -1 1308.66 34.1830   3
   1   2  -1 1289.19 47.8595   1
  -1   2   1 1333.25 33.0605   7
  -1   2   1 1344.00 35.3307  10
  -1   2   1 1325.80 44.1028   1
  -1   2   1 1324.70 32.7058   3
   1   2  -1 1328.06 36.3268   7
   0  -2  -1 2094.27 61.2353   1
   0  -2   1 2078.52 52.2459   3
   0  -2   1 2037.64 52.5060  10
   0  -2   1 2078.93 65.0811   1
   0  -2   1 1995.51 52.4604   2
   0  -2  -1 2020.91 52.5867   2
   0  -2   1 2048.22 53.5329   7
   0   2  -1 2103.98 64.2879   1
   0   2   1 2096.89 51.5514  10
   0   2  -1 2102.88 53.7363   7
   0   2  -1 2106.40 52.3081   3
   0   2   1 2138.00 52.2534   3
   0   2   1 2141.41 53.6080   7
   0   2   1 2056.69 60.2387   1
   1  -2   1 148.476 5.03915   2
   1  -2   1 144.970 5.21555   7
  -1  -2  -1 155.108 12.0713   1
   1  -2   1 150.271 6.59428  10
   1  -2   1 146.406 13.0514   1
   1  -2   1 150.813 4.49225   3
  -1   2  -1 147.489 4.53888   3
  -1   2  -1 150.377 13.4573   1
   1   2   1 157.137 13.2371   1
   1   2   1 160.240 5.54360   3
  -1   2  -1 155.002 6.46037  10
  -1   2  -1 149.590 5.41944   7
   1   2   1 152.868 7.02507   7
   2  -2   1 12.1103 1.02664   3
   2  -2   1 11.7454 1.57577   2
  -2  -2  -1 8.30807 4.33162   1
  -2  -2  -1 13.6409 2.31748  10
   2  -2   1 11.8063 1.53128   7
   2   2   1 10.9932 2.22604  10
  -2   2  -1 21.7262 8.46690   1
   2   2   1 18.1112 7.50090   1
  -2   2  -1 12.9467 2.77814  10
  -3  -2  -1 603.740 39.4211   1
   3  -2   1 617.519 17.2990   2
   3  -2   1 602.294 16.4652   7
   3  -2   1 601.120 15.5561   3
  -3  -2  -1 594.081 19.8385  10
   3  -2   1 576.679 18.2269   4
   3  -2   1 614.840 23.6252   8
  -3   2  -1 610.752 41.8074   1
   3   2   1 596.123 21.7667   8
  -3   2  -1 615.815 39.9064   1
   3   2   1 620.510 41.0972   1
   3   2   1 568.482 17.7771   4
  -3   2  -1 610.479 22.1393  10
   4  -2   1 -0.2827 1.11034   2
  -4  -2  -1 3.46026 1.91792  11
  -4  -2  -1 2.33915 2.37748  10
   4  -2   1 2.52030 2.22108   6
   4  -2   1 -1.2222 2.25444  15
   4  -2   1 0.59888 2.19734   4
   4  -2   1 -2.3836 2.24616   8
   4   2   1 0.85192 1.51128   2
  -4   2  -1 4.63411 2.34806  10
   4   2   1 -2.2583 1.60110   8
   4   2   1 0.14863 1.36183   4
   5  -2   1 31.5627 4.70869   4
   5  -2   1 31.8815 6.54353   8
   5  -2   1 34.6167 3.24156   2
   5  -2   1 31.1109 4.71640   6
   5   2   1 33.0073 3.69913   2
   5   2   1 29.0074 3.72035   4
   5   2   1 31.3976 5.63948   8
   6  -2   1 34.4173 4.74385   4
  -6  -2  -1 25.1002 5.50661  13
   6  -2   1 30.0849 6.39825   8
   7  -2   1 255.620 9.02726   4
   7  -2   1 238.750 9.58300   9
   7  -2   1 241.771 10.3191  13
  -7  -2  -1 235.755 9.16172  15
  -7  -2  -1 238.785 15.0159  13
   7  -2   1 242.928 12.7420   8
   7  -3  -1 6.88880 2.21162   9
   6  -3  -1 19.7096 3.85884  13
   6  -3  -1 24.4218 5.85941   8
   6  -3  -1 28.6252 4.20240   6
  -6  -3   1 24.5141 4.93225  13
   6  -3  -1 28.2955 3.88631   4
  -6  -3   1 23.3084 3.57647  15
   5  -3  -1 34.3942 3.43462   2
   5  -3  -1 24.6659 4.84846  13
   5  -3  -1 31.2216 5.24678   6
   5  -3  -1 32.3623 4.56281   4
  -5  -3   1 27.8399 4.08125  11
   5  -3  -1 36.3979 7.23774   8
   5   3  -1 33.4792 3.96336   2
   4  -3  -1 37.4768 4.46191   4
   4  -3  -1 38.6264 5.59271   2
  -4  -3   1 34.7253 4.10271  12
   4  -3  -1 37.8718 5.39034   6
   4  -3  -1 32.1938 5.22990  13
  -4  -3   1 37.0628 4.22107  11
  -4  -3   1 47.9894 6.29979  10
   4  -3  -1 38.9142 6.16469  15
   4  -3  -1 33.9055 2.68086   5
   4  -3  -1 31.3233 6.18514   8
  -4   3   1 29.6159 5.64341  10
   3  -3  -1 1981.53 55.4462   6
   3  -3  -1 2049.49 59.1403   8
   3  -3  -1 1947.28 59.9775  15
  -3  -3   1 1929.08 53.1291  10
  -3  -3   1 1961.50 53.3525  11
   3  -3  -1 1915.12 50.2806   5
   3  -3  -1 2071.03 52.0895   2
   3  -3  -1 1919.11 52.1811   4
   3   3  -1 1958.47 91.6614   1
  -3   3   1 2030.45 57.4126  10
  -3   3   1 1936.61 84.6353   1
  -2  -3   1 1.23368 1.41403  11
  -2  -3   1 -4.7526 5.09041   1
   2  -3  -1 0.52629 1.28391   2
   2  -3  -1 1.39399 1.77710   8
  -2  -3   1 3.09631 1.15671  10
  -2   3   1 0.78304 1.90166  10
  -2   3   1 1.71340 4.86728   1
  -2   3   1 7.71330 5.28768   1
   2   3  -1 -6.4339 5.25177   1
  -1  -3   1 -2.2892 4.21172   1
   1  -3  -1 1.52294 1.25505   2
   1  -3  -1 3.42848 1.61751  10
  -1   3   1 1.49150 0.73615   7
  -1   3   1 12.0964 5.49391   1
  -1   3   1 1.33009 1.45439  10
  -1   3   1 2.53901 0.62693   3
   1   3  -1 -1.7941 4.29754   1
   0  -3  -1 515.028 15.0018   2
   0  -3   1 527.127 28.3230   1
   0  -3   1 519.590 14.3170  10
   0   3   1 548.882 25.7564   1
   0   3  -1 526.349 14.6442   3
   0   3  -1 495.496 16.4057   7
   0   3   1 520.386 16.4141   7
   0   3   1 536.134 14.6023   3
   1  -3   1 180.354 8.03940  10
   1  -3   1 184.369 17.0998   1
   1  -3   1 188.240 6.64571   2
  -1  -3  -1 211.969 16.3817   1
   1  -3   1 188.912 5.83690   3
   1  -3   1 181.325 6.95544   7
  -1   3  -1 188.782 7.07086   7
  -1   3  -1 191.011 7.87060  10
  -1   3  -1 199.433 17.9541   1
  -1   3  -1 194.495 5.91628   3
   1   3   1 205.485 16.9914   1
  -2  -3  -1 467.619 29.6283   1
   2  -3   1 458.425 14.0172   2
  -2   3  -1 514.550 33.0847   1
   2   3   1 478.067 31.9035   1
  -2   3  -1 477.776 34.6173   1
  -2   3  -1 478.571 17.3506  10
   3  -3   1 181.260 6.89741   2
   3  -3   1 173.437 10.4955  15
   3  -3   1 185.540 11.9851   8
   3  -3   1 159.813 5.82514   5
  -3  -3  -1 170.539 7.83500  11
   3  -3   1 163.749 9.03926   6
  -3  -3  -1 168.571 7.82704  12
  -3   3  -1 142.447 24.1708   1
  -3   3  -1 192.234 11.2372  10
  -4  -3  -1 328.272 12.6994  12
   4  -3   1 322.661 14.3310   6
   4  -3   1 347.906 17.1215  15
   4  -3   1 332.212 11.5061   2
  -4  -3  -1 325.006 12.0292  16
  -4  -3  -1 333.336 12.7416  11
   4  -3   1 338.343 18.3685   8
   4  -3   1 336.151 12.7986   4
  -4   3  -1 323.645 17.4669  10
   5  -3   1 76.1637 9.36205   8
   5  -3   1 78.8275 9.00805   6
  -5  -3  -1 86.8871 11.1644  13
   5  -3   1 87.4639 6.44450   4
   5  -3   1 64.4594 10.9124  13
   5  -3   1 78.5627 4.88429   2
   5   3   1 73.2094 6.00570   2
   6  -3   1 267.915 16.1584   8
  -6  -3  -1 283.060 11.9972  15
   6  -3   1 288.159 13.8353  13
   6  -3   1 293.178 11.2393   4
  -6  -3  -1 294.417 14.3914  13
   7  -3   1 108.281 5.73927   9
  -7  -3  -1 91.5363 5.28018  15
   7  -4  -1 263.396 9.40693   9
  -6  -4   1 279.818 11.1015  15
   6  -4  -1 296.869 15.1861   8
   6  -4  -1 286.075 11.5702   6
   6  -4  -1 281.983 10.3095   4
   6  -4  -1 298.572 12.7539   9
   5  -4  -1 116.987 6.32922   2
   5  -4  -1 122.155 7.73119  13
  -5  -4   1 100.754 9.02066  13
   5  -4  -1 124.693 8.61375   6
  -5  -4   1 113.407 7.32134  15
   5  -4  -1 115.065 10.5688   8
   5  -4  -1 115.770 6.73263   4
   5  -4  -1 114.273 10.2955  15
  -5  -4   1 105.699 6.07770  12
   5   4  -1 118.673 7.60850   2
   4  -4  -1 222.466 14.1596  15
  -4  -4   1 202.317 10.2487  15
  -4  -4   1 206.622 9.81507  12
   4  -4  -1 210.233 7.39189   5
   4  -4  -1 205.069 11.6598   6
  -4  -4   1 209.673 17.5568  13
   4  -4  -1 215.045 15.9932   8
   4  -4  -1 218.995 11.2000  13
  -4  -4   1 199.226 9.81172  11
   4  -4  -1 208.021 8.71470   2
   3  -4  -1 46.9351 7.00777  15
   3  -4  -1 31.9730 4.73078   6
   3  -4  -1 37.1596 4.78582  13
  -3  -4   1 45.6647 4.38230  11
  -3  -4   1 34.0891 3.98794  16
   3  -4  -1 33.7164 2.69818   5
   3  -4  -1 42.9530 3.98647   4
   3  -4  -1 32.7041 5.59380   8
  -3  -4   1 42.9620 4.27463  12
  -3  -4   1 41.6692 4.52712  15
  -3  -4   1 33.6307 6.07105  13
   3  -4  -1 34.7734 3.23081   2
  -3   4   1 42.3296 6.24784  10
  -2  -4   1 42.5991 3.99433  12
   2  -4  -1 29.5368 4.20807   6
   2  -4  -1 47.0019 6.12267   4
   2  -4  -1 39.8063 5.67552  15
   2  -4  -1 35.9164 2.49040   5
   2  -4  -1 41.8267 3.33948   2
  -2  -4   1 36.8397 3.93665  11
   2  -4  -1 37.2409 5.04793   8
  -2   4   1 42.3792 12.4856   1
  -2   4   1 48.9504 4.74937  10
   1  -4  -1 479.828 28.7697   1
   1  -4  -1 486.946 14.8916   2
  -1  -4   1 476.437 16.1395  11
  -1  -4   1 446.920 32.0319   1
  -1   4   1 478.946 28.3400   1
  -1   4   1 489.163 14.5898   7
  -1   4   1 499.627 13.1936   3
   1   4  -1 483.320 37.3311   1
   0  -4  -1 618.230 32.1519   1
   0  -4   1 620.885 19.8398  11
   0  -4  -1 623.221 19.7359  11
   0   4  -1 661.235 36.1913   1
   1  -4   1 531.693 18.0721  11
   1  -4   1 514.200 32.7915   1
  -1  -4  -1 535.489 32.6134   1
   1  -4   1 540.504 16.1927   2
   1  -4   1 542.404 17.7655  10
  -1  -4  -1 534.640 17.4615  11
  -1   4  -1 559.745 33.5694   1
  -1   4  -1 565.471 15.2695   3
   1   4   1 560.236 32.8390   1
  -1   4  -1 557.888 17.2807   7
   2  -4   1 43.0822 3.92674   4
   2  -4   1 42.7272 6.12153  15
  -2  -4  -1 45.0249 4.49999  15
  -2  -4  -1 42.5566 4.17823  12
   2  -4   1 39.9070 5.69996   8
   2  -4   1 46.4799 3.40333   2
  -2  -4  -1 42.0059 3.91467  11
  -2  -4  -1 42.2950 3.98055  16
  -2   4  -1 32.2941 12.1538   1
  -3  -4  -1 91.4546 6.15884  12
  -3  -4  -1 92.3655 6.68986  15
   3  -4   1 96.7862 8.75263   8
  -3  -4  -1 84.2560 7.31939  13
   3  -4   1 86.6507 7.03386   6
   3  -4   1 86.0278 7.92247  13
   3  -4   1 92.2260 4.08925   5
   3  -4   1 100.963 5.19693   2
  -3  -4  -1 80.8706 5.58534  16
   3  -4   1 98.3635 5.87329   4
  -3  -4  -1 92.4723 6.41669  11
   3  -4   1 99.5167 8.99182  15
  -3   4  -1 103.352 8.40292  10
  -4  -4  -1 187.810 10.0195  15
   4  -4   1 193.792 13.6685   8
  -4  -4  -1 194.878 8.48901  16
  -4  -4  -1 178.011 10.9372  13
   4  -4   1 188.370 12.8986  15
   4  -4   1 182.533 11.6924  13
  -4  -4  -1 182.741 9.21841  12
   4  -4   1 187.966 9.00821   4
   4  -4   1 182.662 7.90670   2
   4  -4   1 177.069 10.4196   6
  -5  -4  -1 4.20502 2.63323  13
   5  -4   1 3.76165 2.63658  13
   5  -4   1 2.21121 2.05106   4
  -5  -4  -1 5.17281 1.65814  12
   5  -4   1 4.26849 2.54886   6
  -5  -4  -1 6.64842 2.33601  15
   5  -4   1 0.41727 3.07502   8
   5   4   1 6.63868 2.38812   2
  -6  -4  -1 5.37864 2.04667  15
   6  -4   1 8.36335 2.22219   4
   6  -4   1 7.10890 3.27849   8
   6  -5  -1 74.5856 5.46220   9
   5  -5  -1 6.22657 2.73741   6
   5  -5  -1 4.65061 3.48996  15
   5  -5  -1 6.40418 2.05637   4
  -5  -5   1 9.65013 2.23944  12
  -5  -5   1 3.31987 2.30854  15
   5  -5  -1 6.24243 3.54263   8
   5   5  -1 2.57752 3.51513   2
   4  -5  -1 2.05615 2.07848   2
  -4  -5   1 1.71278 1.84179  15
   4  -5  -1 1.94290 1.52544   5
  -4  -5   1 0.78790 1.83594  12
   4  -5  -1 2.10190 2.75670   6
   4  -5  -1 3.86712 3.64637  15
  -4  -5   1 -4.0305 2.02409  11
   4  -5  -1 1.14220 1.83773   4
   4  -5  -1 -0.8899 2.30584   8
  -3  -5   1 296.173 12.2080  16
   3  -5  -1 304.404 9.56780   5
  -3  -5   1 299.524 13.8498  11
   3  -5  -1 284.869 14.8202   8
  -3  -5   1 292.626 12.8582  12
  -3  -5   1 292.507 13.2652  15
   3  -5  -1 308.168 16.6697  15
   3  -5  -1 317.911 11.7073   2
   3  -5  -1 314.884 14.7096   6
   3  -5  -1 293.395 10.6459   4
   2  -5  -1 81.6986 3.87994   5
   2  -5  -1 91.2177 6.61921   2
   2  -5  -1 74.4431 8.17487  15
  -2  -5   1 90.2979 6.81181  15
  -2  -5   1 76.7571 5.99880  12
  -2  -5   1 75.7897 5.83025  16
  -2  -5   1 88.0620 6.25752  11
   2  -5  -1 89.6963 7.13501   6
  -1  -5   1 1062.84 33.9219  15
   1  -5  -1 1073.13 32.9590   6
  -1  -5   1 1104.91 32.3601  12
  -1  -5   1 1082.19 28.0770   5
  -1  -5   1 1087.19 31.5413   6
  -1  -5   1 1102.26 32.4065  11
   1  -5  -1 1094.65 31.8291  12
  -1  -5   1 1085.43 32.2705  16
   1  -5  -1 1048.26 30.4852   2
   1  -5  -1 1056.41 28.2870   5
   1  -5  -1 1127.55 36.0938  15
   0  -5   1 386.730 14.4615   6
   0  -5  -1 395.233 11.2291   5
   0  -5   1 414.220 17.2101  15
   0  -5  -1 392.002 14.8308  16
   0  -5   1 387.438 11.1432   5
   0  -5   1 382.211 14.8394  11
   0  -5  -1 406.626 16.9450  15
   0  -5   1 402.545 14.6688  12
   0  -5  -1 381.137 14.7444  11
   0  -5  -1 389.495 14.4130  12
   0  -5  -1 408.362 14.8690   6
   1  -5   1 -0.6111 1.93095   6
  -1  -5  -1 -0.6404 1.30258  12
   1  -5   1 1.25675 1.58902  12
  -1  -5  -1 -0.9437 1.38065   6
  -1  -5  -1 -1.7648 1.77421  11
  -1  -5  -1 -1.3696 1.50404  16
   1  -5   1 0.96053 0.98021   5
   1  -5   1 9.25240 2.96386  15
  -1  -5  -1 0.08694 0.65744   5
  -1  -5  -1 0.64310 1.94391  15
   2  -5   1 48.7893 5.78826   6
  -2  -5  -1 51.5366 5.39329  15
  -2  -5  -1 44.6747 4.73047  16
   2  -5   1 50.8062 3.01655   5
  -2  -5  -1 55.1253 4.93032  12
  -2  -5  -1 49.5687 4.67410  11
   2  -5   1 56.7388 4.14040   2
   2  -5   1 47.3133 6.68709  15
  -3  -5  -1 257.140 11.2743  16
   3  -5   1 270.399 16.1181   8
  -3  -5  -1 266.866 11.8578  11
   3  -5   1 273.768 10.3964   2
   3  -5   1 264.460 13.0380   6
  -3  -5  -1 276.001 12.1886  12
   3  -5   1 267.175 8.64601   5
   3  -5   1 267.722 15.5137  15
  -3  -5  -1 269.556 12.8163  15
  -4  -5  -1 228.752 10.8193  12
   4  -5   1 221.921 9.08853   2
   4  -5   1 221.101 9.21744   4
  -4  -5  -1 225.402 11.4408  15
   4  -5   1 240.763 14.7185  15
   4  -5   1 241.079 11.9100   6
  -4  -5  -1 209.383 9.95535  16
   4  -5   1 226.934 14.2387   8
   5  -5   1 126.872 7.50289   6
   5  -5   1 114.285 9.24852   8
  -5  -5  -1 118.868 7.43604  15
   5  -5   1 128.683 6.21155   4
  -5  -5  -1 114.497 7.05562  12
   6  -5   1 184.205 8.26042   9
  -6  -5  -1 162.875 7.00780  15
  -6  -6   1 46.7961 1.79687   5
  -6  -6   1 43.7120 2.86833   6
   6  -6  -1 45.9738 3.18045   9
   5  -6  -1 174.483 8.25587   6
   5  -6  -1 177.409 8.63057   9
  -5  -6   1 178.767 10.0078  15
  -4  -6   1 192.979 10.4155  15
   4  -6  -1 203.746 10.1803   9
   4  -6  -1 200.378 10.7460   6
  -4  -6   1 205.031 9.01538  11
   4  -6  -1 187.766 6.70789   5
   4  -6  -1 189.868 9.75086   2
   4  -6  -1 198.997 13.0121  15
  -4  -6   1 196.821 9.69744  12
  -3  -6   1 130.002 7.66493  11
  -3  -6   1 127.497 8.81462  15
   3  -6  -1 123.575 10.7864  15
   3  -6  -1 126.327 9.12054   6
   3  -6  -1 115.484 6.52330   2
  -3  -6   1 134.895 8.19606  12
   3  -6  -1 122.592 5.21608   5
   3  -6  -1 116.068 7.69346   9
  -2  -6   1 37.4866 4.61248   6
  -2  -6   1 28.8195 4.30628  12
   2  -6  -1 33.7761 5.46252   6
   2  -6  -1 32.7277 2.75007   5
  -2  -6   1 38.6787 4.78025  11
   2  -6  -1 32.8009 6.24494  15
  -2  -6   1 27.0763 4.80913  15
  -2  -6   1 35.3999 2.46755   5
   2  -6  -1 29.9903 4.64359   9
  -1  -6   1 351.903 14.9525  11
   1  -6  -1 377.176 11.0711   5
  -1  -6   1 371.229 16.8547  15
  -1  -6   1 356.902 10.6893   5
   1  -6  -1 383.796 15.9277   6
  -1  -6   1 371.702 14.3744   6
   1  -6  -1 366.214 14.4634  12
  -1  -6   1 378.776 15.0840  12
   1  -6  -1 368.618 18.1413  15
   0  -6  -1 32.5750 4.14227  12
   0  -6   1 41.7568 5.27187  11
   0  -6  -1 23.8747 3.98766   6
   0  -6   1 35.7627 4.95993   6
   0  -6  -1 31.5584 2.39225   5
   0  -6   1 25.9811 3.87071  12
   0  -6  -1 23.4631 4.84260  15
   0  -6   1 23.1822 5.03069  15
   0  -6   1 27.4489 2.25552   5
   1  -6   1 424.427 19.3612  15
  -1  -6  -1 420.492 18.2752  15
   1  -6   1 396.569 11.7845   5
  -1  -6  -1 395.345 15.4659   6
   1  -6   1 400.311 15.1828  12
  -1  -6  -1 403.962 15.7670  11
   1  -6   1 395.945 16.3509   6
  -1  -6  -1 408.067 15.8955  12
  -1  -6  -1 400.763 11.6395   5
  -2  -6  -1 268.796 12.2337  16
  -2  -6  -1 279.041 14.1552  15
  -2  -6  -1 271.812 12.5476  12
   2  -6   1 273.149 13.2354   6
  -2  -6  -1 267.732 11.9203   6
   2  -6   1 268.621 15.4485  15
  -2  -6  -1 303.674 12.2794  11
   2  -6   1 270.215 8.76895   5
  -3  -6  -1 56.5003 5.52930   6
   3  -6   1 60.0914 8.61512  15
  -3  -6  -1 63.5508 5.72535  12
   3  -6   1 59.0754 6.65556   6
   3  -6   1 55.2475 3.40790   5
  -3  -6  -1 61.0393 6.58516  15
  -3  -6  -1 55.8810 5.23408  16
  -3  -6  -1 64.0644 3.25729   5
  -3  -6  -1 74.2421 5.91425  11
  -4  -6  -1 19.7452 3.38897  12
   4  -6   1 20.9169 5.30802  15
  -4  -6  -1 17.0333 3.69669  15
   4  -6   1 23.3151 3.95765   6
  -5  -6  -1 2.81938 1.66859  15
   5  -6   1 -1.6865 1.75242   9
  -5  -6  -1 0.55750 0.82724   5
  -5  -6  -1 0.05233 1.63192   6
  -5  -7   1 51.7712 2.06866   5
  -5  -7   1 48.9374 3.32578   6
  -4  -7   1 0.65124 1.41520  12
   4  -7  -1 -1.9436 1.60870   9
   4  -7  -1 0.02956 1.84373   6
  -4  -7   1 -1.4633 2.08039  15
   3  -7  -1 33.5774 5.04295   6
  -3  -7   1 37.9346 2.36104   5
   3  -7  -1 38.9943 2.75777   5
  -3  -7   1 41.9789 4.50381  11
  -3  -7   1 36.7618 4.38387   6
  -3  -7   1 42.9925 4.71460  12
   3  -7  -1 32.9782 6.23761  15
  -3  -7   1 36.2201 5.22142  15
  -2  -7   1 4.61005 2.94936  11
   2  -7  -1 8.30907 1.74342   5
  -2  -7   1 5.67864 3.12534  15
   2  -7  -1 4.29816 3.44870  15
  -2  -7   1 6.74424 2.67672  12
   2  -7  -1 4.32991 3.06767   6
  -2  -7   1 5.87804 1.28880   5
  -2  -7   1 8.03267 2.82259   6
   1  -7  -1 208.485 7.23179   5
  -1  -7   1 212.036 10.7162  12
  -1  -7   1 212.956 10.8825   6
   1  -7  -1 207.426 12.1653  12
  -1  -7   1 201.478 13.0973  15
  -1  -7   1 216.931 7.02655   5
   1  -7  -1 216.051 11.6922   6
   1  -7  -1 216.552 13.8194  15
   0  -7  -1 402.807 15.6915  12
   0  -7   1 395.344 16.2173   6
   0  -7  -1 402.459 19.1065  15
   0  -7   1 399.587 11.6969   5
   0  -7  -1 411.512 16.6201   6
   0  -7   1 390.493 18.7754  15
   0  -7  -1 401.362 11.7829   5
   0  -7   1 395.645 15.5598  12
   1  -7   1 114.429 10.8406  15
   1  -7   1 112.298 5.49671   5
  -1  -7  -1 111.219 7.95764   6
  -1  -7  -1 122.815 8.11781  12
  -1  -7  -1 106.491 4.60250   5
  -1  -7  -1 145.213 11.4073  15
   1  -7   1 99.8999 9.33957   6
  -2  -7  -1 239.243 7.63933   5
   2  -7   1 280.256 12.5949   6
  -2  -7  -1 216.542 12.5560  15
   2  -7   1 232.036 7.73233   5
   2  -7   1 232.654 14.2909  15
  -2  -7  -1 247.685 11.6244  12
  -2  -7  -1 234.672 11.2662   6
  -3  -7  -1 132.825 8.93112  15
   3  -7   1 128.000 8.27924   6
   3  -7   1 134.733 10.2827  15
  -3  -7  -1 139.143 8.01003  12
  -3  -7  -1 140.715 7.76165   6
   3  -7   1 136.451 5.02297   5
  -3  -7  -1 134.765 4.84243   5
  -4  -7  -1 171.610 7.86898   6
  -4  -7  -1 152.629 7.94960  15
  -4  -7  -1 173.530 5.31473   5
   4  -7   1 151.928 7.20569   6
   4  -7   1 153.052 7.47418   9
   4  -7   1 181.447 10.2865  15
  -4  -7  -1 161.010 7.64718  12
  -5  -7  -1 318.807 10.9167   6
  -5  -7  -1 314.814 8.59212   5
  -4  -8   1 119.221 5.42702   6
  -4  -8   1 125.858 3.76646   5
  -3  -8   1 105.060 5.98506   6
   3  -8  -1 97.9167 5.85575   6
   3  -8  -1 103.133 3.77076   5
  -3  -8   1 105.705 3.66414   5
   3  -8  -1 107.329 7.73887  15
   2  -8  -1 6.73034 3.40345   6
  -2  -8   1 9.31079 2.55137   6
   2  -8  -1 5.84576 1.79618   5
  -2  -8   1 8.51412 2.97649  15
  -2  -8   1 8.47168 1.23462   5
   2  -8  -1 10.7486 3.85180  15
  -2  -8   1 6.71683 2.24552  12
  -1  -8   1 6.51377 1.30290   5
   1  -8  -1 5.11934 2.74226   6
  -1  -8   1 5.04848 2.73563   6
  -1  -8   1 6.33685 2.20059  12
  -1  -8   1 3.41811 2.92561  15
   1  -8  -1 3.30325 1.30231   5
   1  -8  -1 5.64055 3.28441  15
   0  -8   1 31.5470 4.56017   6
   0  -8   1 31.7421 5.21468  15
   0  -8  -1 36.6988 3.96632  12
   0  -8   1 35.6855 2.40981   5
   0  -8  -1 37.8409 2.50509   5
   0  -8  -1 37.7256 4.99356   6
   0  -8  -1 29.4941 5.16666  15
  -1  -8  -1 95.0001 7.99380  15
   1  -8   1 94.5873 6.99863   6
   1  -8   1 98.3082 8.35735  15
  -1  -8  -1 101.008 7.11042   6
   1  -8   1 100.686 4.05713   5
  -1  -8  -1 107.205 4.10191   5
  -1  -8  -1 96.7933 6.39938  12
  -2  -8  -1 11.4366 3.37352  15
  -2  -8  -1 9.74426 2.86382   6
  -2  -8  -1 15.3258 2.94785  12
   2  -8   1 14.3421 1.72946   5
   2  -8   1 11.7641 3.08581   6
  -2  -8  -1 12.1720 1.51888   5
   3  -8   1 95.6026 6.95946  15
  -3  -8  -1 87.5176 5.47893   6
  -3  -8  -1 95.1093 6.57928  15
  -3  -8  -1 93.2615 3.39974   5
  -3  -8  -1 97.7340 5.64506  12
  -4  -8  -1 0.29298 0.57175   5
  -4  -8  -1 -1.0571 1.02682   6
  -2  -9   1 -0.1037 1.18131   6
   2  -9  -1 -2.7401 1.46847   6
   2  -9  -1 1.21258 0.73963   5
   2  -9  -1 0.84354 1.74265  15
  -2  -9   1 -0.0689 0.62594   5
   1  -9  -1 222.536 9.52759   6
  -1  -9   1 219.711 9.38658   6
  -1  -9   1 233.723 6.66292   5
   1  -9  -1 223.069 9.97119  15
   1  -9  -1 224.733 6.79923   5
   0  -9  -1 11.0920 2.48896   6
   0  -9  -1 17.4478 1.56630   5
   0  -9  -1 10.3396 2.71779  15
   0  -9   1 15.0464 1.71385   5
   0  -9   1 10.0880 2.55017  15
   0  -9   1 12.7538 3.22924   6
  -1  -9  -1 1.69333 1.69229   6
  -1  -9  -1 1.07208 0.82434   5
   1  -9   1 1.50199 0.77292   5
   1  -9   1 1.36701 1.64184  15
  -1  -9  -1 -0.8151 1.66466  15
   1  -9   1 0.13109 1.82511   6
   2  -9   1 45.5674 3.76768  15
  -2  -9  -1 55.2242 2.14538   5
  -2  -9  -1 54.0742 3.58868   6
   7   0  -2 -1.6495 2.37848  13
   6   0  -2 290.486 12.5842   9
   6   0  -2 289.806 11.8068   2
   6   0  -2 298.359 17.3514   8
   6   0  -2 308.658 11.7264   4
   5   0  -2 0.62149 1.70785   2
   5   0  -2 1.03606 2.76540   8
   5   0  -2 0.48379 2.06764   4
   4   0  -2 29.3718 16.2758   1
   4   0  -2 67.9287 5.68719   6
   4   0  -2 70.1885 4.54601   2
   4   0  -2 67.6667 4.92918   4
   4   0  -2 72.1388 7.89672   8
  -4   0   2 68.2426 6.70194  10
   3   0  -2 -1.0650 2.39454   8
  -3   0   2 -5.6248 5.53259   1
   3   0  -2 0.73038 1.30972   7
  -3   0   2 0.14719 1.99647  10
   3   0  -2 1.47038 1.01426   3
   3   0  -2 -0.1509 1.27533   2
   3   0  -2 2.35877 6.38823   1
   2   0  -2 2685.24 69.4402   2
   2   0  -2 2771.48 68.7285   3
  -2   0   2 2690.86 71.5734  10
  -2   0   2 2728.43 85.7091   1
   2   0  -2 2717.14 86.3047   1
   2   0  -2 2813.85 72.4334  10
   2   0  -2 2784.46 70.2846   7
   1   0  -2 0.36237 0.56614   3
  -1   0   2 -0.5380 0.59519   3
   1   0  -2 -0.0049 1.17070  10
  -1   0   2 0.39660 1.09134  10
   1   0  -2 0.77991 0.71976   7
  -1   0   2 0.08486 2.76170   1
  -1   0   2 0.63676 0.86249   7
   1   0  -2 0.51545 2.83355   1
   0   0   2 885.237 22.4324   3
   0   0  -2 891.005 26.1632   1
   0   0  -2 873.346 22.2199   2
   0   0   2 879.466 23.0238   7
   0   0   2 909.462 26.0972   1
   0   0  -2 915.367 22.4624   3
  -1   0  -2 0.36914 1.29358  10
  -1   0  -2 1.06421 3.39559   1
   1   0   2 -0.7369 1.13542  10
  -1   0  -2 -0.9294 3.61385   1
  -2   0  -2 528.556 29.3272   1
   2   0   2 526.931 14.7841   2
   2   0   2 557.277 18.1203  10
  -2   0  -2 549.501 17.4404  10
   3   0   2 1.82089 2.04731   4
   3   0   2 -1.9388 2.34056   8
  -3   0  -2 -3.0932 5.68343   1
   3   0   2 0.30129 1.01896   2
  -3   0  -2 -0.0967 5.48265   1
  -3   0  -2 -1.2721 1.44777  10
   4   0   2 2011.54 55.4828   4
  -4   0  -2 2086.31 100.136   1
  -4   0  -2 2027.81 61.4319  10
   4   0   2 2108.29 54.8086   2
   4   0   2 2168.84 63.6993   8
   5   0   2 1.39448 2.58421   8
   5   0   2 0.07465 2.04832   4
   5   0   2 -3.0886 1.37452   2
   6   0   2 1130.99 40.5134   8
   6   0   2 1125.63 32.4603   4
  -7   0  -2 0.96364 3.41806  13
   7  -1  -2 77.8496 5.26116   9
   7  -1  -2 75.0659 6.14412  13
   7   1  -2 67.1734 8.27417  13
  -6  -1   2 761.998 23.9467  11
   6  -1  -2 735.423 23.4991   2
   6  -1  -2 789.302 31.4359   8
   6  -1  -2 772.755 23.6555   4
   6   1  -2 749.358 24.2135   2
   5  -1  -2 0.74807 2.84706   8
   5  -1  -2 0.51736 2.27680   6
   5  -1  -2 0.89792 2.77360   4
   5  -1  -2 0.07538 1.42999   2
   5   1  -2 0.09627 2.31324   8
   5   1  -2 2.36321 2.01209   4
   5   1  -2 0.39581 1.36084   2
   4  -1  -2 593.510 17.8520   2
   4  -1  -2 553.959 17.8756   4
  -4  -1   2 503.427 45.1068   1
   4  -1  -2 594.044 20.3537   6
  -4  -1   2 569.080 23.9012  10
   4  -1  -2 563.485 23.6906   8
   4   1  -2 574.518 46.8220   1
   4   1  -2 545.584 17.9596   2
  -4   1   2 549.660 22.4498  10
   4   1  -2 587.984 23.5277   8
   3  -1  -2 13.1246 2.47959   4
   3  -1  -2 13.4316 1.75195   7
  -3  -1   2 8.16636 6.84707   1
   3  -1  -2 15.5029 4.12679   8
  -3  -1   2 13.9244 3.06134  10
   3  -1  -2 14.9171 2.38691   2
   3  -1  -2 10.3371 1.07062   3
   3   1  -2 7.25437 8.53793   1
   3   1  -2 12.6107 3.53246   8
  -3   1   2 11.9352 7.48605   1
  -3   1   2 16.5691 3.59225  10
  -3   1   2 13.3560 6.25340   1
   3   1  -2 11.1959 2.24261   4
   3   1  -2 14.3393 2.42845   2
   2  -1  -2 104.722 3.14417   3
   2  -1  -2 106.427 6.32813  10
   2  -1  -2 107.809 4.48874   2
  -2  -1   2 112.844 13.1354   1
   2  -1  -2 109.259 3.66836   7
  -2  -1   2 104.743 5.67746  10
  -2   1   2 109.795 6.21460  10
   2   1  -2 109.398 4.40320   3
   2   1  -2 103.787 5.72068   7
  -2   1   2 119.889 12.3298   1
   2   1  -2 110.627 6.03153  10
  -1  -1   2 2090.08 53.1115   3
   1  -1  -2 2161.13 54.7628  10
  -1  -1   2 2121.34 54.1468  10
  -1  -1   2 2104.32 64.2908   1
  -1  -1   2 2091.55 54.4547   7
  -1   1   2 2069.24 59.9815   1
   1   1  -2 2095.96 53.1342   3
   1   1  -2 2065.63 54.5211   7
   1   1  -2 2112.48 64.7965   1
  -1   1   2 2120.87 59.9649   1
  -1   1   2 2201.79 54.6347  10
   0  -1   2 4098.20 103.617   3
   0  -1   2 4118.49 104.569   7
   0  -1  -2 4205.72 104.949   1
   0  -1   2 4230.69 113.757   1
   0   1  -2 4089.77 112.836   1
   0   1  -2 4226.02 103.670   3
   0   1  -2 4294.24 104.694   7
   1  -1   2 100.640 3.30225   3
   1  -1   2 98.9535 4.08857   7
  -1  -1  -2 101.744 9.58196   1
   1  -1   2 100.063 10.3591   1
   1  -1   2 97.5304 3.20140   2
  -1  -1  -2 100.648 4.27952  10
   1  -1   2 95.3928 5.11981  10
  -1   1  -2 108.697 10.6333   1
   1   1   2 94.1014 9.26314   1
  -1   1  -2 108.816 5.19956  10
  -2  -1  -2 364.390 12.5432  10
   2  -1   2 357.550 10.3493   2
  -2  -1  -2 370.335 23.6374   1
   2  -1   2 361.111 11.4757   7
   2  -1   2 356.692 10.1113   3
  -2   1  -2 362.081 24.7326   1
  -2   1  -2 374.445 13.5149  10
   2   1   2 365.232 13.0719  10
   2   1   2 356.605 23.5973   1
  -2   1  -2 372.261 24.3304   1
   3  -1   2 112.606 9.13316   8
   3  -1   2 105.750 4.57123   2
  -3  -1  -2 127.842 18.1823   1
   3  -1   2 102.671 5.97072   4
   3  -1   2 103.880 5.52909   7
   3  -1   2 105.926 4.19337   3
  -3  -1  -2 108.898 7.00535  10
   3   1   2 101.613 6.24608   2
   3   1   2 105.593 8.09574   8
  -3   1  -2 105.937 17.2473   1
   3   1   2 118.479 16.3893   1
  -3   1  -2 107.994 7.59646  10
  -3   1  -2 121.045 17.3244   1
   4  -1   2 41.8091 2.72809   3
   4  -1   2 51.6322 4.25545   7
   4  -1   2 40.3584 3.09466   2
  -4  -1  -2 41.5367 5.58326  10
   4  -1   2 46.4850 4.61540   6
   4  -1   2 46.1084 4.73411   4
   4  -1   2 45.6298 7.02551   8
   4   1   2 43.2865 4.27600   4
   4   1   2 51.3638 6.81237   8
   4   1   2 41.3346 3.51768   2
  -4   1  -2 38.2368 6.17072  10
   5  -1   2 22.4373 5.29842   8
   5  -1   2 21.9356 3.73541   4
   5  -1   2 20.9204 2.49857   2
   5   1   2 24.4608 3.82887   4
   5   1   2 25.8369 6.01688   8
   5   1   2 24.8562 2.98758   2
   6  -1   2 483.491 16.5634   4
   6  -1   2 492.954 23.7259   8
   6   1   2 455.945 24.2141   8
   7  -1   2 -0.0808 1.32468   4
   7  -1   2 0.28453 1.98855   8
   7  -1   2 0.46486 2.38982  13
   7  -1   2 -0.5196 1.67372   9
  -7  -1  -2 -0.5132 1.81507  13
   7  -2  -2 2.73880 1.89930   9
  -7  -2   2 -0.5620 2.42145  13
   7  -2  -2 3.06995 1.67603  13
  -7  -2   2 1.48555 1.39358  15
  -6  -2   2 722.302 22.9571  11
   6  -2  -2 725.533 23.6520   2
   6  -2  -2 712.355 24.3893   6
   6  -2  -2 704.783 29.6703   8
   6  -2  -2 735.956 26.6331  13
   6  -2  -2 744.442 22.7088   4
   6   2  -2 704.483 23.8675   2
   5  -2  -2 44.9167 6.03018   6
   5  -2  -2 22.8602 5.70419   8
   5  -2  -2 33.6570 3.46127   2
   5  -2  -2 31.6222 6.35719  13
  -5  -2   2 51.6221 7.93542  11
   5  -2  -2 37.4059 4.67927   4
   5   2  -2 37.8022 4.27751   2
   4  -2  -2 77.9145 5.47767   4
   4  -2  -2 78.1393 6.64956   6
   4  -2  -2 87.0647 8.78860   8
   4  -2  -2 78.1861 4.76734   2
  -4  -2   2 86.6981 5.41417  11
   4  -2  -2 99.5506 8.13455  15
   4   2  -2 77.0854 5.41875   2
   4   2  -2 66.6512 10.9279   8
  -4   2   2 79.8587 7.67870  10
   3  -2  -2 396.940 12.4959   2
   3  -2  -2 401.297 17.4463   8
  -3  -2   2 399.016 31.6673   1
  -3  -2   2 385.290 16.4662  10
   3  -2  -2 378.151 12.8754   4
  -3  -2   2 396.798 13.2341  11
  -3   2   2 409.902 16.4542  10
  -3   2   2 402.348 31.0986   1
   3   2  -2 400.059 33.7428   1
   3   2  -2 373.681 12.0519   4
   3   2  -2 387.119 15.6914   8
   2  -2  -2 481.599 14.1062   2
  -2  -2   2 472.227 28.8816   1
  -2  -2   2 464.347 15.2381  10
  -2   2   2 502.404 16.7999  10
  -2   2   2 500.630 26.4497   1
  -2   2   2 493.704 26.9609   1
   2   2  -2 480.229 30.4003   1
  -1  -2   2 1551.06 39.9741   3
  -1  -2   2 1620.53 55.1037   1
  -1  -2   2 1597.54 42.0619   7
  -1  -2   2 1547.23 40.2836  10
   1  -2  -2 1578.03 41.4208  10
   1  -2  -2 1492.68 39.8703   2
  -1   2   2 1544.14 48.2087   1
  -1   2   2 1590.19 41.2139  10
  -1   2   2 1569.06 48.7176   1
   1   2  -2 1536.12 55.2703   1
   1   2  -2 1511.27 42.2425   7
   1   2  -2 1533.32 40.0922   3
   0  -2   2 3793.55 95.4295   3
   0  -2  -2 3756.52 95.7272   2
   0  -2   2 3851.75 111.188   1
   0  -2   2 3880.39 97.0105   7
   0  -2  -2 3760.95 102.137   1
   0   2   2 3965.16 95.1176  10
   0   2   2 3849.61 101.742   1
   0   2  -2 3784.69 109.726   1
   0   2  -2 3788.75 95.4985   3
   0   2  -2 3851.89 97.1107   7
   1  -2   2 599.934 15.5905   3
   1  -2   2 587.683 16.7681   7
  -1  -2  -2 610.077 25.8802   1
   1  -2   2 580.516 29.0245   1
   1  -2   2 563.196 15.7690   2
   1  -2   2 584.021 18.2442  10
   1   2   2 601.821 26.6635   1
  -1   2  -2 601.098 17.1027   7
  -1   2  -2 589.782 15.6710   3
   1   2   2 617.239 15.9326  10
  -1   2  -2 567.311 28.6432   1
  -1   2  -2 582.247 17.8288  10
  -2  -2  -2 151.468 6.51100  10
   2  -2   2 150.395 4.74576   3
   2  -2   2 153.552 5.83156   7
   2  -2   2 142.166 12.3456   8
   2  -2   2 146.821 5.29759   2
  -2  -2  -2 142.867 15.4399   1
  -2   2  -2 135.962 16.3156   1
  -2   2  -2 145.287 17.8718   1
   2   2   2 158.355 7.04974  10
  -2   2  -2 147.297 7.99814  10
   2   2   2 146.563 16.0211   1
   3  -2   2 184.375 8.20477   4
  -3  -2  -2 180.958 21.3876   1
   3  -2   2 190.846 5.89852   3
  -3  -2  -2 191.298 9.86931  10
   3  -2   2 192.746 7.08341   7
   3  -2   2 199.819 12.4175   8
   3  -2   2 194.438 6.81870   2
   3   2   2 183.150 7.36853   4
  -3   2  -2 206.706 11.0291  10
  -3   2  -2 162.204 25.6622   1
   3   2   2 197.930 10.5628   8
  -3   2  -2 210.476 23.8657   1
   4  -2   2 1660.11 44.7843   2
  -4  -2  -2 1781.83 49.0423  16
   4  -2   2 1648.42 46.5639   4
  -4  -2  -2 1641.81 50.5794  10
   4  -2   2 1665.42 48.2859   6
   4  -2   2 1720.71 55.0546   8
   4   2   2 1729.33 52.1029   8
   4   2   2 1724.85 46.5063   2
  -4   2  -2 1685.06 53.4931  10
   4   2   2 1669.02 45.3328   4
   5  -2   2 87.7370 6.76283   6
   5  -2   2 99.9270 6.94779   4
   5   2   2 95.1412 5.56317   4
   5   2   2 92.9923 8.37630   8
   5   2   2 96.0092 5.82580   2
  -6  -2  -2 396.326 18.7040  13
   6  -2   2 367.145 16.3260   4
   6  -2   2 337.343 23.6071   8
   7  -2   2 89.0132 7.38610   8
   7  -2   2 90.9747 5.30535   9
   7  -2   2 91.2321 6.69534  13
   7  -2   2 101.240 4.93525   4
  -7  -2  -2 94.8326 5.16049  15
  -7  -2  -2 101.734 5.96284  13
   7  -3  -2 70.3628 4.79375   9
  -6  -3   2 148.367 13.4637  13
   6  -3  -2 186.122 8.43871   4
  -6  -3   2 181.552 8.77930  15
   6  -3  -2 187.549 9.38440  13
   6  -3  -2 195.279 10.1168   6
   6  -3  -2 195.287 13.3068   8
   5  -3  -2 113.450 6.30452   2
   5  -3  -2 116.477 7.07448   4
   5  -3  -2 117.325 8.75960   6
   5  -3  -2 104.558 8.35617  13
  -5  -3   2 116.425 7.28338  11
   5  -3  -2 124.455 11.0785   8
   5   3  -2 115.232 7.36030   2
   4  -3  -2 661.410 23.0194   6
   4  -3  -2 647.619 26.5711   8
   4  -3  -2 646.146 25.0524  15
   4  -3  -2 619.440 22.9338  13
  -4  -3   2 588.628 20.2514  12
  -4  -3   2 631.185 20.9135  11
  -4  -3   2 603.089 22.7713  10
   4  -3  -2 691.172 20.9169   2
   4  -3  -2 622.074 17.6094   5
   4  -3  -2 611.660 19.7401   4
  -4   3   2 623.758 25.8262  10
  -3  -3   2 237.410 25.5741   1
   3  -3  -2 289.558 13.9647  15
   3  -3  -2 272.932 8.51047   5
  -3  -3   2 264.739 11.8650  10
   3  -3  -2 279.330 12.3780   6
   3  -3  -2 276.845 9.85491   2
   3  -3  -2 277.286 10.1509   4
  -3  -3   2 278.035 10.9539  11
   3  -3  -2 279.976 14.4481   8
  -3   3   2 277.248 13.3134  10
  -3   3   2 273.010 25.3735   1
   3   3  -2 249.602 29.1967   1
   2  -3  -2 368.312 11.6380   2
  -2  -3   2 359.361 11.5546  10
  -2  -3   2 364.439 12.9517  11
  -2  -3   2 395.529 28.8526   1
   2  -3  -2 305.795 17.2289   8
  -2   3   2 407.303 25.6117   1
   2   3  -2 394.569 29.7729   1
  -2   3   2 369.065 24.3813   1
  -2   3   2 378.478 14.1164  10
  -1  -3   2 855.861 40.6852   1
  -1  -3   2 805.753 22.1864  10
   1  -3  -2 968.061 25.0462   2
  -1   3   2 856.783 24.0698  10
  -1   3   2 824.130 33.2773   1
   1   3  -2 826.262 41.0598   1
  -1   3   2 848.344 21.6749   3
  -1   3   2 832.001 22.5033   7
   0  -3   2 338.487 10.7376  10
   0  -3   2 338.843 23.3221   1
   0  -3  -2 348.210 10.7849   2
   0  -3   2 350.117 10.3560   3
   0  -3   2 345.619 12.1709   7
   0   3   2 364.050 18.7007   1
   0   3  -2 347.791 10.4649   3
   0   3  -2 344.102 23.9904   1
   0   3   2 351.661 12.1346   7
   0   3  -2 346.931 12.4047   7
   0   3   2 349.975 10.3010   3
   1  -3   2 337.675 11.2481   7
   1  -3   2 316.963 11.9002  11
   1  -3   2 338.831 9.74961   3
   1  -3   2 327.030 24.3851   1
   1  -3   2 335.022 10.3239   2
   1   3   2 365.559 22.4150   1
  -1   3  -2 335.280 24.7820   1
  -1   3  -2 348.281 11.5892   7
  -1   3  -2 346.040 9.87465   3
   2  -3   2 222.332 10.2834   4
  -2  -3  -2 244.964 23.2602   1
   2  -3   2 217.790 7.48926   7
   2  -3   2 202.390 11.3431   8
   2  -3   2 224.040 6.46071   3
  -2   3  -2 230.208 10.7731  10
   2   3   2 242.205 21.8518   1
  -2   3  -2 223.824 22.5043   1
   3  -3   2 32.8180 2.70941   2
  -3  -3  -2 27.8715 3.26292  16
   3  -3   2 32.4715 5.90971   8
  -3  -3  -2 31.7149 3.46066  12
   3  -3   2 40.6012 5.88450  15
   3  -3   2 30.4796 3.99833   4
  -3  -3  -2 28.2416 3.06289  14
  -3   3  -2 34.6809 4.90158  10
   4  -3   2 46.3428 5.50702   6
  -4  -3  -2 43.4322 3.92150  16
   4  -3   2 54.2106 7.10138  15
   4  -3   2 43.0197 3.33575   2
  -4  -3  -2 48.6562 6.35362  13
  -4  -3  -2 40.7221 4.03513  12
  -4   3  -2 45.1648 7.11337  10
  -5  -3  -2 5.09541 3.00092  13
   5  -3   2 1.63754 3.47084   8
   5  -3   2 2.14198 2.21939   6
   5  -3   2 2.44828 3.92730  13
   5  -3   2 3.12928 2.64576   4
   5   3   2 0.43681 1.99594   2
   6  -3   2 212.045 9.15871   4
  -6  -3  -2 205.670 9.85869  15
   6  -3   2 204.637 11.7093  13
   6  -3   2 196.167 13.4904   8
  -6  -3  -2 212.814 11.0805  13
  -7  -3  -2 -0.9985 1.05291  15
   7  -3   2 1.38990 1.43146   9
   7  -4  -2 6.54260 1.82857   9
   6  -4  -2 93.8552 7.08412   9
  -6  -4   2 86.8734 4.98077  15
   6  -4  -2 94.3979 7.73790   6
   5  -4  -2 84.2303 5.34135   2
   5  -4  -2 78.9881 5.65085   4
   5  -4  -2 77.0657 7.23520   6
  -5  -4   2 77.0105 5.93532  11
  -5  -4   2 77.3444 5.93888  15
   5  -4  -2 86.6107 5.64647  13
  -5  -4   2 82.3083 8.44998  13
   5  -4  -2 81.3612 8.93300  15
   5  -4  -2 77.7025 8.85990   8
   5   4  -2 90.0125 6.70010   2
   4  -4  -2 95.2112 6.65501  13
  -4  -4   2 95.5314 6.62344  15
   4  -4  -2 101.974 7.63236   4
  -4  -4   2 92.4707 6.61904  11
   4  -4  -2 96.6614 9.26778   8
   4  -4  -2 89.6232 5.57566   2
   4  -4  -2 88.7342 4.50739   5
   4  -4  -2 93.6167 8.09753   6
  -4  -4   2 88.9115 6.03529  12
   4  -4  -2 99.6657 9.85504  15
   3  -4  -2 277.651 14.9899  15
   3  -4  -2 262.858 12.9587   6
   3  -4  -2 276.103 10.2228   2
   3  -4  -2 277.479 14.3790   8
   3  -4  -2 266.946 10.9751  13
  -3  -4   2 272.065 11.4509  11
  -3  -4   2 255.464 11.3554  15
   3  -4  -2 261.197 9.78053   4
  -3  -4   2 235.496 10.1030  16
  -3  -4   2 268.783 11.3551  12
   3  -4  -2 264.435 8.52923   5
  -3   4   2 283.305 13.8478  10
   2  -4  -2 131.521 8.03209   6
   2  -4  -2 140.033 9.51054  15
   2  -4  -2 135.081 6.10361   2
   2  -4  -2 122.050 4.79800   5
  -2  -4   2 135.750 7.28284  11
  -2  -4   2 113.808 6.69645  12
  -2   4   2 135.536 7.57416  10
  -2   4   2 123.019 16.8260   1
  -1  -4   2 247.042 24.0237   1
   1  -4  -2 257.459 9.34855   2
  -1  -4   2 272.520 10.8597  11
  -1   4   2 272.454 7.62979   3
  -1   4   2 265.794 18.4318   1
  -1   4   2 266.265 8.76039   7
   0  -4   2 1522.67 42.1436  11
   0  -4   2 1502.88 38.6182  10
   0  -4  -2 1521.88 41.7767  11
   0  -4  -2 1490.06 55.0237   1
   0   4   2 1533.92 60.1009   1
   0   4  -2 1536.85 64.2048   1
   1  -4   2 1504.15 40.2701   2
   1  -4   2 1458.90 42.7872  10
  -1  -4  -2 1494.26 41.6354  11
   1  -4   2 1545.66 67.3982   1
   1  -4   2 1555.28 42.8439  11
  -1   4  -2 1525.22 39.6926   3
  -1   4  -2 1564.95 65.8245   1
   1   4   2 1564.87 61.3076   1
  -1   4  -2 1513.71 42.3852   7
  -2  -4  -2 81.7230 7.49443  15
  -2  -4  -2 84.1430 5.37918  16
   2  -4   2 83.8905 4.43860   2
   2  -4   2 78.9039 7.13721   8
   2  -4   2 77.3140 4.96096   4
  -2  -4  -2 75.7575 5.18868  12
  -2  -4  -2 90.3471 5.28826  11
   2  -4   2 74.8626 9.93896  15
  -2   4  -2 49.5350 16.1034   1
  -3  -4  -2 507.198 17.8652  12
  -3  -4  -2 532.794 18.7354  15
  -3  -4  -2 488.892 16.8209  11
   3  -4   2 509.233 15.8599   2
   3  -4   2 486.076 14.3267   5
  -3  -4  -2 512.655 17.3884  16
   3  -4   2 522.083 21.8744  15
   3  -4   2 480.226 16.4674   4
   3  -4   2 507.785 18.8839   6
  -3  -4  -2 523.111 19.1208  13
   3  -4   2 513.682 22.2874   8
   3  -4   2 565.677 30.2490  13
   4  -4   2 380.299 19.9179   8
  -4  -4  -2 377.909 14.6133  12
   4  -4   2 372.017 15.6206   6
  -4  -4  -2 389.212 15.6090  15
   4  -4   2 392.737 19.0530  15
  -4  -4  -2 371.244 13.8674  16
  -4  -4  -2 373.744 16.2792  13
   4  -4   2 379.940 14.0086   4
   4  -4   2 391.254 12.9572   2
   4  -4   2 372.470 18.5220  13
  -5  -4  -2 15.4648 2.82208  12
   5  -4   2 18.3339 5.14415   8
  -5  -4  -2 20.3334 4.14862  13
   5  -4   2 18.1971 3.45279   4
  -5  -4  -2 21.8603 3.78806  15
   5  -4   2 14.2678 3.87364  13
   5  -4   2 18.4167 3.27229   6
   5   4   2 18.2873 3.14332   2
   6  -4   2 92.1242 5.18285   4
   6  -4   2 90.9414 8.07167   8
  -6  -4  -2 92.8934 5.84535  15
   6  -5  -2 15.6527 2.29640   6
   6  -5  -2 14.7100 3.08403   9
   5  -5  -2 74.2608 6.49594   9
   5  -5  -2 71.7004 6.52288   6
   5  -5  -2 69.3812 8.10659  15
  -5  -5   2 59.4773 5.25185  15
   5   5  -2 71.8679 5.89515   2
  -4  -5   2 19.6895 3.53500  12
   4  -5  -2 26.4887 3.47225   4
   4  -5  -2 18.6363 5.34409  15
  -4  -5   2 23.1770 3.84015  15
  -4  -5   2 12.5956 3.08838  11
   4  -5  -2 23.4902 2.78373   5
   4  -5  -2 19.7977 4.62960   6
   4  -5  -2 20.7405 4.84543   8
  -3  -5   2 1208.72 36.0837  12
  -3  -5   2 1179.62 36.5182  15
   3  -5  -2 1165.57 38.5110   8
   3  -5  -2 1264.81 41.2462  15
   3  -5  -2 1195.95 31.7300   5
   3  -5  -2 1199.83 34.2430   2
   3  -5  -2 1210.45 38.1387   6
  -3  -5   2 1167.66 35.7233  11
   3  -5  -2 1182.46 32.8069   4
   2  -5  -2 377.244 11.2330   5
   2  -5  -2 397.229 18.2069  15
  -2  -5   2 362.197 15.4883  15
   2  -5  -2 382.382 16.1119   6
   2  -5  -2 371.535 14.2123   2
  -2  -5   2 373.360 14.6742  11
  -2  -5   2 362.087 14.5217  12
  -1  -5   2 487.077 17.1301  12
  -1  -5   2 484.553 13.2296   5
  -1  -5   2 422.582 20.1315  15
   1  -5  -2 482.906 13.5211   5
   1  -5  -2 497.995 20.1726  15
  -1  -5   2 474.824 16.2816   6
   1  -5  -2 492.151 17.8879   6
  -1  -5   2 512.449 17.5008  11
   1  -5  -2 466.368 16.3816  12
   0  -5   2 1553.93 59.1356  15
   0  -5  -2 1585.02 45.2685  11
   0  -5   2 1638.49 45.8350  11
   0  -5   2 1558.63 41.0941   5
   0  -5   2 1648.50 45.4047  12
   0  -5  -2 1605.55 45.4168   6
   0  -5  -2 1609.99 44.9948  12
   0  -5   2 1568.26 44.9263   6
   0  -5  -2 1672.91 48.5554  15
   0  -5  -2 1685.28 45.7710  16
   0  -5  -2 1615.58 41.2433   5
   1  -5   2 133.913 7.10356  12
   1  -5   2 132.861 9.86478  15
  -1  -5  -2 114.449 7.13175  16
  -1  -5  -2 123.267 7.11445  11
   1  -5   2 131.249 7.60544   6
  -1  -5  -2 120.868 4.47314   5
  -1  -5  -2 128.768 7.00749   6
  -1  -5  -2 133.568 7.32694  12
  -1  -5  -2 123.406 8.41815  15
   1  -5   2 121.196 4.56608   5
  -2  -5  -2 34.5900 3.94242  11
  -2  -5  -2 36.4088 4.10215  16
   2  -5   2 33.0340 3.15305   2
  -2  -5  -2 30.3177 4.14372  12
   2  -5   2 31.4233 5.89446   8
   2  -5   2 33.7849 4.53997   6
  -2  -5  -2 32.9442 4.99673  15
   2  -5   2 42.1381 3.99496   4
   2  -5   2 31.2719 2.43276   5
  -3  -5  -2 224.391 11.2837  15
   3  -5   2 203.495 7.06552   5
   3  -5   2 210.968 9.16086   4
  -3  -5  -2 179.031 9.06936  11
  -3  -5  -2 215.196 10.4142  12
   3  -5   2 229.322 14.1890  15
   3  -5   2 212.819 12.9775   8
  -3  -5  -2 204.289 9.81592  16
   3  -5   2 212.488 10.9482   6
   3  -5   2 206.734 8.55465   2
   4  -5   2 272.507 10.3373   4
  -4  -5  -2 198.371 13.8224  12
   4  -5   2 262.439 15.2063   8
  -4  -5  -2 247.432 11.0578  16
   4  -5   2 274.114 12.7879   6
   4  -5   2 252.362 18.5779  15
   5  -5   2 3.28178 2.97943   8
  -5  -5  -2 6.43436 2.58300  15
   5  -5   2 8.16923 2.31497   4
   5  -5   2 7.77779 2.42242   6
  -5  -5  -2 4.57823 1.82138  12
  -6  -5  -2 133.757 6.12449  15
  -6  -5  -2 145.538 6.12452   6
   6  -5   2 133.605 6.91882   9
  -6  -5  -2 142.640 4.32420   5
   6  -6  -2 101.600 4.71968   9
  -6  -6   2 88.2066 4.27990   6
  -6  -6   2 95.4937 3.02226   5
   5  -6  -2 15.6421 3.36206   9
   5  -6  -2 12.1092 2.91307   6
   5  -6  -2 10.6808 4.74983  15
   4  -6  -2 170.743 6.12755   5
  -4  -6   2 155.888 8.11914  11
   4  -6  -2 162.968 11.6911  15
   4  -6  -2 163.437 9.97785   6
   4  -6  -2 152.127 7.65348   2
  -4  -6   2 166.402 8.60619  12
  -4  -6   2 155.533 8.88041  15
   4  -6  -2 177.555 9.30723   9
  -3  -6   2 16.8317 3.53419  12
   3  -6  -2 21.0061 5.82076  15
   3  -6  -2 20.3609 3.31544   2
   3  -6  -2 14.0692 4.14693   6
  -3  -6   2 16.5575 3.59506  15
   3  -6  -2 22.5794 2.63056   5
  -3  -6   2 11.9565 3.44031  11
   3  -6  -2 19.4278 3.96959   9
  -2  -6   2 307.785 13.4199  11
  -2  -6   2 306.798 9.17491   5
  -2  -6   2 306.832 12.6435   6
   2  -6  -2 333.410 17.3472  15
   2  -6  -2 285.108 12.6309   9
   2  -6  -2 305.428 9.64903   5
   2  -6  -2 313.213 14.5641   6
  -2  -6   2 312.311 14.5688  15
   2  -6  -2 276.649 11.4172   2
  -2  -6   2 309.531 13.4626  12
   1  -6  -2 108.546 6.67785  12
   1  -6  -2 112.694 4.64831   5
  -1  -6   2 111.504 4.27560   5
  -1  -6   2 109.486 7.67026  11
  -1  -6   2 109.193 6.98486   6
  -1  -6   2 106.337 7.35630  12
   1  -6  -2 106.081 7.89837   6
  -1  -6   2 98.5575 8.55162  15
   1  -6  -2 106.314 9.76846  15
   0  -6   2 218.620 7.11202   5
   0  -6  -2 217.396 10.9692   6
   0  -6   2 218.571 13.0647  15
   0  -6   2 228.229 10.8152  12
   0  -6  -2 237.162 13.6351  15
   0  -6  -2 221.268 7.25507   5
   0  -6   2 224.800 11.5097  11
   0  -6  -2 239.134 10.7126  12
   0  -6   2 223.637 10.8071   6
   1  -6   2 495.654 18.7459   6
  -1  -6  -2 493.740 17.8219   6
  -1  -6  -2 481.264 17.9708  12
  -1  -6  -2 498.410 20.4121  15
  -1  -6  -2 478.901 13.7205   5
   1  -6   2 486.777 13.8490   5
   1  -6   2 483.139 21.2897  15
  -1  -6  -2 492.991 18.2425  16
  -2  -6  -2 597.133 21.1045  16
  -2  -6  -2 614.349 21.5352  12
  -2  -6  -2 591.452 20.2164  11
  -2  -6  -2 626.436 20.9843   6
  -2  -6  -2 621.878 23.4543  15
   2  -6   2 629.130 25.2989  15
   2  -6   2 620.982 22.1285   6
  -2  -6  -2 605.594 16.7400   5
   2  -6   2 592.175 16.9171   5
  -3  -6  -2 567.123 21.1171   6
  -3  -6  -2 510.741 15.3919   5
   3  -6   2 510.284 20.1527   6
   3  -6   2 519.781 15.2377   5
  -3  -6  -2 513.173 20.5457  16
   4  -6   2 9.28352 4.14692  15
  -4  -6  -2 10.0624 1.45919   5
  -4  -6  -2 8.11281 2.42279  12
   4  -6   2 4.89925 2.24934   6
  -4  -6  -2 9.92344 2.83646   6
  -4  -6  -2 6.57113 2.82411  15
  -5  -6  -2 232.097 10.0929  15
   5  -6   2 248.082 10.2041   9
  -5  -6  -2 246.197 7.12500   5
  -5  -6  -2 244.185 9.02919  12
  -5  -6  -2 245.433 9.50672   6
  -5  -7   2 52.6802 3.50011   6
  -5  -7   2 55.7994 2.16602   5
  -4  -7   2 1.28425 0.93783   5
   4  -7  -2 -0.6479 1.58675   9
   4  -7  -2 -0.8562 2.01040   6
  -4  -7   2 0.51164 2.07868   6
   4  -7  -2 -0.5576 3.00151  15
   3  -7  -2 117.662 10.1568  15
   3  -7  -2 113.478 4.62239   5
  -3  -7   2 108.077 6.71608   6
  -3  -7   2 111.310 7.15452  11
  -3  -7   2 92.8499 7.34874  15
   3  -7  -2 119.919 8.40134   6
  -3  -7   2 110.629 4.16320   5
  -3  -7   2 111.091 7.12336  12
   2  -7  -2 178.665 6.44211   5
  -2  -7   2 179.809 9.33026   6
  -2  -7   2 162.718 10.0970  15
  -2  -7   2 176.810 9.84382  11
   2  -7  -2 188.897 12.9612  15
  -2  -7   2 180.749 6.01696   5
  -2  -7   2 169.982 9.56038  12
   2  -7  -2 181.831 10.8232   6
  -1  -7   2 59.2835 6.26997  11
   1  -7  -2 53.5987 6.89915  12
   1  -7  -2 61.5695 6.84785   6
  -1  -7   2 63.8672 3.47475   5
  -1  -7   2 63.6247 6.66184   6
  -1  -7   2 50.4663 8.97001  15
  -1  -7   2 54.8021 5.79837  12
   1  -7  -2 70.1182 8.71961  15
   1  -7  -2 59.0422 3.44861   5
   0  -7   2 16.1939 3.78307   6
   0  -7  -2 10.2987 3.03692   6
   0  -7   2 14.3502 1.77751   5
   0  -7   2 8.74889 4.16966  15
   0  -7   2 14.5683 3.16412  12
   0  -7  -2 12.1061 3.00596  12
   0  -7  -2 16.1005 2.01159   5
   0  -7  -2 7.77796 3.76163  15
  -1  -7  -2 27.1160 5.08886  12
   1  -7   2 24.2220 4.65824   6
  -1  -7  -2 24.2714 7.16634  15
   1  -7   2 30.9726 2.76493   5
   1  -7   2 25.8998 6.69239  15
  -2  -7  -2 71.4019 6.09492   6
   2  -7   2 62.6162 6.13062   6
  -2  -7  -2 68.4476 5.95567  12
  -2  -7  -2 62.4334 7.12756  15
   2  -7   2 65.1248 3.41319   5
   2  -7   2 70.1820 8.15644  15
  -2  -7  -2 71.4163 3.38589   5
   3  -7   2 4.91589 3.61905   6
   3  -7   2 3.74199 3.39798  15
  -3  -7  -2 2.34148 1.01537   5
  -3  -7  -2 -0.1599 1.80815  12
   3  -7   2 0.34484 1.47772   5
  -3  -7  -2 1.68304 1.99347   6
  -3  -7  -2 1.60571 2.38156  15
   4  -7   2 140.971 8.56385   9
  -4  -7  -2 145.035 7.12771   6
  -4  -7  -2 146.018 7.06024  12
  -4  -7  -2 142.907 4.68994   5
  -4  -7  -2 134.393 7.49337  15
   4  -7   2 145.196 8.99422  15
  -5  -7  -2 2.97425 1.22609   6
  -5  -7  -2 3.58135 0.71382   5
  -4  -8   2 311.546 8.19221   5
   4  -8  -2 299.813 12.5427  15
  -4  -8   2 299.550 10.0247   6
   3  -8  -2 208.528 10.9429  15
  -3  -8   2 203.370 6.10578   5
   3  -8  -2 211.880 6.36016   5
   3  -8  -2 200.163 9.02934   6
  -3  -8   2 200.491 8.64438   6
   2  -8  -2 89.3313 3.82900   5
   2  -8  -2 83.5737 7.98079  15
  -2  -8   2 81.9254 5.79593   6
   2  -8  -2 78.2545 6.54797   6
  -2  -8   2 60.8232 5.39590  15
  -2  -8   2 84.9967 3.34334   5
   1  -8  -2 0.06539 1.00133   5
  -1  -8   2 -0.0002 0.89135   5
   1  -8  -2 0.08201 2.18492   6
  -1  -8   2 -0.3296 3.48648  15
   1  -8  -2 1.99104 3.06410  15
  -1  -8   2 -1.1869 1.71672   6
   0  -8   2 3.46739 1.27094   5
   0  -8  -2 3.83067 2.97332  15
   0  -8  -2 0.25366 2.59295   6
   0  -8   2 2.05151 2.38476   6
   0  -8  -2 2.05187 1.21256   5
   0  -8  -2 0.31501 1.37181  12
   0  -8   2 -1.1372 2.51641  15
  -1  -8  -2 132.136 9.22286  15
  -1  -8  -2 122.907 7.96498   6
   1  -8   2 131.593 8.14524   6
  -1  -8  -2 138.047 4.87737   5
  -1  -8  -2 135.665 7.53631  12
   1  -8   2 129.263 4.92774   5
   1  -8   2 123.570 9.04215  15
  -2  -8  -2 76.0356 5.85115   6
  -2  -8  -2 73.8231 5.46784  12
   2  -8   2 65.5017 5.11624   6
   2  -8   2 71.6570 6.91782  15
  -2  -8  -2 76.2938 3.17150   5
  -2  -8  -2 69.2283 6.48485  15
   2  -8   2 75.5012 3.11929   5
  -3  -8  -2 161.527 7.41308  12
   3  -8   2 152.573 8.48706  15
  -3  -8  -2 168.127 7.60124   6
  -3  -8  -2 148.076 7.84893  15
  -3  -8  -2 171.631 5.10452   5
  -4  -8  -2 16.1528 1.11973   5
  -4  -8  -2 17.1385 2.16140   6
   2  -9  -2 241.733 9.92503  15
   2  -9  -2 246.692 6.77430   5
   2  -9  -2 233.530 8.52906   6
  -2  -9   2 240.772 8.48160   6
  -2  -9   2 258.277 6.71598   5
  -1  -9   2 84.6374 4.52588   6
   1  -9  -2 74.1071 4.97393   6
  -1  -9   2 84.4056 2.89022   5
   1  -9  -2 87.3455 3.10709   5
   1  -9  -2 74.7801 5.58518  15
   0  -9  -2 -0.0052 1.70899   6
   0  -9  -2 0.81344 0.89174   5
   0  -9   2 0.75391 1.52378   6
   0  -9  -2 2.29940 1.92400  15
   0  -9   2 0.16082 0.70709   5
  -1  -9  -2 0.48637 1.60833  15
  -1  -9  -2 1.94803 0.88175   5
  -1  -9  -2 2.10671 1.77789   6
   1  -9   2 0.65734 2.03952  15
  -2  -9  -2 46.3601 3.49217   6
  -2  -9  -2 52.0813 2.08801   5
   7   0  -3 329.960 14.8263  13
   6   0  -3 0.48114 1.42517   2
   6   0  -3 -0.2266 1.75996   4
   6   0  -3 1.59859 1.97026   9
   6   0  -3 0.67769 2.90946   8
   5   0  -3 110.349 6.61256   4
   5   0  -3 109.448 6.58796   2
   5   0  -3 123.515 8.24502   6
   5   0  -3 109.752 10.3497   8
  -4   0   3 2.07628 2.14019  10
   4   0  -3 -0.0897 1.55490   6
   4   0  -3 -1.9157 1.69175   8
   4   0  -3 -0.9910 1.51877   4
   4   0  -3 12.7247 13.5841   1
   4   0  -3 0.39315 1.28608   2
   3   0  -3 6849.24 175.201   8
  -3   0   3 6845.12 199.961   1
   3   0  -3 6810.80 171.372   7
   3   0  -3 6872.70 200.607   1
  -3   0   3 6836.09 173.596  10
   3   0  -3 6695.09 169.729   2
   3   0  -3 6787.10 168.636   3
   3   0  -3 6445.09 169.601   4
   2   0  -3 -2.8375 4.05193   1
  -2   0   3 -3.9286 3.56083   1
   2   0  -3 0.61894 0.65087   3
  -2   0   3 1.52193 1.70455  10
   2   0  -3 2.02625 1.63490  10
   2   0  -3 0.51394 0.83236   7
  -1   0   3 96.5762 4.10078   7
   1   0  -3 91.3336 4.07252   7
  -1   0   3 89.8405 8.06589   1
  -1   0   3 89.8881 3.17826   3
   1   0  -3 102.491 4.00235   2
   1   0  -3 87.4620 3.30913   3
  -1   0   3 93.8004 4.77406  10
   0   0  -3 -0.1953 0.42188   2
   0   0  -3 -0.4887 0.75974   7
   0   0   3 -0.0847 0.59997   3
   0   0   3 0.61156 2.20480   1
   0   0  -3 0.23434 2.17261   1
   0   0   3 0.02024 0.87189   7
   0   0  -3 -0.5829 0.61941   3
  -1   0  -3 313.753 10.2926  10
  -1   0  -3 289.194 16.9251   1
  -1   0  -3 323.049 17.2706   1
   1   0   3 308.296 10.4251  10
   1   0   3 292.583 8.00504   2
  -2   0  -3 -3.0399 3.83821   1
  -2   0  -3 1.52239 1.60948  10
   2   0   3 -0.0737 0.75017   2
   2   0   3 -1.8359 1.41141  10
  -3   0  -3 2493.16 96.9477   1
   3   0   3 2470.61 63.8894   2
  -3   0  -3 2575.32 69.2247  10
   3   0   3 2386.77 65.0793   4
   3   0   3 2622.05 71.6737   8
  -3   0  -3 2478.81 95.8074   1
   4   0   3 -0.2848 1.83445   4
  -4   0  -3 -1.6792 1.80332  10
   4   0   3 -0.2373 0.99261   2
   4   0   3 -0.6391 2.52587   8
   5   0   3 116.692 7.18061   4
   5   0   3 119.779 11.0364   8
  -5   0  -3 110.402 6.00245  16
   6   0   3 -0.2216 2.98977   8
   6   0   3 1.05860 2.24575   4
  -7   0  -3 46.5436 6.12306  13
   7  -1  -3 358.832 14.1853  13
   7  -1  -3 356.342 12.9404   9
   7   1  -3 381.881 17.3434  13
  -7   1   3 369.823 12.6043  11
   6  -1  -3 6.37941 1.92280   2
   6  -1  -3 9.81858 3.65424  13
   6  -1  -3 6.72273 4.00767   8
  -6  -1   3 9.52025 2.75510  11
   6  -1  -3 10.2931 3.40101   9
   6  -1  -3 8.10371 2.83029   4
   6   1  -3 4.74452 2.32671   2
   5  -1  -3 15.0568 2.92751   2
   5  -1  -3 16.7103 5.06831   8
   5  -1  -3 13.6268 3.95171   4
   5  -1  -3 9.86604 3.46827   6
   5   1  -3 17.1343 3.48713   9
   5   1  -3 11.7284 2.73365   4
   5   1  -3 11.5598 2.41575   2
   5   1  -3 15.5924 4.37767   8
   4  -1  -3 95.5239 5.36679   2
   4  -1  -3 97.0788 5.57458   4
  -4  -1   3 87.2087 17.6148   1
  -4  -1   3 89.5332 7.62060  10
   4  -1  -3 95.7498 8.72906   8
   4  -1  -3 92.1982 6.79284   6
   4   1  -3 96.0493 8.25894   8
  -4   1   3 92.5882 8.08374  10
   4   1  -3 92.0662 5.49046   2
   4   1  -3 77.0249 21.1730   1
   4   1  -3 95.1548 5.58396   4
  -3  -1   3 7.33140 7.22435   1
   3  -1  -3 20.7017 3.42322   4
   3  -1  -3 23.6184 2.69863   2
  -3  -1   3 28.2788 4.22482  10
   3  -1  -3 24.0641 2.02140   7
   3  -1  -3 27.7118 5.79273   8
   3  -1  -3 21.6978 1.35203   3
  -3   1   3 17.8457 7.82138   1
   3   1  -3 24.5743 2.97814   2
   3   1  -3 24.0912 9.39367   1
  -3   1   3 19.8618 3.80135  10
   3   1  -3 21.6212 4.08839   8
  -2  -1   3 5.15215 4.89533   1
   2  -1  -3 2.68615 0.68780   7
  -2  -1   3 2.47680 1.75735  10
   2  -1  -3 2.25037 1.80194  10
   2  -1  -3 -0.3189 3.50114   1
   2  -1  -3 0.20524 0.96932   2
   2  -1  -3 3.05632 0.53297   3
   2   1  -3 1.19675 1.46316   7
   2   1  -3 0.75616 0.94419   3
  -2   1   3 1.28024 1.80494  10
  -2   1   3 3.24456 3.87016   1
   2   1  -3 3.41962 4.98310   1
  -1  -1   3 6433.22 160.796   3
   1  -1  -3 6478.07 166.733   1
  -1  -1   3 6386.24 162.332   7
  -1  -1   3 6561.62 173.868   1
  -1  -1   3 6484.63 162.261  10
  -1   1   3 6618.18 160.630   7
   1   1  -3 6443.60 162.487   7
   1   1  -3 6424.41 160.857   3
   1   1  -3 6457.65 174.498   1
  -1   1   3 6515.62 162.464  10
  -1   1   3 6527.58 166.868   1
   0  -1  -3 2628.57 66.5793   1
   0  -1   3 2653.12 67.3556   7
   0  -1   3 2716.64 77.9620   1
   0  -1  -3 2704.06 66.6600   1
   0  -1  -3 2576.04 66.0364   2
   0  -1   3 2675.84 66.1453   3
   0   1  -3 2603.23 67.3477   7
   0   1  -3 2645.42 77.3027   1
   0   1  -3 2628.26 66.1573   3
  -1  -1  -3 1606.71 50.4710   1
   1  -1   3 1571.04 41.2432   7
   1  -1   3 1560.40 42.5577  10
   1  -1   3 1563.13 39.9781   3
   1  -1   3 1546.48 39.5195   2
   1  -1   3 1551.46 53.8626   1
   1   1   3 1598.47 50.4800   1
  -1   1  -3 1632.60 42.4270  10
   1   1   3 1612.80 41.5395  10
  -2  -1  -3 42.8557 9.11943   1
   2  -1   3 44.7032 2.38613   3
  -2  -1  -3 45.9439 3.97354  10
   2  -1   3 44.7606 2.23980   2
   2  -1   3 45.3926 3.45859   7
  -2   1  -3 50.0621 10.6805   1
  -2   1  -3 43.5223 4.51001  10
  -2   1  -3 38.7381 9.88969   1
   2   1   3 36.0518 9.47920   1
   2   1   3 44.9959 4.20533  10
   3  -1   3 189.190 11.5278   8
  -3  -1  -3 183.910 9.47965  10
   3  -1   3 175.600 6.13714   3
   3  -1   3 172.630 6.13501   2
   3  -1   3 174.826 7.98632   4
  -3  -1  -3 159.569 20.5254   1
   3  -1   3 172.895 7.87907   7
  -3   1  -3 198.258 22.4845   1
  -3   1  -3 163.538 20.8771   1
   3   1   3 182.889 11.0824   8
  -3   1  -3 176.008 10.0512  10
   3   1   3 169.347 6.70101   2
   3   1   3 163.690 7.27854   4
   4  -1   3 138.543 7.87166   6
   4  -1   3 162.812 6.31381   2
  -4  -1  -3 164.742 10.4062  10
   4  -1   3 142.996 7.71910   4
   4  -1   3 144.843 11.6280   8
  -4  -1  -3 157.073 7.31047  16
   4  -1   3 140.023 5.93258   3
   4  -1   3 142.085 7.98368   7
   4   1   3 149.817 7.37569   4
   4   1   3 157.592 6.88480   2
   4   1   3 172.223 11.6449   8
  -4   1  -3 137.244 10.1363  10
   5  -1   3 0.43161 2.32702   4
   5  -1   3 1.08855 3.33487   8
   5   1   3 -0.3739 1.89938   4
   5   1   3 1.32073 2.94753   8
   5   1   3 -2.4773 1.22132   2
  -6  -1  -3 4.37060 5.11555  13
   6  -1   3 -0.7161 2.97028   8
   6  -1   3 0.27534 2.31758   4
   6   1   3 1.88487 2.69893   8
   6   1   3 0.23882 1.74800   4
   7  -1   3 545.319 20.2275  13
  -7  -1  -3 551.825 18.9158  13
   7  -1   3 530.059 15.9899   4
   7  -1   3 508.227 20.6220   8
   7  -1   3 539.015 16.1143   9
   7  -2  -3 140.792 7.39816   9
  -7   2   3 152.581 7.71047  11
   7   2  -3 131.705 9.66104  13
  -6  -2   3 187.177 11.4970  11
   6  -2  -3 183.657 10.3403   6
   6  -2  -3 182.276 10.8340  13
   6  -2  -3 192.466 8.83610   4
   6  -2  -3 196.196 14.0072   8
   6  -2  -3 202.989 10.6489   2
   6  -2  -3 189.158 10.5390   9
   6   2  -3 178.808 9.44541   2
   5  -2  -3 31.3377 5.24390  13
   5  -2  -3 27.2847 4.38053   4
   5  -2  -3 33.6116 5.45120   6
   5  -2  -3 23.2487 5.22089   8
   5  -2  -3 34.9416 3.72686   2
   5   2  -3 32.3694 4.13113   2
   4  -2  -3 303.147 14.5201  15
  -4  -2   3 275.164 11.1021  11
   4  -2  -3 275.659 12.8862   6
   4  -2  -3 284.702 15.7167   8
   4  -2  -3 306.502 15.3184  13
  -4  -2   3 278.257 13.6586  10
   4  -2  -3 274.110 10.3776   2
   4  -2  -3 269.408 10.5211   4
  -4   2   3 261.503 14.4720  10
   4   2  -3 278.014 11.3590   2
   4   2  -3 199.620 36.7576   1
   4   2  -3 283.503 14.3205   8
   4   2  -3 267.817 10.2397   4
  -3  -2   3 2039.73 55.8477  10
  -3  -2   3 1997.83 53.5688  11
   3  -2  -3 1936.58 52.6478   4
   3  -2  -3 2062.82 58.9906   8
  -3  -2   3 2070.38 83.7575   1
   3  -2  -3 1978.98 52.6335   2
   3   2  -3 1882.44 51.8975   4
   3   2  -3 2002.98 56.9409   8
  -3   2   3 1942.58 78.3010   1
  -3   2   3 2095.69 57.7766  10
  -3   2   3 2037.83 77.2452   1
   3   2  -3 2118.66 87.7172   1
   2  -2  -3 305.211 9.87596   2
  -2  -2   3 301.467 23.5018   1
  -2  -2   3 299.941 11.1319  10
   2   2  -3 304.415 24.1342   1
  -2   2   3 328.412 20.6052   1
  -2   2   3 333.049 19.9479   1
   1  -2  -3 5818.45 152.795   2
  -1  -2   3 6270.36 155.259   7
  -1  -2   3 6068.60 153.850  10
  -1  -2   3 6265.37 152.974   3
  -1  -2   3 6180.34 171.248   1
  -1   2   3 5837.65 159.353   1
   1   2  -3 6137.06 155.646   7
  -1   2   3 6259.75 154.406  10
  -1   2   3 6279.09 152.077   7
  -1   2   3 6034.49 159.311   1
  -1   2   3 6105.75 152.053   7
  -1   2   3 6143.33 151.518   3
  -1   2   3 6242.43 151.525   3
   1   2  -3 6252.29 172.664   1
   1   2  -3 6205.39 153.154   3
   0  -2  -3 21.1840 2.05935   2
   0  -2   3 20.1262 2.42504  10
   0  -2   3 16.3081 2.30025   7
   0  -2  -3 23.2241 3.60625   1
   0  -2   3 21.6043 1.94522   3
   0  -2   3 17.6497 7.06904   1
   0   2  -3 22.8283 6.63535   1
   0   2   3 21.1663 1.92470  10
   0   2   3 25.8947 3.83140   1
   0   2  -3 23.2888 2.59159   7
   0   2  -3 21.1511 1.78051   3
   1  -2   3 681.858 18.3401   3
   1  -2   3 700.863 19.8244   7
   1  -2   3 699.715 21.3768  10
   1  -2   3 686.106 18.2956   2
   1  -2   3 698.847 34.0847   1
  -1   2  -3 700.094 20.2910   7
   1   2   3 714.147 19.0597  10
  -1   2  -3 686.106 18.5319   3
  -1   2  -3 688.659 33.6719   1
   1   2   3 684.816 28.8158   1
   2  -2   3 1034.49 27.2241   2
  -2  -2  -3 1032.05 45.3566   1
   2  -2   3 1020.00 27.0355   3
   2  -2   3 1008.24 28.6036   7
  -2   2  -3 1046.18 51.9899   1
  -2   2  -3 1051.60 31.5802  10
  -2   2  -3 1039.26 49.5978   1
   2   2   3 1083.77 30.1352  10
   2   2   3 1080.22 47.2000   1
   3  -2   3 2261.50 60.4394   7
   3  -2   3 2275.68 60.9438   4
   3  -2   3 2378.46 68.1490   8
   3  -2   3 2250.50 58.4662   3
   3  -2   3 2313.08 59.0636   2
  -3  -2  -3 2385.76 64.3353  14
   3  -2   3 2304.99 65.4655  15
   3   2   3 2183.01 92.0672   1
  -3   2  -3 2444.07 103.737   1
   3   2   3 2277.51 74.8816   8
  -3   2  -3 2342.55 96.7025   1
  -3   2  -3 2317.37 65.7370  10
   4  -2   3 75.3461 5.78396   6
   4  -2   3 77.2233 6.00808   4
   4  -2   3 82.7692 4.17146   2
  -4  -2  -3 85.4645 5.46881  12
   4  -2   3 84.3750 9.47402   8
  -4  -2  -3 84.9394 5.10486  16
   4   2   3 77.6370 7.66464   8
   4   2   3 88.7413 5.29565   2
   4   2   3 83.1754 5.17771   4
  -4   2  -3 70.1331 7.38007  10
   5  -2   3 -2.5893 2.24998   8
   5  -2   3 0.14376 2.40409   4
  -5  -2  -3 5.78221 3.03035  13
   5   2   3 -1.8736 1.51195   4
   5   2   3 0.25138 1.34113   2
   5   2   3 1.65779 2.39136   8
  -6  -2  -3 14.3413 4.09414  13
   6  -2   3 7.79949 4.25849   8
   6  -2   3 10.4290 2.93509   4
  -7  -2  -3 11.9034 2.21591  13
  -7  -2  -3 14.4152 2.24885  15
   7  -2   3 16.7785 2.47318   4
   7  -2   3 9.34669 2.42998  13
   7  -2   3 11.8857 3.33895   8
   7  -2   3 14.5770 2.54351   9
   7  -3  -3 351.610 12.3874   9
   7  -3  -3 313.043 10.4118  14
   6  -3  -3 127.771 6.66074  13
   6  -3  -3 125.633 8.39130   6
   6  -3  -3 127.596 6.73536   4
   6  -3  -3 115.853 10.3711   8
  -6  -3   3 117.550 6.92906  11
   6  -3  -3 129.622 8.60804   9
  -6  -3   3 110.180 7.00963  15
   5  -3  -3 28.7513 5.69040  15
   5  -3  -3 25.2432 4.24046   4
   5  -3  -3 21.8837 5.66559   8
   5  -3  -3 27.0206 4.75644   6
   5  -3  -3 29.2237 3.56061   2
  -5  -3   3 25.8787 4.19571  11
   5  -3  -3 22.0510 4.02997  13
   5   3  -3 19.8667 3.60575   2
   4  -3  -3 203.640 8.95253   4
   4  -3  -3 205.934 11.2467   6
   4  -3  -3 217.711 13.0420  15
   4  -3  -3 208.854 10.5907  13
  -4  -3   3 197.660 9.19607  12
   4  -3  -3 214.218 8.90894   2
   4  -3  -3 204.015 7.17578   5
   4  -3  -3 213.488 13.7138   8
  -4  -3   3 205.793 9.77151  11
  -4  -3   3 197.029 11.8676  10
  -4   3   3 192.305 12.9303  10
   3  -3  -3 105.959 7.95136   6
   3  -3  -3 80.2598 7.29073  15
  -3  -3   3 58.9158 16.4946   1
   3  -3  -3 90.5925 7.69623   8
  -3  -3   3 83.3430 5.62622  10
  -3  -3   3 86.7656 5.71583  11
   3  -3  -3 83.5106 4.14932   5
   3  -3  -3 88.5399 4.89831   2
   3  -3  -3 87.6898 5.02058   4
   3   3  -3 103.756 21.6022   1
  -3   3   3 75.5653 15.5831   1
  -3   3   3 80.1970 6.93121  10
  -2  -3   3 6.35393 1.79981  10
  -2  -3   3 13.7931 7.32252   1
   2  -3  -3 8.51158 1.76197   2
   2  -3  -3 5.03532 2.65962   8
  -2  -3   3 8.89164 2.58194  11
  -2   3   3 11.3221 5.24689   1
  -2   3   3 8.83630 2.66326  10
   2   3  -3 17.8571 8.04203   1
  -2   3   3 4.03891 4.59193   1
  -1  -3   3 655.633 18.6914   3
  -1  -3   3 629.440 35.9447   1
  -1  -3   3 683.655 21.5440   7
  -1  -3   3 649.974 18.6608  10
   1  -3  -3 633.461 18.5174   2
  -1   3   3 664.674 26.6777   1
  -1   3   3 661.985 16.9863   3
  -1   3   3 698.223 19.6847  10
  -1   3   3 671.119 17.9374   7
  -1   3   3 641.118 25.6151   1
   0  -3   3 24.6615 8.04669   1
   0  -3  -3 33.9831 2.88289   2
   0  -3  -3 44.1646 5.64421   1
   0  -3   3 31.9978 3.77312   7
   0  -3   3 35.4204 2.95877  10
   0  -3   3 34.1393 2.63017   3
   0   3  -3 29.3431 3.58912   7
   0   3   3 35.4790 3.32868   7
   0   3   3 35.0201 5.91924   1
   0   3  -3 32.4234 9.02804   1
   0   3  -3 35.1201 2.52098   3
   0   3   3 36.9380 2.43372   3
   1  -3   3 107.094 15.4674   1
   1  -3   3 119.286 4.44634   3
   1  -3   3 109.234 6.63336  10
   1  -3   3 119.160 5.94014   7
   1  -3   3 120.967 6.53585  11
   1  -3   3 117.028 4.66033   2
  -1   3  -3 112.362 4.48034   3
   1   3   3 107.677 11.9269   1
  -1   3  -3 114.997 6.01505   7
  -1   3  -3 123.594 16.0157   1
   2  -3   3 112.118 6.19399   4
   2  -3   3 109.172 5.17859   7
   2  -3   3 112.939 8.47540   8
   2  -3   3 114.810 4.11828   3
  -2  -3  -3 119.753 13.9392   1
   2  -3   3 113.345 4.75120   2
  -2   3  -3 137.721 19.3743   1
  -2   3  -3 146.384 21.9859   1
   2   3   3 109.571 14.7730   1
   3  -3   3 86.7386 2.93991   3
   3  -3   3 107.100 9.40612   8
  -3  -3  -3 87.0550 10.4396  13
   3  -3   3 81.2048 5.59162   4
   3  -3   3 89.4216 3.85806   7
   3  -3   3 85.9126 7.51051  15
   3  -3   3 90.8713 4.38526   2
  -3  -3  -3 83.7094 5.76173  12
  -3  -3  -3 73.9475 7.12527  14
  -3  -3  -3 87.3987 5.34894  16
  -3   3  -3 90.8622 7.92936  10
  -4  -3  -3 180.296 11.3267  13
  -4  -3  -3 178.662 8.33162  16
   4  -3   3 185.123 13.6247   8
   4  -3   3 199.051 12.3643  15
   4  -3   3 182.517 9.46499   6
  -4  -3  -3 174.738 8.60992  12
   4  -3   3 178.296 9.07025   4
   4  -3   3 174.210 6.95429   2
   5  -3   3 65.7533 8.26513   6
   5  -3   3 64.9007 5.83725   4
   5  -3   3 67.0385 9.00995   8
   5   3   3 64.8954 4.84748   2
  -6  -3  -3 37.4628 4.54844  13
   6  -3   3 35.4612 5.44573  13
   6  -3   3 28.8536 5.65330   8
   6  -3   3 36.4830 4.18512   4
  -6  -3  -3 44.1404 4.72145  15
   7  -3   3 196.524 7.44731   9
  -7  -3  -3 182.141 7.18013  15
   7  -4  -3 97.3435 5.07178   9
   6  -4  -3 291.988 12.7593   9
   6  -4  -3 296.869 12.5593   6
   5  -4  -3 20.2515 3.07837   2
   5  -4  -3 13.3219 4.82331   8
  -5  -4   3 10.7390 5.11615  13
   5  -4  -3 13.4669 2.82628   4
  -5  -4   3 10.2725 2.48649  15
  -5  -4   3 12.7806 3.23220  11
   5  -4  -3 17.2042 4.14056   6
   5  -4  -3 15.6599 4.58009  15
   5   4  -3 17.3911 3.59855   2
  -4  -4   3 358.012 14.3030  15
   4  -4  -3 413.595 15.7673   4
   4  -4  -3 365.850 11.4748   5
   4  -4  -3 356.508 16.7324   6
   4  -4  -3 357.372 18.7319   8
  -4  -4   3 363.003 14.9527  11
   4  -4  -3 365.486 13.0396  13
   4  -4  -3 364.040 18.6390  15
  -4  -4   3 366.715 14.2350  12
   4  -4  -3 368.620 13.4234   2
   3  -4  -3 616.509 23.7519   8
   3  -4  -3 576.086 16.8329   5
   3  -4  -3 589.512 18.1991   4
  -3  -4   3 602.557 20.2034  12
   3  -4  -3 590.260 18.7777   2
   3  -4  -3 630.108 24.4030  15
   3  -4  -3 604.061 22.2589   6
  -3  -4   3 617.085 20.6623  11
  -3   4   3 602.650 23.1297  10
   2  -4  -3 65.8286 3.64578   5
  -2  -4   3 63.2807 4.91530  12
   2  -4  -3 72.9995 4.42079   2
   2  -4  -3 64.9446 6.53215   6
  -2  -4   3 78.4718 5.96748  11
   2  -4  -3 73.9358 10.6671  15
  -2   4   3 82.9184 16.8454   1
  -2   4   3 89.0668 5.88338  10
   1  -4  -3 11.2779 2.07783   2
  -1  -4   3 18.9093 3.38745  11
  -1  -4   3 20.6937 10.0837   1
   1   4  -3 5.95085 12.5240   1
  -1   4   3 14.2531 2.17270  10
  -1   4   3 16.4294 1.89325   7
  -1   4   3 4.58935 3.94205   1
  -1   4   3 15.1302 1.25971   3
   0  -4  -3 510.457 24.5326   1
   0  -4   3 492.517 15.4853  10
   0  -4  -3 512.853 16.7515  11
   0  -4   3 519.587 17.3454  11
   0  -4  -3 523.967 15.8042   2
   0  -4   3 571.661 42.5005   1
   0   4   3 523.551 24.8847   1
   0   4  -3 500.540 34.0757   1
   1  -4   3 61.2829 4.46934   7
  -1  -4  -3 59.8919 4.69945  11
   1  -4   3 58.4376 3.17356   3
   1  -4   3 61.6887 5.43683  11
  -1   4  -3 80.9704 13.2186   1
  -2  -4  -3 21.8448 3.04165  16
   2  -4   3 25.6037 2.56663   2
  -2  -4  -3 24.9792 3.40994  11
  -2  -4  -3 20.2910 3.23452  12
  -2  -4  -3 30.6094 4.42338  15
   2  -4   3 21.7701 4.42530   8
   2  -4   3 22.5504 3.45379   4
   2  -4   3 17.2470 4.21552  15
   3  -4   3 645.502 24.8980  15
   3  -4   3 585.541 19.1502   4
   3  -4   3 634.542 25.6657   8
  -3  -4  -3 620.882 21.3379  15
   3  -4   3 574.329 21.0470   6
  -3  -4  -3 602.244 19.1079  14
  -3  -4  -3 610.082 20.5398  12
  -3  -4  -3 623.053 20.0236  16
   3  -4   3 616.242 18.1899   2
   3  -4   3 577.209 16.7136   5
  -3  -4  -3 620.700 20.8555  13
   4  -4   3 96.9051 9.94067  13
  -4  -4  -3 101.173 6.68860  12
   4  -4   3 105.098 9.92370  15
  -4  -4  -3 116.297 7.87766  13
   4  -4   3 112.585 7.10016   4
  -4  -4  -3 97.6479 6.15506  16
  -4  -4  -3 113.690 7.68423  15
   4  -4   3 96.5163 6.99785   6
   4  -4   3 101.814 10.2348   8
  -5  -4  -3 28.3562 3.54934  12
   5  -4   3 36.4170 4.53708   4
   5  -4   3 31.0587 3.80569   6
  -5  -4  -3 33.4226 4.42685  13
   5  -4   3 27.8074 5.05318  13
  -5  -4  -3 34.0544 4.61859  15
   5  -4   3 29.0798 6.08987   8
   5   4   3 24.5079 4.48582   2
   6  -4   3 265.651 9.46818   4
   6  -4   3 235.732 13.2629   8
  -6  -4  -3 249.150 10.4534  15
   6  -5  -3 8.30220 2.57456   9
   6  -5  -3 7.89286 2.27468   6
   5  -5  -3 8.39885 3.24649   9
   5  -5  -3 5.07969 2.99354   6
   5  -5  -3 1.28083 3.04019  15
  -5  -5   3 1.45082 2.27022  11
   5   5  -3 1.94881 1.90583   2
  -4  -5   3 21.0573 3.99721  11
   4  -5  -3 20.5891 2.43245   5
   4  -5  -3 28.9952 5.76658   6
   4  -5  -3 22.2443 3.86500   2
  -4  -5   3 19.4713 3.50954  15
   4  -5  -3 22.8256 5.22570  15
  -3  -5   3 6.40399 2.39170  12
   3  -5  -3 4.67705 3.68999  15
   3  -5  -3 6.90196 3.66577   6
  -3  -5   3 9.20664 4.11492  15
  -3  -5   3 9.84489 3.16016  11
   3  -5  -3 9.87549 1.95566   5
   3  -5  -3 10.5674 2.40667   2
   2  -5  -3 274.435 10.5950   2
   2  -5  -3 265.078 14.8569  15
   2  -5  -3 262.726 8.56892   5
   2  -5  -3 268.435 13.1900   6
   2  -5  -3 242.703 11.4578   9
  -2  -5   3 264.720 11.8041  12
  -2  -5   3 264.937 12.4739  15
  -2  -5   3 284.070 12.0539  11
  -1  -5   3 242.616 10.1474   6
  -1  -5   3 249.101 10.8626  12
   1  -5  -3 245.802 11.4938   6
   1  -5  -3 242.157 10.4061  12
   1  -5  -3 239.997 7.66588   5
  -1  -5   3 252.577 11.1502  11
  -1  -5   3 238.463 7.32802   5
   1  -5  -3 252.689 13.2656  15
   1  -5  -3 242.982 9.60668   2
  -1  -5   3 221.833 11.6596  15
   0  -5  -3 56.5163 4.90568   6
   0  -5   3 49.8589 4.61476   6
   0  -5  -3 51.2619 4.45563  12
   0  -5   3 52.7164 5.27620  11
   0  -5   3 54.1677 2.73708   5
   0  -5   3 46.8861 4.65036  12
   0  -5  -3 54.6318 2.70582   5
   0  -5  -3 52.3076 4.80135  16
   0  -5   3 54.0279 7.21369  15
   0  -5  -3 58.5570 6.33907  15
  -1  -5  -3 678.881 21.7993  16
  -1  -5  -3 662.186 21.2746  11
   1  -5   3 681.524 25.0018  15
  -1  -5  -3 681.748 21.8346  12
  -1  -5  -3 654.483 17.7945   5
  -1  -5  -3 667.745 21.3818   6
  -1  -5  -3 692.768 23.8729  15
   1  -5   3 670.096 22.4726  11
   1  -5   3 627.159 17.8306   5
   1  -5   3 635.840 21.8803   6
   2  -5   3 24.4879 3.97944   6
   2  -5   3 28.7751 3.79411   4
  -2  -5  -3 27.1745 5.33633  12
  -2  -5  -3 24.1613 3.68232  16
   2  -5   3 24.3885 2.27043   5
   2  -5   3 24.0264 5.26976   8
   2  -5   3 21.8258 5.15333  15
  -2  -5  -3 25.6817 3.86042  11
  -2  -5  -3 29.1375 5.03158  15
   3  -5   3 25.2796 3.95420   6
   3  -5   3 18.9220 5.33778  15
  -3  -5  -3 20.2359 4.21631  15
   3  -5   3 21.6626 6.02662   8
   3  -5   3 25.3746 2.41486   5
  -3  -5  -3 22.8805 3.80445  12
  -3  -5  -3 22.4766 3.68314  16
   4  -5   3 156.757 8.84986   6
   4  -5   3 165.811 12.1903   8
   4  -5   3 187.225 12.7466  15
   4  -5   3 178.448 8.24374   4
  -4  -5  -3 184.214 8.77212  16
  -4  -5  -3 185.256 9.31915  12
  -4  -5  -3 187.943 10.4041  15
  -5  -5  -3 205.292 8.86610  12
  -5  -5  -3 212.467 10.3453  15
   5  -5   3 208.421 8.36016   4
   5  -5   3 189.824 11.9180   8
  -6  -5  -3 16.8706 2.30247  15
  -6  -5  -3 21.9869 1.47186   5
  -6  -5  -3 21.7739 2.69568   6
   6  -5   3 20.4716 2.96938   9
  -6  -6   3 233.465 6.25103   5
  -6  -6   3 222.102 7.80934   6
   6  -6  -3 224.042 8.13077   9
   5  -6  -3 184.908 9.15567   6
   5  -6  -3 186.576 9.08074   9
   5  -6  -3 189.245 12.1504  15
   4  -6  -3 367.509 11.3716   5
  -4  -6   3 373.284 14.6312  12
   4  -6  -3 389.763 16.5214   6
  -4  -6   3 359.930 14.1835  11
   4  -6  -3 374.574 13.5859   2
   4  -6  -3 370.020 14.9745   9
   4  -6  -3 395.883 18.8879  15
   3  -6  -3 126.454 8.11719   9
   3  -6  -3 129.893 7.19685   2
  -3  -6   3 127.427 8.64053  15
   3  -6  -3 134.965 9.66056   6
   3  -6  -3 135.634 11.3500  15
   3  -6  -3 140.070 5.59395   5
  -3  -6   3 136.830 8.37059  11
  -3  -6   3 141.276 8.57549  12
   2  -6  -3 387.368 16.9473   6
   2  -6  -3 362.421 14.9335   9
   2  -6  -3 403.843 19.4107  15
   2  -6  -3 369.300 14.0287   2
  -2  -6   3 371.726 16.3024  15
  -2  -6   3 398.632 11.1975   5
  -2  -6   3 403.972 15.9726  11
  -2  -6   3 387.764 15.6812  12
   2  -6  -3 388.298 11.7280   5
  -2  -6   3 387.129 14.7862   6
   1  -6  -3 226.952 10.1819  12
  -1  -6   3 226.643 11.0948  12
   1  -6  -3 233.032 11.9672   6
   1  -6  -3 226.448 7.58624   5
  -1  -6   3 238.573 12.6732  15
   1  -6  -3 232.186 14.0479  15
  -1  -6   3 216.779 7.11797   5
  -1  -6   3 214.183 10.2115   6
  -1  -6   3 245.221 14.4430  11
   0  -6   3 918.869 29.3834  11
   0  -6   3 877.295 28.1999   6
   0  -6  -3 921.893 29.0467   6
   0  -6  -3 935.986 32.0590  15
   0  -6   3 896.900 31.4923  15
   0  -6  -3 888.032 28.0993  12
   0  -6   3 850.345 23.6978   5
   0  -6   3 936.122 28.6720  12
   1  -6   3 210.775 7.00927   5
   1  -6   3 217.662 13.3195  15
  -1  -6  -3 220.142 10.5294  12
  -1  -6  -3 213.096 10.6041   6
  -1  -6  -3 204.897 10.6669  16
  -1  -6  -3 218.590 12.5501  15
   1  -6   3 215.101 10.8331   6
  -1  -6  -3 214.640 7.01632   5
   2  -6   3 9.43431 3.23849   6
  -2  -6  -3 13.6944 1.75727   5
   2  -6   3 13.2720 1.82339   5
  -2  -6  -3 12.1690 3.30222   6
  -2  -6  -3 14.1735 3.10531  16
  -2  -6  -3 8.07826 2.54586  12
   2  -6   3 12.5117 4.59285  15
  -2  -6  -3 8.92858 3.29694  15
  -3  -6  -3 476.539 19.4501  15
   3  -6   3 459.226 17.6818   6
   3  -6   3 469.217 13.6247   5
  -3  -6  -3 511.444 18.3000  12
   3  -6   3 471.911 21.3057  15
  -3  -6  -3 487.112 17.6120  16
  -3  -6  -3 512.605 17.8064   6
  -3  -6  -3 486.011 13.6375   5
  -4  -6  -3 64.7225 6.18931  15
  -4  -6  -3 71.0148 3.12388   5
  -4  -6  -3 63.9125 5.22016  12
   4  -6   3 59.0694 7.51517  15
  -4  -6  -3 72.7290 5.43249   6
  -5  -6  -3 56.0035 4.56840  15
  -5  -6  -3 56.0429 2.37389   5
   5  -6   3 57.8118 4.58988   9
  -5  -6  -3 54.0958 3.99418   6
  -5  -6  -3 45.9025 3.12887  12
  -5  -7   3 114.208 5.15112   6
   5  -7  -3 100.786 4.79473   6
  -5  -7   3 118.548 3.59582   5
  -4  -7   3 66.7159 4.83828   6
   4  -7  -3 64.3825 4.45782   9
  -4  -7   3 66.8930 5.26691  11
   4  -7  -3 78.8414 9.24389  15
   4  -7  -3 65.6519 5.54673   6
   4  -7  -3 66.6861 3.10612   5
  -4  -7   3 66.6901 2.82948   5
  -3  -7   3 78.7728 6.13757  12
  -3  -7   3 74.5340 5.56725   6
   3  -7  -3 73.7827 3.76889   5
   3  -7  -3 76.6688 8.44542  15
   3  -7  -3 76.5661 7.15891   6
  -3  -7   3 71.5918 3.21815   5
  -3  -7   3 81.9791 6.20906  11
   2  -7  -3 10.9766 3.64589   6
   2  -7  -3 9.32625 4.05155  15
   2  -7  -3 9.78105 1.73104   5
  -2  -7   3 12.9663 3.15348   6
  -2  -7   3 8.63464 3.40478  11
  -2  -7   3 9.98568 3.08192  12
  -2  -7   3 11.1641 1.51184   5
  -2  -7   3 10.6463 3.18604  15
  -1  -7   3 280.907 13.1736  11
  -1  -7   3 277.027 8.82811   5
   1  -7  -3 300.484 11.8127  12
  -1  -7   3 234.966 14.4153  12
  -1  -7   3 272.336 14.0933  15
  -1  -7   3 263.313 13.6577   6
   0  -7  -3 4.18045 2.22412  12
   0  -7   3 4.60256 1.36203   5
   0  -7  -3 4.73717 1.43570   5
   0  -7  -3 4.57859 2.83236   6
   0  -7  -3 3.92214 3.28868  15
   0  -7   3 1.98204 3.31620  15
   0  -7   3 3.69044 2.65982   6
  -1  -7  -3 164.030 5.86138   5
  -1  -7  -3 167.243 11.2112  15
   1  -7   3 156.312 5.77770   5
   1  -7   3 159.491 9.21856   6
  -1  -7  -3 170.511 9.63774   6
  -1  -7  -3 176.176 9.37988  12
   1  -7   3 173.889 11.6755  15
  -2  -7  -3 17.0685 3.72861  12
   2  -7   3 14.0269 1.75672   5
  -2  -7  -3 14.9607 3.21891   6
  -2  -7  -3 19.4840 2.06845   5
  -2  -7  -3 16.5932 4.04989  15
   2  -7   3 13.6967 3.40868   6
   2  -7   3 17.1676 5.06944  15
  -3  -7  -3 186.633 9.22328  12
   3  -7   3 161.641 8.02167   6
  -3  -7  -3 188.876 6.00689   5
  -3  -7  -3 182.133 8.99217   6
   3  -7   3 184.425 11.3928  15
  -3  -7  -3 185.134 10.6498  15
  -4  -7  -3 50.9508 4.30273   6
  -4  -7  -3 46.5936 4.69829  15
   4  -7   3 45.8205 3.74580   9
  -4  -7  -3 47.8535 4.01867  12
  -4  -7  -3 53.0374 2.43487   5
  -5  -7  -3 124.814 5.07846   6
  -5  -7  -3 126.951 3.69779   5
   4  -8  -3 133.997 7.67695  15
   4  -8  -3 122.967 5.72035   6
  -4  -8   3 147.942 4.09938   5
  -4  -8   3 144.814 5.76397   6
  -3  -8   3 100.987 5.61695   6
   3  -8  -3 97.9551 3.79037   5
  -3  -8   3 99.8744 3.46274   5
   3  -8  -3 101.036 7.64637  15
   3  -8  -3 101.549 6.28874   6
   2  -8  -3 6.96313 2.87834   6
  -2  -8   3 9.13096 2.59434   6
   2  -8  -3 12.0342 1.64254   5
  -2  -8   3 10.1248 1.31208   5
   2  -8  -3 6.66779 3.48952  15
   1  -8  -3 55.7730 7.59788  15
  -1  -8   3 59.3550 5.67415  15
  -1  -8   3 63.4519 5.39246   6
   1  -8  -3 69.7889 6.35543   6
  -1  -8   3 68.0001 3.01136   5
   1  -8  -3 62.6642 3.21489   5
   0  -8  -3 95.6732 7.28719   6
   0  -8   3 93.3594 9.06471  15
   0  -8  -3 115.469 9.13273  15
   0  -8  -3 98.8715 4.12268   5
   0  -8   3 101.616 3.94557   5
   0  -8  -3 101.681 6.04197  12
   0  -8   3 96.8978 6.70989   6
  -1  -8  -3 392.233 15.2951   6
   1  -8   3 399.347 11.0437   5
   1  -8   3 400.798 14.7369   6
  -1  -8  -3 385.557 14.5039  12
  -1  -8  -3 393.072 11.2385   5
   1  -8   3 361.907 18.1169  15
  -1  -8  -3 400.428 17.1668  15
  -2  -8  -3 71.9766 3.15113   5
  -2  -8  -3 69.8155 5.84273   6
   2  -8   3 64.7591 6.27502  15
  -2  -8  -3 69.7651 6.52866  15
  -2  -8  -3 72.8107 5.78818  12
  -3  -8  -3 2.76775 1.84998  15
  -3  -8  -3 3.93173 0.95067   5
  -3  -8  -3 4.32104 1.70431  12
   3  -8   3 1.90849 1.85261  15
  -3  -8  -3 2.24539 1.88269   6
   2  -9  -3 3.40194 0.86258   5
   2  -9  -3 3.86811 1.96463  15
   2  -9  -3 4.21247 1.75861   6
  -2  -9   3 1.98940 1.92809   6
   1  -9  -3 119.563 6.20601   6
   1  -9  -3 128.218 4.01977   5
   1  -9  -3 122.121 7.11457  15
  -1  -9   3 105.280 5.39361   6
  -1  -9   3 112.745 3.66572   5
   0  -9  -3 9.65027 2.58627   6
   0  -9  -3 14.0055 1.50634   5
   0  -9  -3 13.6344 2.92695  15
  -1  -9  -3 4.38039 0.95356   5
  -1  -9  -3 2.28680 1.74212   6
  -1  -9  -3 -0.7300 1.58424  15
  -2  -9  -3 1.44489 0.72670   5
  -2  -9  -3 0.04423 1.29500   6
   7   0  -4 0.49247 1.91911  13
  -7   0   4 -0.4512 2.12096  11
   6   0  -4 2.39069 3.75332  13
   6   0  -4 2.83493 2.19864   9
   6   0  -4 2.86696 1.87847   2
   5   0  -4 0.75034 1.95952   4
   5   0  -4 -0.3805 1.11087   2
   5   0  -4 -0.9601 1.93588   6
   5   0  -4 2.42722 2.88991   8
  -4   0   4 527.840 21.4319  10
   4   0  -4 524.655 16.4410   4
   4   0  -4 526.006 18.8571   6
   4   0  -4 512.678 16.7738   2
  -4   0   4 371.340 46.9684   1
   4   0  -4 516.999 43.5566   1
   4   0  -4 545.626 22.2909   8
   3   0  -4 -1.8949 1.47541   2
   3   0  -4 -0.0686 1.39915   7
   3   0  -4 -0.6980 0.81231   3
   3   0  -4 1.79992 2.31712   8
   3   0  -4 14.6655 6.86738   1
  -3   0   4 -1.8641 1.93712  10
   3   0  -4 0.28595 1.67304   4
   2   0  -4 1133.40 29.7113   3
  -2   0   4 1117.15 29.6316   3
  -2   0   4 1183.61 45.2876   1
  -2   0   4 1152.10 31.2307   7
  -2   0   4 1156.50 33.0934  10
   2   0  -4 1133.13 31.3224   7
   2   0  -4 1196.40 46.0401   1
  -1   0   4 0.66662 0.87493   3
  -1   0   4 2.24668 3.40757   1
   1   0  -4 0.06089 0.68807   3
   1   0  -4 1.54564 3.33891   1
  -1   0   4 0.65269 1.19040   7
   1   0  -4 0.35906 0.87569   2
   1   0  -4 0.15346 0.84742   7
   0   0  -4 553.563 21.8141   1
   0   0   4 576.613 21.3016   1
   0   0   4 561.684 16.0154   7
   0   0  -4 560.317 14.3632   2
  -1   0  -4 -0.1422 3.51789   1
  -1   0  -4 3.19768 3.88757   1
   1   0   4 0.07507 0.35755   2
   1   0   4 -1.1379 1.19303  10
  -2   0  -4 1045.47 46.2584   1
   2   0   4 1022.54 26.7537   2
  -2   0  -4 1044.08 50.3931   1
  -2   0  -4 1048.49 30.8252  10
  -3   0  -4 0.80860 2.04618  10
   3   0   4 0.81780 2.02346   4
  -3   0  -4 -3.5991 6.52256   1
  -3   0  -4 5.63790 7.10162   1
   3   0   4 0.00458 0.90719   2
   3   0   4 -2.8678 2.43761   8
   4   0   4 2199.88 62.3890   7
   4   0   4 2259.51 56.8001   2
  -4   0  -4 2067.12 59.1834  14
   4   0   4 2275.53 67.0095   8
  -4   0  -4 2174.66 65.0295  10
   4   0   4 2104.86 58.3481   4
   4   0   4 2219.50 57.7055   3
  -5   0  -4 2.39131 1.49494  16
   5   0   4 2.61031 3.07559   8
   5   0   4 0.04748 2.08774   4
   6   0   4 1.22867 3.45390   8
   6   0   4 4.24952 2.25953   4
  -7   0  -4 1.46219 1.78213  13
   7  -1  -4 0.64944 1.78048  13
   7  -1  -4 -0.8429 1.65606   9
   7   1  -4 4.08145 2.89734  13
  -7   1   4 4.36306 1.98936  11
   6  -1  -4 503.954 21.1281  13
  -6  -1   4 495.769 17.7407  11
   6  -1  -4 479.317 17.1124   2
   6  -1  -4 495.319 18.6936   9
   6  -1  -4 505.045 23.6423   8
   6  -1  -4 491.233 16.6871   4
   6   1  -4 482.289 17.7026   2
   5  -1  -4 1.81729 2.36269   6
   5  -1  -4 0.21647 1.37879   2
   5  -1  -4 1.78888 3.30879   8
   5  -1  -4 11.6328 4.51041  13
   5   1  -4 2.35798 1.92269   2
   5   1  -4 -0.3240 2.25819   9
   5   1  -4 2.33432 2.08387   4
   5   1  -4 1.25376 2.85002   8
   4  -1  -4 134.453 6.63925   2
   4  -1  -4 134.340 10.3849   8
  -4  -1   4 81.5123 26.0535   1
   4  -1  -4 141.646 6.81853   4
  -4  -1   4 126.552 9.10503  10
   4  -1  -4 125.288 8.45671  15
   4  -1  -4 130.778 8.11000   6
   4   1  -4 139.797 10.1544   8
   4   1  -4 143.785 29.4069   1
   4   1  -4 130.975 6.85238   2
   4   1  -4 131.739 6.49013   4
  -4   1   4 138.425 9.99121  10
   3  -1  -4 196.937 11.1235   8
   3  -1  -4 181.906 7.53812   4
   3  -1  -4 191.151 5.61368   3
   3  -1  -4 193.250 7.60353   2
  -3  -1   4 187.440 20.6919   1
   3  -1  -4 192.441 6.49755   7
  -3  -1   4 207.154 10.1639  10
   3   1  -4 186.574 7.59075   4
  -3   1   4 192.780 20.1447   1
   3   1  -4 193.526 10.5961   8
   3   1  -4 194.534 7.92011   2
  -3   1   4 197.258 10.4499  10
   3   1  -4 209.491 23.0487   1
  -2  -1   4 1344.76 51.9490   1
  -2  -1   4 1314.57 35.4518   7
  -2  -1   4 1284.53 33.1727   3
   2  -1  -4 1291.27 46.2602   1
   2  -1  -4 1236.19 32.6267   7
  -2  -1   4 1282.77 35.9227  10
   2  -1  -4 1210.67 31.8380   3
   2  -1  -4 1257.04 33.4792   2
   2   1  -4 1250.96 35.6983   7
  -2   1   4 1248.37 46.1696   1
   2   1  -4 1236.05 33.2741   3
  -2   1   4 1289.83 36.3262  10
  -1  -1   4 253.576 9.10551   7
  -1  -1   4 251.419 16.5117   1
  -1  -1   4 248.758 7.64739   3
   1  -1  -4 241.132 7.62314   2
   1  -1  -4 245.813 11.3642   1
  -1   1   4 256.365 6.97199   3
   1   1  -4 246.623 7.62559   3
   1   1  -4 249.042 9.13277   7
   1   1  -4 246.201 16.4513   1
  -1   1   4 264.170 15.6864   1
  -1   1   4 257.600 7.83717   7
  -1   1   4 258.640 9.33853  10
   0  -1   4 9914.74 256.257   1
   0  -1  -4 9484.13 243.638   1
   0  -1  -4 9710.82 243.413   1
   0  -1   4 9679.81 243.318   7
   0   1  -4 9768.90 241.832   3
   0   1  -4 9879.73 243.474   7
   0   1  -4 9999.99 256.055   1
   1  -1   4 195.368 7.44031   7
  -1  -1  -4 206.378 13.5451   1
   1  -1   4 185.537 5.25470   2
   1  -1   4 200.899 8.53380  10
   1  -1   4 192.990 6.12192   3
  -1  -1  -4 210.297 13.5937   1
   1  -1   4 206.021 16.2330   1
   1   1   4 202.688 7.73787  10
  -1   1  -4 194.063 15.6274   1
  -2  -1  -4 64.7131 10.6137   1
   2  -1   4 70.9651 4.54089   7
  -2  -1  -4 66.6833 10.8604   1
   2  -1   4 65.0737 3.20377   3
   2   1   4 68.9808 5.55166  10
  -2   1  -4 95.5147 7.71541  10
  -2   1  -4 75.5541 12.6432   1
  -2   1  -4 60.5377 12.1950   1
   3  -1   4 72.9261 5.48421   4
   3  -1   4 77.0135 3.73806   3
  -3  -1  -4 103.986 16.4003   1
   3  -1   4 76.8492 5.22601   7
   3  -1   4 79.4148 3.43566   2
  -3  -1  -4 66.1252 5.85113  10
  -3  -1  -4 52.0250 14.4942   1
   3  -1   4 80.5600 8.09654   8
   3   1   4 77.9450 4.00408   2
  -3   1  -4 78.9854 6.83988  10
   3   1   4 74.9954 5.04629   4
  -3   1  -4 92.4714 19.7090   1
   3   1   4 78.1410 7.26688   8
  -4  -1  -4 165.225 8.52229  14
   4  -1   4 182.801 13.2406   8
   4  -1   4 186.516 9.46930   7
   4  -1   4 173.353 6.34461   2
  -4  -1  -4 177.740 7.86030  16
   4  -1   4 182.149 7.06628   3
   4  -1   4 174.644 8.70541   4
   4   1   4 170.939 8.11821   4
   4   1   4 187.772 12.5006   8
   4   1   4 175.629 7.22108   2
  -4   1  -4 177.185 11.6171  10
  -5  -1  -4 609.111 19.6572  16
   5  -1   4 640.194 21.0728   4
   5  -1   4 623.593 28.4803   8
   5   1   4 634.106 20.2066   4
   5   1   4 629.381 26.9644   8
  -6  -1  -4 553.149 23.6166  13
   6  -1   4 542.092 25.0178   8
   6  -1   4 534.803 17.9725   4
   6   1   4 525.444 16.9049   4
   6   1   4 544.267 22.7536   8
   7  -1   4 17.0837 4.19414  13
   7  -1   4 23.5530 2.69901   4
   7  -1   4 20.0662 3.71363   8
  -7   1  -4 19.4797 4.32321  13
   7  -2  -4 141.456 7.27810   9
   7   2  -4 130.217 9.77507  13
   7   2  -4 130.176 8.85679  13
   6  -2  -4 127.686 8.34940  13
   6  -2  -4 122.336 8.43990   9
   6  -2  -4 112.064 6.73414   4
   6  -2  -4 123.798 11.0817   8
  -6  -2   4 131.507 9.83680  11
   6  -2  -4 125.293 8.58865   6
   6  -2  -4 109.283 6.68364   2
   6   2  -4 120.539 7.54666   2
   5  -2  -4 0.41063 2.66417   6
   5  -2  -4 2.91327 3.42560   8
   5  -2  -4 2.19933 2.78692  13
  -5  -2   4 5.02515 2.14552  11
   5  -2  -4 4.27804 2.00355   2
   5  -2  -4 4.15084 2.36844   4
   5   2  -4 3.37719 2.28752   2
   4  -2  -4 912.270 29.2295   6
  -4  -2   4 900.820 27.1049  11
  -4  -2   4 861.144 30.5498  10
   4  -2  -4 776.335 34.6820  13
   4  -2  -4 900.513 26.1462   4
   4  -2  -4 949.956 30.8983  15
   4  -2  -4 902.050 26.1967   2
   4  -2  -4 923.613 32.9887   8
  -4   2   4 891.069 32.4537  10
   4   2  -4 891.096 27.2324   2
  -3  -2   4 49.7498 4.91929  10
  -3  -2   4 43.5416 3.91560  11
   3  -2  -4 42.2436 5.67278   8
  -3  -2   4 13.6291 11.0978   1
   3  -2  -4 42.3188 3.87030   4
   3  -2  -4 44.6175 3.47064   2
  -3   2   4 28.7033 9.70504   1
   3   2  -4 51.3352 16.1949   1
  -3   2   4 46.7672 11.1588   1
  -3   2   4 43.2184 5.23031  10
  -2  -2   4 1387.71 39.5625  10
   2  -2  -4 1400.24 37.5837   2
  -2  -2   4 1457.96 44.7131   7
  -2  -2   4 1419.23 38.9850   3
  -2  -2   4 1401.98 58.5435   1
  -2   2   4 1433.51 50.9123   1
   2   2  -4 1426.69 60.3018   1
  -2   2   4 1449.62 49.9753   1
  -2   2   4 1463.65 40.7148  10
  -1  -2   4 -1.5014 3.79319   1
  -1  -2   4 6.36412 2.04446   7
  -1  -2   4 5.58508 1.50272   3
   1  -2  -4 5.81400 1.68671   2
  -1   2   4 7.32880 2.30956   1
  -1   2   4 3.09745 1.80620   1
  -1   2   4 5.18478 1.12171   7
  -1   2   4 3.50614 1.61884  10
  -1   2   4 3.64043 0.76203   3
   1   2  -4 1.05292 1.16859   7
   1   2  -4 3.27249 1.02583   3
   1   2  -4 4.21414 4.73425   1
   0  -2   4 2070.89 54.2306   7
   0  -2  -4 2112.07 52.2814   2
   0  -2   4 2050.97 70.5448   1
   0  -2   4 2041.29 54.1313  10
   0  -2   4 2079.00 52.2214   3
   0   2  -4 2116.64 69.8152   1
   0   2  -4 1983.97 54.2781   7
   0   2  -4 1983.70 52.2223   3
   1  -2   4 332.852 12.9776  10
   1  -2   4 349.043 24.2029   1
   1  -2   4 336.842 9.84858   2
   1  -2   4 363.871 10.3375   3
   1  -2   4 370.029 12.0578   7
  -1   2  -4 358.516 12.5039   7
   1   2   4 366.181 11.2511  10
  -1   2  -4 365.618 10.5802   3
  -1   2  -4 361.036 24.4222   1
   1   2   4 362.519 18.8363   1
   2  -2   4 348.006 12.6178   4
   2  -2   4 376.153 12.5832   7
   2  -2   4 395.156 16.8057   8
  -2  -2  -4 353.978 23.7994   1
   2  -2   4 370.247 10.7855   3
   2  -2   4 366.427 10.4505   2
  -2   2  -4 393.952 31.1243   1
   2   2   4 376.380 25.1124   1
  -2   2  -4 374.414 28.8092   1
   3  -2   4 237.869 9.68726   7
   3  -2   4 249.672 7.99769   3
  -3  -2  -4 253.402 10.1755  14
   3  -2   4 257.820 7.94574   2
   3  -2   4 251.059 12.7284  15
   3  -2   4 230.892 18.2495   8
   3   2   4 262.222 12.8855   8
  -3   2  -4 229.136 29.2237   1
  -3   2  -4 234.146 18.0218  10
  -3   2  -4 223.715 27.7413   1
   3   2   4 241.525 9.03586   4
   4  -2   4 749.547 24.9149   6
  -4  -2  -4 851.553 24.5250  16
   4  -2   4 803.019 23.6131   2
  -4  -2  -4 769.121 24.4188  12
  -4  -2  -4 801.345 29.9007  13
   4  -2   4 841.616 32.6810   8
   4  -2   4 769.267 24.6076   4
  -4  -2  -4 825.172 26.8986  14
   4   2   4 820.698 29.6956   8
   4   2   4 785.968 23.7779   2
   4   2   4 775.861 23.3436   4
  -5  -2  -4 77.1818 10.9493  13
   5  -2   4 68.8780 9.25059   8
  -5  -2  -4 64.7153 5.00964  16
   5  -2   4 63.0942 6.10502   4
   5   2   4 62.1411 4.59671   4
   5   2   4 66.3811 7.43422   8
   6  -2   4 1.11232 2.95672   8
  -6  -2  -4 3.28063 2.63343  13
   6  -2   4 2.86528 2.41381   4
   7  -2   4 3.48621 1.72994  13
  -7  -2  -4 4.89892 1.90972  15
   7  -2   4 2.32129 2.21590   8
   7  -2   4 4.35021 1.61847   9
   7  -2   4 4.59020 1.54760   4
   7  -3  -4 91.7249 4.12281  14
   7  -3  -4 106.883 6.02177   9
   7   3  -4 87.9585 7.33556  13
   6  -3  -4 762.855 26.0746   6
  -6  -3   4 750.131 24.2799  11
   6  -3  -4 763.318 26.0075   9
   6   3  -4 833.342 31.5783   2
  -5  -3   4 164.751 8.60704  15
   5  -3  -4 183.708 8.61173   2
   5  -3  -4 183.342 13.4206   8
   5  -3  -4 185.536 8.82401   4
   5  -3  -4 186.056 11.2837   6
   5  -3  -4 190.423 9.49994  13
  -5  -3   4 182.800 9.68516  11
   5  -3  -4 193.096 12.2655  15
   5   3  -4 183.102 9.76412   2
   4  -3  -4 15.5393 4.40936   8
   4  -3  -4 14.5051 4.45269   6
   4  -3  -4 16.4524 3.19438  13
  -4  -3   4 26.3525 4.67003  10
   4  -3  -4 20.5492 4.73251  15
   4  -3  -4 20.5958 3.44644   4
   4  -3  -4 16.6879 2.72437   2
   4  -3  -4 15.5906 2.23051   5
  -4  -3   4 15.5449 3.19692  11
  -4  -3   4 15.6984 2.78314  12
  -4   3   4 19.2335 5.09456  10
   3  -3  -4 1016.71 29.0441  13
   3  -3  -4 975.125 28.0225   4
  -3  -3   4 1021.94 59.7065   1
   3  -3  -4 1037.21 34.0482   8
   3  -3  -4 1007.01 28.3244   2
   3  -3  -4 1029.35 34.5177  15
   3  -3  -4 993.399 26.4819   5
  -3  -3   4 978.979 30.3962  10
   3  -3  -4 1009.44 31.4961   6
  -3   3   4 955.441 49.1609   1
  -3   3   4 1001.66 33.0734  10
  -2  -3   4 21.4727 2.91767  10
   2  -3  -4 22.3772 2.67734   2
  -2  -3   4 24.6643 3.74726  11
  -2  -3   4 9.24002 7.96147   1
   2   3  -4 13.4627 9.22314   1
  -2   3   4 16.0366 5.78429   1
   1  -3  -4 13.1692 1.95333   2
  -1  -3   4 10.8107 2.79485   7
  -1  -3   4 4.52150 7.23397   1
  -1  -3   4 8.69965 2.10683  10
  -1  -3   4 11.6706 2.14826   3
  -1   3   4 10.8009 1.63250   7
  -1   3   4 12.7816 1.43019   3
  -1   3   4 14.2826 1.87254   7
  -1   3   4 12.1142 2.23233  10
  -1   3   4 12.2538 1.21691   3
   1   3  -4 16.2416 7.57383   1
  -1   3   4 10.7780 2.89688   1
  -1   3   4 10.6236 2.97660   1
   0  -3  -4 2110.24 58.7822   2
   0  -3   4 2213.35 81.7694   1
   0  -3   4 2328.45 58.0061   3
   0  -3   4 2156.34 59.3395  10
   0  -3   4 2208.55 59.4684  11
   0  -3  -4 2218.81 60.9575   1
   0  -3   4 2313.74 60.8245   7
   0   3   4 2384.69 61.4675   1
   0   3  -4 2358.39 81.8906   1
   1  -3   4 165.416 8.63085  11
   1  -3   4 158.276 7.34165   7
   1  -3   4 135.967 18.1945   1
  -1  -3  -4 157.847 12.7566   1
   1  -3   4 168.434 5.87497   3
  -1   3  -4 172.469 20.0055   1
  -1   3  -4 158.633 8.43080   7
  -1   3  -4 165.868 6.52869   3
   1   3   4 168.949 13.0834   1
   2  -3   4 2.96546 2.55833   8
   2  -3   4 -1.0474 0.77426   2
   2  -3   4 -0.8295 0.67332   3
   2  -3   4 -0.7427 1.05728   7
   2  -3   4 1.27997 2.05679   4
  -2   3  -4 -1.8874 7.94237   1
  -2   3  -4 16.9809 7.49863   1
   2   3   4 2.56414 5.11284   1
   2   3   4 -0.1420 1.27934  10
   3  -3   4 525.348 22.8742   8
  -3  -3  -4 514.714 17.0023  16
   3  -3   4 494.597 14.0373   3
   3  -3   4 533.341 14.9549   2
  -3  -3  -4 505.059 16.8835  14
   3  -3   4 473.879 15.7472   7
   3  -3   4 504.556 20.5964  15
  -3  -3  -4 514.364 17.4072  12
   3  -3   4 495.686 16.7393   4
   4  -3   4 210.215 15.3433   8
   4  -3   4 264.337 13.4095   4
  -4  -3  -4 228.463 9.88929  16
   4  -3   4 204.119 10.1708   6
  -4  -3  -4 224.175 12.0153  13
  -4  -3  -4 216.416 9.90475  12
   5  -3   4 31.9840 4.86805   4
  -5  -3  -4 27.0857 4.45509  13
  -5  -3  -4 34.5749 3.44049  16
   5  -3   4 33.2813 7.27948   8
   6  -3   4 360.713 16.7752  13
   6  -3   4 366.490 12.8323   4
  -6  -3  -4 347.434 13.8465  15
   6  -3   4 349.617 18.2369   8
  -6  -3  -4 368.019 14.6561  13
  -7  -3  -4 31.7625 2.72892  15
   7  -3   4 37.6689 2.88402   9
   7  -4  -4 4.21408 1.56906   9
   6  -4  -4 11.6165 3.27335   6
  -6  -4   4 14.8536 3.43787  11
   6  -4  -4 12.5505 3.46333   9
   6  -4  -4 10.0314 2.48655  14
   5  -4  -4 6.78193 2.51876   4
   5  -4  -4 3.10091 3.03763   6
   5  -4  -4 7.64976 3.84089  15
  -5  -4   4 2.30481 2.57452  11
   5  -4  -4 4.19763 3.11075   9
   5  -4  -4 7.24513 3.93822   8
   5  -4  -4 6.39332 1.97511   2
   5  -4  -4 9.80487 2.52853  14
   5   4  -4 2.82330 2.18306   2
   4  -4  -4 716.441 34.2985   8
   4  -4  -4 765.951 29.1551  15
   4  -4  -4 735.211 20.5896   5
  -4  -4   4 668.316 23.8802  15
   4  -4  -4 764.911 27.1434   6
   4  -4  -4 758.864 22.9901   2
  -4  -4   4 735.090 23.7043  12
  -3  -4   4 27.2969 4.27960  11
   3  -4  -4 28.4469 4.83862   8
   3  -4  -4 36.0350 5.76682   6
   3  -4  -4 34.9663 6.20671  15
  -3  -4   4 33.8635 3.95560  12
   3  -4  -4 31.0430 2.80044   5
   3  -4  -4 29.7012 3.47558   4
  -3   4   4 37.4351 4.78530  10
  -2  -4   4 447.064 15.7894  11
   2  -4  -4 427.591 12.3949   5
   2  -4  -4 428.933 13.9003   2
  -2  -4   4 442.627 15.8072  12
   2  -4  -4 463.824 18.7967  15
   2  -4  -4 428.312 16.8330   6
  -2  -4   4 416.769 12.3210  10
  -2  -4   4 394.045 14.0302  10
  -2   4   4 453.237 16.2408  10
  -2   4   4 432.625 25.0110   1
  -1  -4   4 41.6780 4.87258  11
   1  -4  -4 42.1853 3.50023   2
  -1  -4   4 66.9883 18.2925   1
  -1  -4   4 38.4094 6.31317  12
  -1  -4   4 45.5292 3.43441  10
  -1  -4   4 42.0638 2.82385  10
  -1   4   4 41.9051 3.07480  10
   1   4  -4 25.0490 15.8847   1
  -1   4   4 46.0778 5.89363   1
  -1   4   4 48.7365 5.83245   1
  -1   4   4 49.2656 2.06709   3
  -1   4   4 51.3790 2.91314   7
   0  -4   4 150.148 8.34398   7
   0  -4   4 156.494 7.32017  10
   0  -4  -4 149.131 9.78010   1
   0  -4   4 156.782 6.33186   3
   0  -4  -4 163.319 6.81483   2
   0  -4   4 156.541 7.98295  11
   0   4   4 151.206 10.0772   1
   0   4  -4 136.459 18.7993   1
  -1  -4  -4 0.05431 1.45024  15
   1  -4   4 1.19383 1.11737   3
   1  -4   4 8.27555 9.08280   1
   1  -4   4 0.34951 3.29552   8
  -1  -4  -4 -0.6729 1.60397  11
  -1  -4  -4 0.17644 1.10213  12
   1  -4   4 -1.7105 1.20222   7
   1  -4   4 -0.0521 2.15026  11
  -1  -4  -4 0.78474 1.23990  16
  -1   4  -4 -2.5726 6.60926   1
   2  -4   4 50.8304 3.19420   3
   2  -4   4 56.9629 4.99252   4
   2  -4   4 53.8752 4.42559   7
   2  -4   4 65.7019 6.86469  15
  -2  -4  -4 54.8673 4.68280  12
  -2  -4  -4 51.7855 5.20857  15
  -2  -4  -4 60.3673 4.59925  16
   2  -4   4 61.4305 6.87183   8
  -3  -4  -4 7.30361 2.53341  15
  -3  -4  -4 4.91319 2.37469  12
   3  -4   4 5.10468 1.18861   5
   3  -4   4 3.53879 2.49577   4
   3  -4   4 7.93436 2.48416   6
  -3  -4  -4 4.53077 2.17446  13
  -3  -4  -4 4.68233 1.66936  14
  -3  -4  -4 2.34786 1.66192  16
   3  -4   4 6.16576 1.40996   2
   3  -4   4 7.19189 3.75323   8
   4  -4   4 575.553 23.7682  15
  -4  -4  -4 561.095 19.0305  16
  -4  -4  -4 575.307 19.6907  12
  -4  -4  -4 574.715 19.6376  13
   4  -4   4 554.036 19.5159   6
  -4  -4  -4 574.694 20.9136  15
   4  -4   4 547.960 25.4641   8
   4  -4   4 564.229 19.1277   4
  -5  -4  -4 67.6025 5.83036  15
   5  -4   4 55.8294 7.17211  13
  -5  -4  -4 69.6227 4.95526  12
  -5  -4  -4 46.5302 4.16701  16
   5  -4   4 57.0351 10.5363   8
   6  -4   4 3.89358 2.40395   4
   6  -4   4 1.37742 2.76888   8
  -6  -4  -4 1.25297 1.53901  15
   6  -5  -4 200.377 9.23285   9
   6  -5  -4 193.398 8.65453   6
   5  -5  -4 63.7160 7.79087  15
  -5  -5   4 75.7665 5.84359  11
   5  -5  -4 84.4999 7.23414   6
   5  -5  -4 80.9837 6.78563   9
   5   5  -4 73.3802 6.04838   2
  -4  -5   4 5.49742 2.63914  11
   4  -5  -4 8.90298 1.95377   5
   4  -5  -4 5.02061 3.10177   6
   4  -5  -4 4.86822 3.20838   9
  -4  -5   4 8.57879 2.57365  12
   4  -5  -4 5.51535 2.03430   2
   4  -5  -4 3.50484 3.19356  15
   3  -5  -4 96.3007 7.35210   9
   3  -5  -4 94.9290 5.89073   2
  -3  -5   4 82.1903 6.52743  15
   3  -5  -4 90.9021 4.56816   5
   3  -5  -4 80.9674 8.12531   6
  -3  -5   4 96.8232 6.79507  12
   3  -5  -4 90.6608 9.42292  15
  -2  -5   4 1.29177 2.27771  11
   2  -5  -4 2.20873 1.36056   5
   2  -5  -4 2.03920 2.32900   9
   2  -5  -4 2.52411 1.74439   2
   2  -5  -4 0.13438 3.16153  15
  -2  -5   4 2.76594 2.64324  15
   2  -5  -4 8.55669 3.01882   6
  -2  -5   4 0.59572 1.67913  12
   1  -5  -4 216.499 10.6331   6
   1  -5  -4 219.104 12.4322  15
   1  -5  -4 213.613 6.88649   5
   1  -5  -4 221.486 8.95620   2
  -1  -5   4 205.207 9.94540  12
   1  -5  -4 203.251 9.21500  12
  -1  -5   4 206.529 6.50366   5
  -1  -5   4 208.871 10.2294  11
  -1  -5   4 215.739 9.20931   6
   1  -5  -4 211.725 9.95838  16
  -1  -5   4 183.454 10.5690  15
   0  -5  -4 182.295 9.10407   6
   0  -5  -4 184.022 10.5752  15
   0  -5   4 161.285 7.28242   5
   0  -5   4 186.404 10.5961  15
   0  -5   4 148.045 10.2842   6
   0  -5  -4 183.013 9.02245  16
   0  -5  -4 173.889 8.48782  12
   0  -5   4 184.424 8.87410  12
   0  -5   4 177.401 9.18556  11
   0  -5  -4 178.542 5.85561   5
  -1  -5  -4 452.891 16.6240  12
   1  -5   4 459.604 19.3514  15
  -1  -5  -4 471.806 18.5395  15
  -1  -5  -4 449.356 12.8664   5
   1  -5   4 454.404 12.9054   5
  -1  -5  -4 492.381 16.7449   6
  -1  -5  -4 465.121 16.6961  16
   1  -5   4 481.044 17.5296  11
   1  -5   4 451.131 16.7570   6
   2  -5   4 247.049 7.98098   5
  -2  -5  -4 283.134 11.9275  12
   2  -5   4 241.420 13.9054   8
  -2  -5  -4 265.800 11.4745  16
  -2  -5  -4 272.631 12.7586  15
   2  -5   4 291.666 17.3461  15
   2  -5   4 237.429 11.4001   6
   2  -5   4 252.551 9.80101   4
  -3  -5  -4 825.803 26.1719  16
   3  -5   4 827.229 24.6990   4
   3  -5   4 875.588 30.9916  15
  -3  -5  -4 870.986 28.4803  15
  -3  -5  -4 845.754 26.8522  12
   3  -5   4 789.344 22.0307   5
   3  -5   4 811.478 30.8406   8
   3  -5   4 779.074 26.0597   6
  -4  -5  -4 -0.2176 1.92521  15
   4  -5   4 4.01975 2.39792   4
  -4  -5  -4 1.09643 1.72520  16
   4  -5   4 2.76304 3.28427   8
  -4  -5  -4 2.48037 1.93868  12
   4  -5   4 -0.8850 2.78629  15
  -5  -5  -4 67.8047 4.64879  12
   5  -5   4 55.1628 6.64660   8
   5  -5   4 66.2420 4.45848   4
  -5  -5  -4 67.9632 5.72242  15
  -6  -5  -4 82.3670 2.62715   5
  -6  -5  -4 80.8211 4.42920  15
   6  -5   4 91.5215 4.99484   9
  -6  -5  -4 78.9950 3.66314   6
   6  -6  -4 3.35865 1.44549   9
  -6  -6   4 4.22882 0.68980   5
  -6  -6   4 2.69661 1.14019   6
   5  -6  -4 -0.8337 1.84304   9
   5  -6  -4 3.33050 2.79095  15
  -5  -6   4 2.70986 3.77222  11
   5  -6  -4 -0.9700 1.84229   6
   4  -6  -4 23.2053 3.24484   2
   4  -6  -4 13.7693 4.15118   6
   4  -6  -4 15.1439 2.06029   5
   4  -6  -4 20.1509 5.13620  15
  -4  -6   4 12.5778 3.12818  11
   4  -6  -4 17.9666 3.86639   9
   3  -6  -4 29.3159 5.73791  15
  -3  -6   4 30.9839 4.31769  12
   3  -6  -4 41.5271 4.10911   2
   3  -6  -4 40.2063 3.15270   5
   3  -6  -4 39.1855 6.09365   6
   3  -6  -4 46.4498 5.71929   9
  -3  -6   4 34.4255 4.88888  11
   2  -6  -4 284.377 11.8437   2
   2  -6  -4 300.076 14.6275   6
  -2  -6   4 301.090 8.95964   5
  -2  -6   4 322.091 13.6024  12
  -2  -6   4 303.099 13.5090  11
   2  -6  -4 276.129 12.4439   9
  -2  -6   4 302.854 12.2240   6
   2  -6  -4 300.351 9.58808   5
  -2  -6   4 285.040 13.4828  15
   2  -6  -4 320.693 17.0242  15
  -1  -6   4 34.8713 5.57749  11
   1  -6  -4 43.3734 5.75892   6
   1  -6  -4 41.9580 6.93277  15
  -1  -6   4 36.4502 2.40893   5
  -1  -6   4 46.2193 5.08685  12
   1  -6  -4 37.8728 2.84747   5
  -1  -6   4 33.7492 5.28049  15
  -1  -6   4 38.1389 4.46902   6
   1  -6  -4 39.8147 4.34628  12
   0  -6   4 14.4485 3.92287  15
   0  -6  -4 14.9865 3.69074   6
   0  -6   4 8.73968 2.91424   6
   0  -6   4 12.3646 3.27950  12
   0  -6  -4 12.9017 1.70486   5
   0  -6  -4 8.52163 3.57158  15
   0  -6  -4 9.61866 2.91795  16
   0  -6   4 11.6862 1.58631   5
   0  -6  -4 10.6863 2.54613  12
   1  -6   4 230.902 11.1196   6
   1  -6   4 229.132 7.47215   5
  -1  -6  -4 235.232 11.4522   6
   1  -6   4 242.751 13.5523  15
  -1  -6  -4 239.521 11.0735  12
  -1  -6  -4 233.138 7.59677   5
  -1  -6  -4 239.107 13.2086  15
  -1  -6  -4 241.023 11.4386  16
  -2  -6  -4 88.3999 8.23571  15
   2  -6   4 83.3275 3.81373   5
  -2  -6  -4 85.7425 6.61477  16
  -2  -6  -4 99.1356 6.91003  12
   2  -6   4 97.4655 9.57223  15
  -2  -6  -4 88.3255 3.83955   5
  -2  -6  -4 92.9162 6.72786   6
   2  -6   4 76.2807 6.33924   6
   3  -6   4 0.60144 2.98076   6
  -3  -6  -4 1.13274 1.83418   6
   3  -6   4 5.90429 3.54008  15
  -3  -6  -4 0.81760 2.32766  15
  -3  -6  -4 4.97646 2.08876  16
  -3  -6  -4 3.42327 1.16738   5
  -3  -6  -4 1.90558 2.14300  12
   3  -6   4 3.38444 1.31979   5
  -4  -6  -4 328.349 12.5356   6
  -4  -6  -4 318.059 12.6895  12
  -4  -6  -4 307.525 12.0060  16
  -4  -6  -4 320.838 13.9404  15
  -4  -6  -4 322.586 9.27407   5
  -5  -6  -4 34.0117 3.69785  15
  -5  -6  -4 31.7426 2.59199  12
  -5  -6  -4 35.4158 1.79242   5
  -5  -6  -4 34.5850 3.23667   6
  -5  -7   4 0.35587 0.62778   5
   5  -7  -4 0.61956 1.29650   6
  -5  -7   4 2.47768 1.24157   6
   4  -7  -4 187.430 12.1670  15
   4  -7  -4 164.851 8.89622   6
  -4  -7   4 172.698 7.74287   6
  -4  -7   4 157.347 7.49709  11
   4  -7  -4 169.219 5.68872   5
  -4  -7   4 170.288 5.30048   5
   4  -7  -4 165.421 7.42025   9
   3  -7  -4 419.660 12.5451   5
   3  -7  -4 415.767 17.2153   6
   3  -7  -4 448.943 19.7214  15
  -3  -7   4 428.777 15.2361   6
  -3  -7   4 437.515 16.0956  11
  -3  -7   4 424.827 11.9292   5
  -2  -7   4 427.221 16.8947  11
  -2  -7   4 438.990 16.9417  12
   2  -7  -4 454.115 18.4563   6
  -2  -7   4 355.673 17.0637  15
  -2  -7   4 433.534 16.1101   6
   2  -7  -4 450.467 12.8821   5
   2  -7  -4 450.025 20.7133  15
  -2  -7   4 445.842 12.2901   5
  -1  -7   4 125.973 9.07687  15
   1  -7  -4 145.550 5.63744   5
   1  -7  -4 155.815 11.6751  15
   1  -7  -4 142.926 7.60362  12
   1  -7  -4 147.697 9.76152   6
  -1  -7   4 145.748 8.46777   6
  -1  -7   4 141.543 5.09190   5
  -1  -7   4 154.784 9.50220  11
   0  -7  -4 113.387 7.52250  12
   0  -7  -4 109.506 12.6661  15
   0  -7   4 112.297 7.67087   6
   0  -7  -4 93.7651 5.45905   5
   0  -7   4 112.678 8.74030  15
   0  -7   4 116.725 4.46434   5
   0  -7  -4 114.508 10.3414   6
  -1  -7  -4 68.4706 7.55756  15
  -1  -7  -4 74.7201 3.49991   5
   1  -7   4 69.1590 5.93726   6
  -1  -7  -4 72.1581 5.99017  12
   1  -7   4 65.2148 7.73175  15
  -1  -7  -4 74.2968 6.68429   6
   1  -7   4 70.3585 3.40715   5
   2  -7   4 330.516 16.1077  15
  -2  -7  -4 336.356 9.83992   5
  -2  -7  -4 322.319 13.6768  12
   2  -7   4 316.750 13.0532   6
  -2  -7  -4 333.557 13.8404   6
   2  -7   4 327.446 9.63415   5
  -2  -7  -4 342.237 16.1719  15
  -3  -7  -4 169.389 8.62057  12
  -3  -7  -4 166.735 5.56396   5
  -3  -7  -4 178.937 8.78476   6
  -3  -7  -4 152.554 9.61191  15
   3  -7   4 157.852 10.2815  15
  -4  -7  -4 0.70469 0.79872   5
  -4  -7  -4 0.47628 1.18073  12
  -4  -7  -4 0.63898 1.40078   6
   4  -7   4 -2.1142 2.06320   9
  -4  -7  -4 -0.7533 1.56067  15
   4  -8  -4 19.7077 3.09820  15
   4  -8  -4 19.9794 2.44320   6
  -4  -8   4 26.1261 1.25938   5
  -4  -8   4 22.9623 2.29620   6
   3  -8  -4 0.95952 2.09618   6
   3  -8  -4 0.68305 1.00037   5
  -3  -8   4 0.35585 0.67133   5
   3  -8  -4 -0.1920 2.21677  15
  -3  -8   4 -1.4940 1.28063   6
  -2  -8   4 192.134 5.93747   5
   2  -8  -4 194.627 6.49745   5
   2  -8  -4 185.066 10.0540   6
  -2  -8   4 194.458 8.78377   6
   2  -8  -4 206.584 11.6997  15
  -1  -8   4 5.07632 1.34161   5
   1  -8  -4 9.36274 3.76533  15
   1  -8  -4 2.79908 2.66213   6
   1  -8  -4 5.58942 1.36749   5
  -1  -8   4 3.10563 2.89688   6
   0  -8  -4 12.1914 2.36852  12
   0  -8   4 6.96118 2.70718  15
   0  -8   4 9.01926 1.38239   5
   0  -8  -4 8.22898 1.45131   5
   0  -8  -4 7.32335 3.65935  15
   0  -8  -4 8.21915 3.16962   6
   0  -8   4 8.88301 2.77554   6
  -1  -8  -4 4.82949 1.22518   5
  -1  -8  -4 6.47524 2.18913  12
  -1  -8  -4 10.1362 3.61558  15
   1  -8   4 7.83077 3.12071  15
   1  -8   4 3.89736 2.49529   6
  -1  -8  -4 3.39189 2.43610   6
  -2  -8  -4 209.930 10.9041  15
  -2  -8  -4 216.613 9.28099  12
   2  -8   4 195.306 9.71300  15
  -2  -8  -4 203.909 9.64505   6
  -2  -8  -4 209.064 6.46877   5
  -3  -8  -4 2.68292 1.77047   6
  -3  -8  -4 6.18697 2.25266  15
  -3  -8  -4 6.74058 0.99927   5
  -3  -8  -4 9.02614 1.85625  12
   2  -9  -4 119.110 6.44011  15
   2  -9  -4 120.110 3.75575   5
   2  -9  -4 112.700 5.53571   6
   1  -9  -4 0.38024 1.49668   6
   1  -9  -4 -0.2015 1.68807  15
   1  -9  -4 1.17223 0.89200   5
   0  -9  -4 1.40009 0.87560   5
   0  -9  -4 3.78855 2.10257  15
   0  -9  -4 2.15077 1.78540   6
  -1  -9  -4 35.3130 1.86159   5
  -1  -9  -4 26.2892 3.52825  15
  -1  -9  -4 33.8839 3.39250   6
  -2  -9  -4 87.2874 4.63049   6
  -2  -9  -4 98.0990 3.08008   5
   7   0  -5 1.47186 2.14379  13
   7   0  -5 0.88179 2.03829  13
  -7   0   5 3.57852 1.99931  11
   6   0  -5 1.14376 1.49897   2
   6   0  -5 -0.3723 2.20699   9
   6   0  -5 -0.7918 3.06471  13
   5   0  -5 119.461 10.8272   8
   5   0  -5 114.582 7.76932   9
   5   0  -5 102.728 7.88007   6
   5   0  -5 114.992 6.93462   2
   5   0  -5 116.634 6.88448   4
   4   0  -5 -2.3134 1.45189   6
   4   0  -5 -0.4789 1.54000   4
   4   0  -5 -2.0976 1.87560   8
   4   0  -5 -0.7613 1.13384   2
  -4   0   5 -0.1637 1.93749  10
   3   0  -5 1418.43 38.2500   4
   3   0  -5 1398.10 37.5418   3
   3   0  -5 1510.25 64.0437   1
  -3   0   5 1493.85 63.3030   1
   3   0  -5 1406.34 40.1301   7
   3   0  -5 1398.15 38.7550   2
   3   0  -5 1473.31 43.5766   8
  -3   0   5 1425.83 42.7539  10
  -2   0   5 -1.0454 1.66945  10
  -2   0   5 0.88258 3.68088   1
  -2   0   5 -0.2786 1.20998   7
  -2   0   5 -0.2087 0.90652   3
   2   0  -5 0.21505 0.68702   3
   2   0  -5 -0.0220 0.92667   7
   2   0  -5 -0.6720 1.02920   2
   1   0  -5 1690.99 43.7939   3
   1   0  -5 1662.08 44.0219   2
  -1   0   5 1728.87 45.4352   7
  -1   0   5 1790.86 53.9112   1
   1   0  -5 1710.60 45.2990   7
  -1   0   5 1740.22 43.8963   3
   1   0  -5 1797.54 54.4449   1
   0   0   5 0.30020 0.87769   3
   0   0  -5 -4.2695 2.64763   1
   0   0   5 0.58029 1.18493   7
   0   0  -5 -0.5661 0.51421   2
   0   0   5 2.32273 3.23256   1
   1   0   5 3818.54 95.5792   3
   1   0   5 3832.20 98.8610  10
  -1   0  -5 3753.84 110.888   1
   1   0   5 3864.60 97.7182   7
   2   0   5 1.66243 2.11366   4
  -2   0  -5 -6.3830 4.19792   1
   2   0   5 2.79640 2.61600   8
  -2   0  -5 -3.5048 4.42660   1
   2   0   5 -0.3636 0.54057   2
   3   0   5 2683.61 66.0696   2
   3   0   5 2749.09 75.2654   8
  -3   0  -5 2671.13 103.090   1
  -3   0  -5 2497.76 69.2795  14
  -3   0  -5 2520.25 105.821   1
   3   0   5 2556.70 68.2752   4
   4   0   5 2.53449 1.40667   3
   4   0   5 4.83323 2.25556   7
   4   0   5 -0.5445 2.08746   4
  -4   0  -5 1.69065 1.65903  14
   4   0   5 0.01409 2.84323   8
   5   0   5 14.0181 4.94449   8
   5   0   5 17.1915 3.78030   4
  -5   0  -5 17.5499 2.74377  16
   6   0   5 -1.1147 2.69201   8
  -6   0  -5 0.46389 3.18929  13
   6   0   5 -0.0463 1.91375   4
  -7   0  -5 278.597 11.3385  13
   7  -1  -5 821.102 23.5601  13
   7  -1  -5 811.038 24.2667   9
   7  -1  -5 819.629 23.4543  13
  -7  -1   5 783.261 23.9400  11
   7   1  -5 811.798 27.4520  13
   7   1  -5 819.045 27.7602  13
  -7   1   5 801.750 24.2704  11
   6  -1  -5 53.1216 6.23481  13
   6  -1  -5 49.9210 4.47103   2
   6  -1  -5 46.4252 5.62848   9
  -6  -1   5 41.6655 4.80134  11
   6   1  -5 40.7630 4.38980   2
   5  -1  -5 7.75812 3.22731   6
   5  -1  -5 11.6368 5.75794  13
   5  -1  -5 8.76124 2.26981   2
   5  -1  -5 7.14924 4.12208   8
   5  -1  -5 11.2312 3.73357   9
   5  -1  -5 12.8109 3.69256   4
   5   1  -5 11.0466 4.52712   9
   5   1  -5 10.2701 2.81645   2
   4  -1  -5 402.493 16.3003  15
   4  -1  -5 381.617 13.6789   2
   4  -1  -5 398.434 13.4942   4
   4  -1  -5 413.028 15.9327   6
  -4  -1   5 371.819 17.6669  10
   4  -1  -5 418.721 19.0539   8
   4   1  -5 422.737 15.5177   6
  -4   1   5 373.768 18.1707  10
   4   1  -5 389.405 13.2342   4
   4   1  -5 408.671 18.4736   8
   4   1  -5 380.674 14.0826   2
   3  -1  -5 947.166 26.7914   2
   3  -1  -5 919.091 24.3828   3
  -3  -1   5 973.319 30.5437  10
   3  -1  -5 939.103 25.5459   7
   3  -1  -5 991.747 31.9271   8
   3  -1  -5 893.703 26.2939   4
   3  -1  -5 983.887 46.8915   1
  -3  -1   5 989.350 51.6422   1
  -3   1   5 952.670 46.4820   1
   3   1  -5 923.783 51.7933   1
   3   1  -5 953.776 27.1024   2
  -3   1   5 989.609 31.1058  10
  -2  -1   5 176.816 8.13582   7
   2  -1  -5 164.947 14.0036   1
   2  -1  -5 175.674 6.07563   7
   2  -1  -5 168.553 5.12632   3
  -2  -1   5 163.648 8.35771  10
   2  -1  -5 176.636 6.56928   2
  -2  -1   5 172.779 17.5668   1
  -2  -1   5 180.273 6.36793   3
  -2   1   5 179.188 14.2484   1
  -2   1   5 178.956 6.22924   7
  -2   1   5 188.310 8.98604  10
   2   1  -5 174.592 6.32689   3
   2   1  -5 168.254 8.05092   7
   2   1  -5 165.886 16.7378   1
  -2   1   5 177.778 5.26478   3
  -1  -1   5 32.9532 7.38574   1
   1  -1  -5 25.2106 2.08432   2
  -1  -1   5 28.5432 3.41505   7
   1  -1  -5 24.8352 4.19924   1
  -1  -1   5 27.8688 2.27111   3
  -1   1   5 27.5572 1.68901   3
  -1   1   5 27.9931 2.42202   7
   1   1  -5 18.6932 6.15612   1
   1   1  -5 25.9578 2.01485   3
  -1   1   5 26.9352 3.42036  10
   1   1  -5 25.5175 2.94282   7
  -1   1   5 24.4341 3.99894   1
   0  -1   5 1545.78 40.3350   7
   0  -1  -5 1468.26 38.0735   2
   0  -1   5 1500.63 38.4960   3
   0  -1  -5 1506.22 41.5877   1
   0  -1   5 1490.28 52.3736   1
   0  -1  -5 1522.08 41.5231   1
   0   1  -5 1508.64 40.5614   7
   0   1  -5 1508.69 38.5831   3
   0   1   5 1443.05 38.2175   3
   0   1  -5 1489.69 52.0487   1
   0   1   5 1541.94 39.9709   7
  -1  -1  -5 30.8017 6.32012   1
   1  -1   5 29.9943 8.19415   1
   1  -1   5 32.8354 3.71497  10
   1  -1   5 32.5499 2.24259   3
  -1  -1  -5 33.0610 6.47256   1
   1  -1   5 32.2150 3.22783   7
  -1   1  -5 27.6634 7.56703   1
   1   1   5 34.6745 3.54819  10
  -2  -1  -5 20.3654 6.28277   1
   2  -1   5 10.9201 2.39547   7
   2  -1   5 11.0153 1.61370   3
   2  -1   5 10.2064 0.83106   2
  -2   1  -5 9.12889 6.84840   1
  -2   1  -5 6.71989 5.46322   1
   3  -1   5 1565.74 40.0053   2
   3  -1   5 1609.56 49.7204   8
  -3  -1  -5 1524.32 43.7381  14
   3  -1   5 1518.87 43.4406   4
   3  -1   5 1576.64 41.4621   3
  -3  -1  -5 1638.53 73.5850   1
   3  -1   5 1580.38 44.7261   7
   3   1   5 1491.81 42.3273   4
  -3   1  -5 1607.75 79.9252   1
   3   1   5 1606.46 41.3536   2
   3   1   5 1640.14 48.6315   8
  -4  -1  -5 27.6484 3.85955  14
   4  -1   5 26.1264 4.64183   4
   4  -1   5 30.5082 4.62027   7
  -4  -1  -5 29.0263 3.75347  16
   4  -1   5 32.5257 6.86206   8
   4  -1   5 28.6087 3.21609   3
   4   1   5 27.2532 4.10207   4
   4   1   5 28.3705 2.61720   2
   4   1   5 27.1255 5.65737   8
  -5  -1  -5 68.8661 4.67656  16
   5  -1   5 46.7549 8.36794   8
   5  -1   5 62.8503 6.28403   4
  -5  -1  -5 53.2593 8.20623  13
   5   1   5 61.1346 5.32102   4
   5   1   5 56.8689 7.89526   8
   6  -1   5 30.2951 4.30484   4
  -6  -1  -5 29.7838 8.94312  13
   6  -1   5 19.0977 5.57310   8
   6   1   5 32.2503 5.54367   8
   6   1   5 29.9960 3.50608   4
   7  -1   5 103.911 8.09624   8
  -7  -1  -5 121.314 5.44763  13
  -7   1  -5 123.742 7.40417  13
   7  -2  -5 16.7406 3.06189   9
   7   2  -5 17.6005 3.75990  13
   7   2  -5 15.5456 3.48962  13
   6  -2  -5 174.247 9.08210  13
   6  -2  -5 168.267 9.95775   9
   6  -2  -5 181.044 10.4311   6
   6  -2  -5 177.882 8.60263   2
  -6  -2   5 177.015 10.1259  11
   6   2  -5 179.204 9.51372   2
   5  -2  -5 206.360 10.8735  13
   5  -2  -5 185.789 8.82924   4
   5  -2  -5 187.674 13.6754   8
  -5  -2   5 185.284 9.72827  11
   5  -2  -5 191.820 11.1805   6
   5  -2  -5 184.791 8.88779   2
   5   2  -5 188.030 9.74082   2
   4  -2  -5 112.527 6.22699   4
   4  -2  -5 119.962 8.59701  15
  -4  -2   5 114.705 6.80980  11
   4  -2  -5 113.149 7.93948   6
   4  -2  -5 111.186 7.47901  13
  -4  -2   5 112.226 8.68579  10
   4  -2  -5 108.703 6.01407   2
   4  -2  -5 116.387 9.68517   8
  -4   2   5 98.3450 8.82105  10
   4   2  -5 114.239 6.79813   2
   3  -2  -5 2387.26 62.5547   2
  -3  -2   5 2383.50 63.5282  11
   3  -2  -5 2419.42 68.3933   8
   3  -2  -5 2302.64 62.1064   4
  -3  -2   5 2374.63 66.2957  10
   3   2  -5 2344.07 98.8723   1
  -3   2   5 2459.46 67.7530  10
  -3   2   5 2527.82 91.0995   1
  -2  -2   5 4.37833 2.33990   7
  -2  -2   5 1.00571 1.99431  10
  -2  -2   5 -4.4227 4.24654   1
   2  -2  -5 3.24718 2.74268   8
   2  -2  -5 3.24490 1.46357   2
  -2  -2   5 3.30788 1.60155   3
  -2   2   5 4.68714 2.40053  10
  -2   2   5 3.43466 3.19172   1
   2   2  -5 6.47774 5.92409   1
  -2   2   5 3.47050 3.69644   1
   1  -2  -5 634.680 17.8478   2
  -1  -2   5 614.234 33.5736   1
   1   2  -5 641.774 34.4896   1
  -1   2   5 645.085 16.8643   3
  -1   2   5 656.779 18.0495   7
  -1   2   5 664.329 19.7720  10
   0  -2   5 1282.98 36.4313  10
   0  -2   5 1333.88 33.9835   3
   0  -2   5 1332.95 36.3257   7
   0  -2  -5 1304.62 33.7852   2
   0  -2   5 1324.63 52.7861   1
   0   2  -5 1253.11 33.9367   3
   0   2  -5 1269.87 36.2918   7
   0   2  -5 1304.40 51.5300   1
   1  -2   5 959.134 27.4746   7
   1  -2   5 956.321 25.2941   3
  -1  -2  -5 958.923 35.2609   1
  -1  -2  -5 934.488 34.8952   1
   1  -2   5 945.722 45.1050   1
  -1   2  -5 964.894 45.1813   1
   1   2   5 935.364 26.6677  10
   2  -2   5 23.6942 3.41512   4
   2  -2   5 19.2877 2.79076   7
   2  -2   5 19.3242 1.45139   2
   2  -2   5 27.3507 5.35775   8
   2  -2   5 21.8039 2.04114   3
  -2   2  -5 23.2976 9.24456   1
  -2   2  -5 19.1501 8.78298   1
   2   2   5 21.5495 3.63054  10
   3  -2   5 771.273 21.7532   3
  -3  -2  -5 804.792 57.0951   1
   3  -2   5 770.554 20.7770   2
  -3  -2  -5 773.384 23.5266  16
   3  -2   5 776.085 24.3649   7
  -3  -2  -5 765.680 24.0143  12
   3  -2   5 793.768 27.3070  15
   3  -2   5 832.555 30.5812   8
   3  -2   5 780.634 23.8667   4
  -3  -2  -5 809.582 24.4349  14
   3   2   5 835.778 28.3137   8
  -3   2  -5 859.308 59.4238   1
  -3   2  -5 785.591 54.6096   1
   3   2   5 729.678 22.4440   4
   4  -2   5 86.1315 6.78889   4
   4  -2   5 89.2148 10.3938   8
  -4  -2  -5 75.0043 7.68017  13
  -4  -2  -5 79.8605 5.59388  12
  -4  -2  -5 88.4227 5.64758  16
  -4  -2  -5 87.1025 6.09252  14
   4   2   5 86.7956 5.39969   4
   4   2   5 76.2133 7.63304   8
   4   2   5 84.1736 4.67119   2
   5  -2   5 -2.0094 2.41102   8
  -5  -2  -5 2.02928 1.46459  16
   5  -2   5 -1.0637 2.39139   4
  -5  -2  -5 -0.5623 2.28326  13
   5   2   5 1.07625 2.59119   8
   5   2   5 1.10238 1.50355   4
  -6  -2  -5 61.2373 5.74584  13
   6  -2   5 58.0892 8.19238   8
   6  -2   5 57.6370 5.10096   4
  -7  -2  -5 355.393 11.6952  15
   7  -2   5 351.079 14.4687   8
   7  -2   5 358.257 12.8172  13
   7  -2   5 359.512 10.9576   4
   7  -3  -5 375.842 12.8281   9
   7   3  -5 360.720 15.7252  13
   7   3  -5 323.539 15.4353  13
  -6  -3   5 21.9666 3.89020  11
   6  -3  -5 20.6077 4.18112   6
   6  -3  -5 26.6652 4.55250   9
   6   3  -5 25.6342 5.52016   2
   5  -3  -5 84.1332 8.71846  15
   5  -3  -5 81.6504 5.67724   2
  -5  -3   5 84.7609 6.81991  11
   5  -3  -5 75.9294 6.28029  13
   5  -3  -5 78.0817 9.13286   8
   5  -3  -5 74.3641 8.36095   6
   5  -3  -5 79.4103 5.71477   4
   5   3  -5 77.6995 6.09228   2
   4  -3  -5 364.470 18.3122   8
  -4  -3   5 325.743 15.9067  10
   4  -3  -5 365.975 16.0140   6
   4  -3  -5 346.987 14.9855  13
   4  -3  -5 385.850 17.7473  15
   4  -3  -5 357.200 16.8606   2
   4  -3  -5 357.170 11.0654   5
   4  -3  -5 355.447 12.8380   4
  -4  -3   5 350.618 14.1560  11
  -4   3   5 404.928 21.2672  10
   4   3  -5 326.375 16.9081   2
   3  -3  -5 699.825 25.7157   8
  -3  -3   5 715.178 22.3539  11
   3  -3  -5 701.088 18.9265   5
  -3  -3   5 644.521 21.5983  12
   3  -3  -5 731.544 24.0465   6
   3  -3  -5 714.720 19.6450  13
  -3  -3   5 658.068 22.9954  10
   3  -3  -5 581.562 30.3367  15
   3  -3  -5 706.830 21.3065   4
   3  -3  -5 684.067 20.7035   2
  -3   3   5 728.218 47.5505   1
  -3   3   5 725.081 25.7926  10
   3   3  -5 724.287 52.6682   1
   2  -3  -5 449.332 14.0671   2
  -2  -3   5 443.825 32.8365   1
  -2  -3   5 460.691 15.6371  11
  -2  -3   5 429.815 15.4953  10
  -2   3   5 436.120 21.3891   1
  -2   3   5 444.670 21.7608   1
  -2   3   5 476.440 16.9398  10
   2   3  -5 443.447 34.6688   1
  -1  -3   5 3811.46 98.6294  11
   1  -3  -5 3737.65 96.0489   2
  -1  -3   5 3666.43 99.6661   7
  -1  -3   5 3793.72 127.406   1
  -1  -3   5 3725.35 96.2733   3
  -1   3   5 3809.91 95.9250   7
  -1   3   5 3867.50 97.5845  10
  -1   3   5 3858.39 96.0991   7
  -1   3   5 3884.92 94.5918   3
   1   3  -5 3791.59 126.461   1
  -1   3   5 3775.60 94.4665   3
   0  -3   5 931.918 28.9778  10
   0  -3   5 949.941 28.8916  11
   0  -3  -5 986.576 26.8214   2
   0  -3   5 972.780 49.8914   1
   0  -3   5 987.923 29.5207   7
   0  -3   5 983.889 26.6241   3
   0   3  -5 1013.58 48.4897   1
   0   3   5 1031.53 26.4853  10
   1  -3   5 356.716 11.2020   3
   1  -3   5 367.558 29.2964   1
  -1  -3  -5 368.284 18.4745   1
   1  -3   5 356.597 13.4410   7
   1  -3   5 351.551 13.1449  11
   1   3   5 382.444 10.7574  10
  -1   3  -5 368.390 29.5002   1
   1   3   5 394.675 19.6451   1
   2  -3   5 247.911 10.1994   7
   2  -3   5 260.604 13.8134   8
  -2  -3  -5 228.101 9.43573  16
  -2  -3  -5 239.772 10.0952  12
   2  -3   5 240.113 9.79022   4
   2  -3   5 243.072 8.12215   3
  -2   3  -5 271.017 28.8324   1
  -2   3  -5 241.871 27.2734   1
   2   3   5 264.005 9.39272  10
   3  -3   5 357.775 13.7225   7
  -3  -3  -5 393.785 14.9140  13
   3  -3   5 376.529 13.9367   4
   3  -3   5 372.159 11.2297   2
  -3  -3  -5 386.257 14.3258  12
  -3  -3  -5 372.747 13.6725  16
   3  -3   5 396.548 17.5498  15
  -3  -3  -5 393.777 13.9441  14
   3  -3   5 375.509 11.5198   3
   3  -3   5 387.282 19.2993   8
   4  -3   5 20.0026 5.63245   8
  -4  -3  -5 18.8888 3.32392  14
  -4  -3  -5 15.6972 2.69209  16
  -4  -3  -5 18.1183 3.91562  13
   4  -3   5 21.4833 4.18966   4
  -4  -3  -5 13.2807 2.79635  12
   4   3   5 17.5828 2.96111   2
   5  -3   5 1.66121 2.45246   4
  -5  -3  -5 1.68727 2.41764  13
  -5  -3  -5 0.87183 1.40672  16
   5  -3   5 0.89754 3.27170   8
   6  -3   5 4.51570 2.18529   4
  -6  -3  -5 0.80728 2.23951  15
   6  -3   5 4.09881 3.28591   8
   6  -3   5 -0.7879 2.44363  13
   7  -4  -5 15.3107 2.31802   9
  -6  -4   5 16.3686 3.03700  11
   6  -4  -5 20.2123 3.86408   9
   6  -4  -5 14.4323 2.10848  14
   5  -4  -5 -0.3250 2.04868  14
  -5  -4   5 2.87554 2.52920  11
   5  -4  -5 0.83624 2.60204   6
   5  -4  -5 1.50450 2.88543   9
   5  -4  -5 2.09586 1.56233   2
   5  -4  -5 0.28972 3.25030  15
   5   4  -5 3.29324 2.19820   2
   4  -4  -5 6.35729 2.23831   2
   4  -4  -5 6.19402 1.64598   5
   4  -4  -5 14.6058 3.01694  14
  -4  -4   5 6.63169 2.14189  12
  -4  -4   5 10.1075 3.35033  11
   4  -4  -5 3.84417 3.80924  15
   4  -4  -5 7.18466 3.14481   9
   4  -4  -5 12.8277 4.15954   6
  -3  -4   5 1618.96 45.9533  12
   3  -4  -5 1612.42 50.5688  15
  -3  -4   5 1649.79 46.6063  11
   3  -4  -5 1592.21 45.2330  14
   3  -4  -5 1626.01 48.4175   6
   3  -4  -5 1582.08 42.0541   5
   3  -4  -5 1679.05 44.5800   2
  -3   4   5 1608.73 49.4285  10
   2  -4  -5 584.769 20.3458   9
  -2  -4   5 630.229 20.2857  12
   2  -4  -5 611.341 21.6916   6
  -2  -4   5 577.584 18.2554  10
  -2  -4   5 611.651 20.4896  11
   2  -4  -5 604.671 16.7922   5
   2  -4  -5 627.586 23.4284  15
  -2   4   5 625.393 21.0061  10
  -1  -4   5 128.126 6.10420   3
  -1  -4   5 113.900 19.4451   1
   1  -4  -5 131.060 6.08386   2
  -1  -4   5 131.428 8.62065   7
   1  -4  -5 129.746 8.38104  15
  -1  -4   5 125.788 6.17271  10
  -1  -4   5 118.685 6.00777  10
  -1  -4   5 126.031 7.33071  11
   1  -4  -5 129.951 7.44499   6
  -1  -4   5 120.171 6.77016  12
   1   4  -5 97.5503 27.7348   1
  -1   4   5 127.605 5.65269  10
  -1   4   5 137.128 5.50120   7
  -1   4   5 122.735 5.34464   7
  -1   4   5 125.848 4.26721   3
  -1   4   5 124.415 4.22219   3
   0  -4  -5 452.700 14.1125   2
   0  -4   5 440.107 13.7197   3
   0  -4  -5 423.943 16.3128   6
   0  -4   5 433.580 15.5095  11
   0  -4  -5 441.147 15.1902  16
   0  -4  -5 448.973 17.0587  15
   0  -4  -5 394.022 12.4823   5
   0  -4   5 445.913 16.7272   7
   0   4  -5 455.780 34.3238   1
  -1  -4  -5 63.8171 2.80363   5
  -1  -4  -5 64.0726 6.10670  15
   1  -4   5 67.1001 6.80274   8
   1  -4   5 62.1583 3.61752   3
  -1  -4  -5 67.8124 4.74916   6
   1  -4   5 59.5117 4.99001   7
  -1  -4  -5 64.0049 5.03783  12
  -1  -4  -5 69.2604 5.05626  16
   1  -4   5 57.7094 5.75028  11
  -2  -4  -5 561.547 17.8084  14
   2  -4   5 534.330 17.4173   4
   2  -4   5 549.024 21.6674  15
   2  -4   5 536.568 15.8622   3
   2  -4   5 538.204 18.3763   7
  -2  -4  -5 573.510 19.0068  12
  -2  -4  -5 555.899 18.3168  16
   2  -4   5 540.107 22.5480   8
  -2  -4  -5 567.916 19.7997  15
   3  -4   5 557.599 22.6856   4
  -3  -4  -5 490.336 17.2514  16
  -3  -4  -5 472.120 16.5773  14
   3  -4   5 495.594 21.2862  15
  -3  -4  -5 496.738 17.9143  12
   3  -4   5 474.199 22.9653   8
  -3  -4  -5 495.393 18.7563  15
   4  -4   5 609.776 19.6928   4
   4  -4   5 624.900 27.0684   8
  -4  -4  -5 535.088 26.3911  15
  -4  -4  -5 593.957 21.5864  16
  -4  -4  -5 550.211 22.5319  12
   5  -4   5 95.0027 9.28209  13
   5  -4   5 102.415 9.92106   8
   5  -4   5 117.967 6.87439   4
  -5  -4  -5 110.493 6.30908  12
  -5  -4  -5 114.947 7.67595  15
  -5  -4  -5 97.1448 5.71095  16
   6  -4   5 123.947 8.68481   8
   6  -4   5 133.750 5.91450   4
  -6  -4  -5 132.949 3.98993   5
  -6  -4  -5 131.577 5.42297   6
  -6  -4  -5 134.994 6.91128  15
   6  -5  -5 334.272 12.9089   9
   6  -5  -5 345.129 12.6701   6
   5  -5  -5 147.312 10.8288  15
   5  -5  -5 163.387 9.42352   9
  -5  -5   5 157.634 8.45034  11
   5  -5  -5 158.272 9.95331   6
   5   5  -5 158.726 9.07696   2
   4  -5  -5 210.186 7.71082   5
   4  -5  -5 217.199 11.4383   9
   4  -5  -5 202.608 9.40694   2
   4  -5  -5 228.823 14.3400  15
   4  -5  -5 196.017 12.1653   6
  -4  -5   5 210.938 10.8168  11
   3  -5  -5 240.821 12.0457   9
  -3  -5   5 265.450 12.3681  11
   3  -5  -5 249.704 8.71204   5
  -3  -5   5 261.737 11.8039  12
   3  -5  -5 250.484 13.8558   6
   3  -5  -5 260.075 10.6962   2
   3  -5  -5 267.595 15.3193  15
   2  -5  -5 291.506 11.4700   5
   2  -5  -5 312.965 13.3152   9
  -2  -5   5 351.801 14.0163  11
   2  -5  -5 318.521 12.1356   2
   2  -5  -5 314.013 18.9092   6
  -1  -5   5 55.3986 2.64219   5
   1  -5  -5 59.2708 3.09059   5
   1  -5  -5 53.9803 7.05292  15
   1  -5  -5 54.8513 6.60943   2
   1  -5  -5 59.3121 5.86087   6
  -1  -5   5 54.1275 4.56229   6
   1  -5  -5 64.0424 5.30448  16
  -1  -5   5 52.0981 5.48896  11
  -1  -5   5 50.1444 4.97018  12
   1  -5  -5 50.0423 4.39235  12
   0  -5   5 306.735 14.4553  15
   0  -5  -5 325.054 13.2609   6
   0  -5  -5 324.593 12.6431  12
   0  -5   5 323.373 10.4153   5
   0  -5   5 300.463 16.2420   6
   0  -5   5 319.332 13.0278  12
   0  -5  -5 338.404 15.0772  15
   0  -5  -5 333.349 13.0749  16
   0  -5  -5 315.516 9.47832   5
   0  -5   5 316.167 13.3406  11
  -1  -5  -5 325.343 12.9059  16
  -1  -5  -5 328.838 12.9503  12
   1  -5   5 277.336 13.9703   6
  -1  -5  -5 313.528 9.29501   5
  -1  -5  -5 329.236 14.7233  15
  -1  -5  -5 317.877 12.6850   6
   1  -5   5 314.578 14.7809  15
   1  -5   5 317.435 13.5659  11
   2  -5   5 12.7360 2.71877   4
   2  -5   5 5.52604 3.84676  15
  -2  -5  -5 5.18893 2.37879   6
  -2  -5  -5 5.22038 2.33576  16
  -2  -5  -5 8.19804 2.81968  15
  -2  -5  -5 7.97914 1.39216   5
   2  -5   5 7.55463 3.59561   8
  -2  -5  -5 8.09580 2.56228  12
   3  -5   5 248.783 15.0166   8
  -3  -5  -5 265.156 12.0027  12
   3  -5   5 275.398 15.2271  15
   3  -5   5 262.902 10.6853   4
  -3  -5  -5 263.546 13.1318  15
  -3  -5  -5 271.075 11.8362  16
   4  -5   5 14.7106 3.23887   4
  -4  -5  -5 12.4523 2.93636  12
   4  -5   5 10.7559 4.46124   8
  -4  -5  -5 11.9337 2.70348  16
  -4  -5  -5 13.8860 3.52592  15
  -5  -5  -5 11.9939 1.41778   5
  -5  -5  -5 11.3887 2.98189  15
  -5  -5  -5 10.2451 2.28643   6
   5  -5   5 13.8854 2.57400   4
   5  -5   5 10.4871 3.61212   8
  -5  -5  -5 9.93326 2.11114  12
   6  -5   5 12.7564 2.13556   9
  -6  -5  -5 10.7754 1.94106  15
   6  -6  -5 80.9841 4.17649   9
  -6  -6   5 80.4001 3.76511   6
   6  -6  -5 74.3776 4.00419   6
  -6  -6   5 82.3845 2.57790   5
   5  -6  -5 5.07302 2.61280   6
   5  -6  -5 5.23667 2.44538   9
  -5  -6   5 1.64281 2.45840  11
   5  -6  -5 7.46923 3.17986  15
   4  -6  -5 26.9285 4.47157   9
  -4  -6   5 22.1768 3.82297  11
   4  -6  -5 28.4105 4.94874   6
   4  -6  -5 31.4085 2.85186   5
   4  -6  -5 26.9233 3.46042   2
  -3  -6   5 4.72353 2.88443  11
   3  -6  -5 2.26644 3.29142   6
   3  -6  -5 1.12150 4.36042  15
   3  -6  -5 6.04563 3.38163   9
   3  -6  -5 7.38009 2.61525   5
   3  -6  -5 2.69846 1.82865   2
   2  -6  -5 119.707 5.08261   5
  -2  -6   5 117.847 6.98440   6
  -2  -6   5 114.118 4.42138   5
   2  -6  -5 119.917 10.6591  15
  -2  -6   5 121.491 7.88340  12
   2  -6  -5 124.493 7.08058   2
  -2  -6   5 113.498 8.20067  11
   2  -6  -5 117.521 9.15948   6
   2  -6  -5 118.780 7.89356   9
   1  -6  -5 459.253 13.3085   5
  -1  -6   5 464.906 17.9683  11
   1  -6  -5 459.286 16.3090  12
  -1  -6   5 450.847 12.7744   5
   1  -6  -5 470.721 21.0637  15
  -1  -6   5 410.587 18.1080  15
  -1  -6   5 472.931 17.7202  12
   1  -6  -5 462.101 18.4694   6
  -1  -6   5 454.432 16.5406   6
   0  -6   5 621.445 22.1792  11
   0  -6  -5 653.073 24.8779  15
   0  -6   5 597.534 23.2695  15
   0  -6  -5 627.740 20.9933  12
   0  -6  -5 605.708 17.0714   5
   0  -6  -5 643.277 21.9680  16
   0  -6   5 602.824 16.7914   5
   0  -6  -5 628.807 22.1924   6
   0  -6   5 610.827 21.0938   6
  -1  -6  -5 61.0230 5.96119   6
   1  -6   5 48.8641 6.83853  15
   1  -6   5 50.8671 5.28014   6
  -1  -6  -5 57.0075 5.61972  16
   1  -6   5 57.1660 3.00880   5
  -1  -6  -5 57.0772 5.37524  12
  -1  -6  -5 64.1799 7.03088  15
  -1  -6  -5 60.3780 3.17933   5
  -2  -6  -5 238.816 8.32467   5
  -2  -6  -5 226.376 15.2472  15
  -2  -6  -5 225.889 12.8739  16
  -2  -6  -5 240.172 14.0796   6
  -2  -6  -5 248.100 13.1250  12
  -3  -6  -5 47.3459 4.80936   6
  -3  -6  -5 46.0278 4.80754  16
   3  -6   5 36.2958 6.05141  15
  -3  -6  -5 45.0199 2.61820   5
  -3  -6  -5 41.3789 4.72161  12
  -3  -6  -5 48.1864 5.94350  15
  -4  -6  -5 93.6163 6.95004  16
  -4  -6  -5 96.1344 6.24930  12
  -4  -6  -5 103.113 3.79977   5
  -4  -6  -5 100.645 7.37881  15
  -4  -6  -5 105.043 6.28999   6
  -5  -6  -5 138.841 6.09320   6
  -5  -6  -5 145.021 7.19778  15
  -5  -6  -5 127.680 5.34120  12
  -5  -6  -5 143.552 4.29060   5
   5  -7  -5 135.522 6.16277   6
  -5  -7   5 144.445 5.70244   6
  -5  -7   5 145.734 4.19541   5
  -4  -7   5 242.532 7.03897   5
   4  -7  -5 229.412 9.18318   9
   4  -7  -5 240.155 10.9834   6
   4  -7  -5 254.068 12.6449  15
  -4  -7   5 246.763 9.46147   6
  -4  -7   5 247.812 9.82388  11
   4  -7  -5 240.059 7.52871   5
  -3  -7   5 11.3789 2.69913   6
  -3  -7   5 8.34485 2.90126  11
   3  -7  -5 12.5702 1.87719   5
   3  -7  -5 10.1195 4.05599  15
   3  -7  -5 12.5751 3.63541   6
  -3  -7   5 13.8706 1.58292   5
   3  -7  -5 1.64880 3.18656   9
  -2  -7   5 2.63264 1.09936   5
   2  -7  -5 0.78549 2.82998   6
   2  -7  -5 1.45997 1.34981   5
   2  -7  -5 2.10663 3.56571  15
  -2  -7   5 1.09582 2.40475  11
  -2  -7   5 2.99906 2.12281   6
   1  -7  -5 73.0259 7.27715   6
  -1  -7   5 61.3590 6.57712  11
   1  -7  -5 56.4671 7.61291  15
   1  -7  -5 60.6252 3.49226   5
  -1  -7   5 59.8208 5.26690   6
   1  -7  -5 50.4500 4.43198  12
  -1  -7   5 60.5376 2.94119   5
   0  -7  -5 221.131 10.2889  12
   0  -7   5 200.781 10.0928   6
   0  -7  -5 216.169 13.3915  15
   0  -7   5 180.518 11.0441  15
   0  -7  -5 220.751 11.5417   6
   0  -7  -5 217.414 7.15846   5
   0  -7   5 203.980 6.68653   5
   1  -7   5 156.594 10.5039  15
   1  -7   5 146.952 5.30087   5
  -1  -7  -5 166.184 8.85532  12
  -1  -7  -5 187.360 11.7022  15
   1  -7   5 148.497 8.23193   6
  -1  -7  -5 154.157 9.28819   6
  -1  -7  -5 158.848 5.62389   5
   2  -7   5 277.570 14.0794  15
  -2  -7  -5 283.532 12.4920   6
  -2  -7  -5 287.684 14.5460  15
  -2  -7  -5 283.861 12.3214  12
  -2  -7  -5 284.985 8.66860   5
  -2  -7  -5 273.253 12.0703  16
  -3  -7  -5 23.0367 1.86612   5
   3  -7   5 19.0561 4.28060  15
  -3  -7  -5 20.4705 3.30209  12
  -3  -7  -5 16.7657 3.63002  15
  -3  -7  -5 18.2807 3.28402   6
  -4  -7  -5 -0.2434 0.72306   5
  -4  -7  -5 0.18393 1.44085   6
  -4  -7  -5 0.29632 1.11137  12
  -4  -7  -5 0.56871 1.60008  15
   4  -8  -5 3.27568 1.42107   6
  -4  -8   5 2.31343 1.59031   6
  -4  -8   5 3.13538 0.78243   5
   4  -8  -5 3.02786 1.78297  15
   3  -8  -5 52.4600 4.92785   6
  -3  -8   5 57.6280 2.24388   5
  -3  -8   5 46.1195 3.85198   6
   3  -8  -5 54.9774 5.87909  15
   3  -8  -5 55.6372 2.75247   5
   2  -8  -5 47.9172 3.10942   5
  -2  -8   5 46.2507 3.99994   6
   2  -8  -5 45.4389 6.61101  15
   2  -8  -5 39.0994 6.04217   6
  -2  -8   5 45.7635 2.22862   5
   1  -8  -5 162.816 5.62007   5
   1  -8  -5 170.879 10.9757  15
   1  -8  -5 153.834 9.18503   6
  -1  -8   5 148.627 7.77915   6
  -1  -8   5 156.872 5.11763   5
   0  -8  -5 344.480 13.3297  12
   0  -8  -5 341.035 9.92165   5
   0  -8   5 331.065 12.2396   6
   0  -8  -5 326.488 15.7195  15
   0  -8   5 321.575 9.28967   5
   0  -8  -5 327.169 14.1230   6
  -1  -8  -5 5.22595 3.25523  15
  -1  -8  -5 7.66152 1.36480   5
  -1  -8  -5 6.99355 2.65134   6
  -1  -8  -5 10.1225 2.42630  12
   1  -8   5 1.55064 2.06668  15
  -2  -8  -5 15.1848 3.06228   6
  -2  -8  -5 9.50374 2.31876  12
  -2  -8  -5 14.8754 1.61387   5
  -2  -8  -5 9.46878 3.04274  15
  -3  -8  -5 -1.3738 1.54511  15
  -3  -8  -5 0.75840 1.34595   6
  -3  -8  -5 0.72796 0.91846  12
  -3  -8  -5 1.08508 0.75601   5
   2  -9  -5 23.4903 1.46012   5
   2  -9  -5 15.8909 2.38277   6
   2  -9  -5 26.6921 3.21510  15
   1  -9  -5 -0.3180 1.57257   6
   1  -9  -5 2.04220 1.77794  15
   1  -9  -5 0.35329 0.78932   5
   0  -9  -5 15.1708 2.58643   6
   0  -9  -5 9.00917 2.59993  15
   0  -9  -5 15.9000 1.44515   5
  -1  -9  -5 166.821 7.82350  15
  -1  -9  -5 169.515 7.79680   6
  -1  -9  -5 177.329 5.29789   5
  -7   0   6 6.74141 1.81559  11
   7   0  -6 1.50074 1.98550  13
   7   0  -6 1.95341 2.14268  13
   6   0  -6 588.644 24.0190  13
   6   0  -6 570.776 20.1439   9
   6   0  -6 569.590 19.7789   2
   5   0  -6 -9.5321 4.28401  13
   5   0  -6 0.48220 2.27396   6
   5   0  -6 -0.1258 1.52050   2
   5   0  -6 4.29210 2.56465   9
   4   0  -6 252.293 12.9610   9
   4   0  -6 262.373 14.3872   8
   4   0  -6 243.705 9.59839   4
   4   0  -6 247.128 11.5621   6
   4   0  -6 244.280 10.1010   2
  -4   0   6 245.486 13.7261  10
   3   0  -6 4.03500 2.21991   8
  -3   0   6 0.39163 2.15405  10
  -3   0   6 -3.0962 5.40358   1
   3   0  -6 1.37124 1.64366   4
   3   0  -6 0.59298 1.44342   2
   3   0  -6 -10.423 5.25664   1
  -2   0   6 74.0347 5.77050  10
   2   0  -6 57.1280 10.7345   1
  -2   0   6 73.7175 3.39221   3
  -2   0   6 68.3414 10.0119   1
   2   0  -6 67.9770 3.19951   3
   2   0  -6 67.8226 4.30919   7
   2   0  -6 66.2100 3.79929   2
  -2   0   6 74.2114 4.72185   7
  -1   0   6 -4.2025 2.75825   1
   1   0  -6 0.94711 0.84267   3
   1   0  -6 1.48802 3.64916   1
   1   0  -6 -0.3512 0.84347   2
  -1   0   6 2.16602 1.54152   7
  -1   0   6 -0.1448 0.97474   3
   1   0  -6 0.41524 0.94919   7
   0   0   6 2422.45 62.6921   7
   0   0  -6 2379.37 59.9667   2
   0   0   6 2432.16 71.8589   1
   0   0  -6 2411.90 72.2594   1
   0   0   6 2399.57 60.8032   3
   1   0   6 0.94085 1.23227   7
  -1   0  -6 -3.7294 1.89079   1
  -1   0  -6 -0.8104 3.80189   1
   1   0   6 0.32269 0.78330   3
   1   0   6 1.92304 1.74089  10
  -2   0  -6 40.6231 10.3276   1
   2   0   6 31.2414 3.95192   7
  -2   0  -6 32.3098 8.87529   1
   2   0   6 33.9372 2.76615   3
   2   0   6 43.0862 6.69055   8
   3   0   6 -1.3454 1.43027   7
   3   0   6 0.24480 1.00905   3
   3   0   6 -0.7196 1.99448   4
  -3   0  -6 -2.0299 1.15304  14
   3   0   6 2.12016 2.85199   8
   4   0   6 10.3374 4.43673   8
   4   0   6 14.9585 3.37839   7
   4   0   6 12.1866 3.27968   4
   4   0   6 14.3899 2.43462   3
  -4   0  -6 9.54456 3.34049  14
  -5   0  -6 -1.1595 1.45716  16
   5   0   6 0.04559 3.20525   8
   5   0   6 3.21652 2.66482   4
   6   0   6 151.795 11.4127   8
  -6   0  -6 156.958 11.6037  13
   6   0   6 154.885 7.45295   4
  -7   0  -6 -0.8200 1.09163  13
  -7  -1   6 41.6733 4.00361  11
   7  -1  -6 44.1735 3.98434   9
   7   1  -6 40.3459 5.23952  13
  -7   1   6 48.0666 4.35354  11
   7   1  -6 43.6645 5.26387  13
   6  -1  -6 227.383 11.9749  13
   6  -1  -6 229.902 11.5334   9
  -6  -1   6 228.788 10.8612  11
   6  -1  -6 232.688 10.3974   2
   6   1  -6 240.521 10.9746   2
   5  -1  -6 4.39371 2.95947  13
   5  -1  -6 2.39790 3.17045   8
   5  -1  -6 0.24698 2.74193   9
   5  -1  -6 6.52429 2.54858   4
   5  -1  -6 4.96551 2.93747   6
   5  -1  -6 7.09251 2.48287   2
   5   1  -6 7.05727 2.51247   2
   5   1  -6 2.52759 2.51874   9
   4  -1  -6 572.600 23.8172   8
   4  -1  -6 571.880 18.3737   2
   4  -1  -6 557.884 20.0528   9
   4  -1  -6 550.801 17.7235   4
   4  -1  -6 592.897 22.1736  13
   4  -1  -6 585.068 20.6003   6
  -4  -1   6 555.024 23.0489  10
   4   1  -6 574.394 19.9419   6
   4   1  -6 555.344 20.4997   9
  -4   1   6 581.651 23.9330  10
   4   1  -6 560.926 18.7589   2
   3  -1  -6 201.001 6.11898   3
   3  -1  -6 201.755 7.27206   7
   3  -1  -6 202.671 7.94297   4
   3  -1  -6 213.019 11.7569   8
  -3  -1   6 192.846 10.7551  10
  -3  -1   6 232.872 23.7598   1
   3   1  -6 201.542 8.36563   2
  -3   1   6 216.966 19.4332   1
  -3   1   6 217.134 11.4470  10
   3   1  -6 193.339 23.3193   1
   2  -1  -6 177.242 6.89015   7
   2  -1  -6 184.346 5.80340   3
  -2  -1   6 201.083 18.6194   1
   2  -1  -6 181.248 14.6468   1
  -2  -1   6 192.611 6.93079   3
   2  -1  -6 182.939 6.97260   2
  -2  -1   6 195.111 9.60957  10
  -2  -1   6 197.035 9.04478   7
  -2   1   6 203.985 15.1445   1
   2   1  -6 184.208 7.18188   2
  -2   1   6 198.000 7.19853   7
   2   1  -6 182.053 18.4388   1
  -2   1   6 204.567 5.97108   3
  -2   1   6 193.715 9.60448  10
   1  -1  -6 45.4306 2.66421   2
  -1  -1   6 42.3957 9.02118   1
   1  -1  -6 40.5879 5.08855   1
  -1  -1   6 47.7158 2.96175   3
  -1  -1   6 48.6619 4.24513   7
  -1   1   6 54.2869 5.53758   1
   1   1  -6 41.2974 2.61315   3
  -1   1   6 46.6939 4.18952  10
   1   1  -6 43.5698 3.71559   7
  -1   1   6 49.8325 3.43173   7
  -1   1   6 47.9257 2.44633   3
   1   1  -6 55.0522 9.80182   1
   0  -1   6 32.4049 3.52813   7
   0  -1  -6 40.1180 4.40927   1
   0  -1  -6 34.5234 4.48068   1
   0  -1   6 33.7460 8.21062   1
   0  -1   6 33.5426 2.44008   3
   0  -1  -6 33.7867 2.00736   2
   0   1  -6 27.4452 7.19785   1
   0   1   6 31.3474 3.26201   7
   0   1  -6 28.1984 3.15703   7
   0   1  -6 34.2600 2.35378   3
   0   1   6 33.3957 2.25711   3
  -1  -1  -6 4.75925 3.54808   1
   1  -1   6 0.67912 0.94991   3
  -1  -1  -6 2.81999 3.72761   1
   1  -1   6 1.49292 1.47272   7
   1  -1   6 6.04936 6.18450   1
  -1   1  -6 7.99246 5.48165   1
   1   1   6 1.27601 1.59568  10
  -2  -1  -6 9.62641 5.46831   1
   2  -1   6 13.3069 2.90791   4
   2  -1   6 15.2260 2.85078   7
   2  -1   6 17.5308 4.37998   8
  -2  -1  -6 4.31238 4.67155   1
   2  -1   6 12.2624 1.82282   3
  -2   1  -6 23.0903 8.70695   1
   2   1   6 20.6686 4.41842   8
   2   1   6 12.7731 2.62512   4
  -2   1  -6 8.26418 6.71137   1
   3  -1   6 203.682 10.0321   7
   3  -1   6 209.364 9.35339   4
  -3  -1  -6 203.523 9.40051  14
  -3  -1  -6 235.485 26.5872   1
   3  -1   6 199.161 7.63472   3
   3  -1   6 225.001 13.7658   8
   3   1   6 189.481 8.57844   4
   3   1   6 208.252 6.97513   2
  -3   1  -6 195.999 27.9411   1
  -3   1  -6 212.002 9.04788  14
   3   1   6 216.917 12.6405   8
  -3   1  -6 174.776 26.2390   1
  -4  -1  -6 1742.19 49.8497  14
   4  -1   6 1663.17 69.4319   8
   4  -1   6 1735.28 51.9206   7
   4  -1   6 1745.12 47.4033   3
  -4  -1  -6 1824.13 56.6800  13
  -4  -1  -6 1560.86 51.7152  12
  -4  -1  -6 1800.52 48.5652  16
  -4   1  -6 1967.53 52.0504  14
   4   1   6 1781.41 48.5619   3
   4   1   6 1732.06 48.0209   4
   4   1   6 1764.95 54.5684   7
   4   1   6 1839.97 56.3237   8
   5  -1   6 1.32946 3.57653   8
   5  -1   6 5.10994 3.00361   4
  -5  -1  -6 3.89628 1.69267  16
  -5  -1  -6 10.4009 3.40787  13
   5   1   6 2.52195 3.05546   8
   5   1   6 3.93145 2.45809   4
  -6  -1  -6 185.358 10.7752  13
   6  -1   6 171.625 8.37740   4
   6  -1   6 164.887 12.6342   8
   6   1   6 177.633 12.6789   8
   6   1   6 179.140 7.51894   4
  -7  -1  -6 39.6070 3.11061  15
  -7   1  -6 39.2189 3.87983  13
   7  -2  -6 20.8990 3.23724   9
  -7  -2   6 16.0906 3.35897  11
   7  -2  -6 17.2496 2.78882  14
   7   2  -6 21.0102 3.82229  13
   7   2  -6 17.2214 3.86496  13
   6  -2  -6 759.490 22.6224  13
   6  -2  -6 742.557 25.6094   9
   6  -2  -6 779.245 26.1109   6
  -6  -2   6 740.467 28.4497  11
   6  -2  -6 777.398 26.4115   2
   6   2  -6 723.751 24.7956   2
   5  -2  -6 20.2635 3.52313   2
  -5  -2   6 26.5095 4.38420  11
   5  -2  -6 31.5466 4.44066  13
   5  -2  -6 27.0121 5.00246   9
   5  -2  -6 30.0433 6.57059   8
   5  -2  -6 24.0667 4.68716   6
   5   2  -6 31.0058 4.97600   2
   4  -2  -6 455.184 18.8189  15
   4  -2  -6 467.845 18.2459   6
   4  -2  -6 476.802 21.3168   8
  -4  -2   6 461.266 16.5826  11
   4  -2  -6 474.434 16.8820  13
   4  -2  -6 455.229 15.3415   4
  -4  -2   6 459.709 20.1561  10
  -4   2   6 459.906 21.1383  10
   4   2  -6 482.301 18.6585   2
   3  -2  -6 90.8763 7.58000   8
   3  -2  -6 74.0063 4.61416   4
   3  -2  -6 78.7922 3.50003   5
   3  -2  -6 72.3990 6.06873   6
  -3  -2   6 78.4609 5.35117  11
  -3  -2   6 72.8796 6.31030  10
  -3  -2   6 56.7137 15.0027   1
   3  -2  -6 78.9932 4.65653   2
  -3   2   6 94.0805 13.1321   1
  -3   2   6 75.5556 6.87709  10
   3   2  -6 83.0555 18.3257   1
  -2  -2   6 636.170 37.7211   1
  -2  -2   6 638.566 21.4997  10
   2  -2  -6 652.551 18.5850   2
  -2  -2   6 627.055 20.2418  11
  -2  -2   6 626.845 21.6695   7
  -2  -2   6 639.800 18.7195   3
  -2   2   6 634.737 26.0587   1
  -2   2   6 634.998 25.8125   1
  -2   2   6 663.169 21.8551  10
   2   2  -6 668.615 40.0882   1
  -1  -2   6 853.015 23.1949   3
   1  -2  -6 805.875 22.8069   2
  -1  -2   6 838.193 25.8930   7
  -1  -2   6 859.045 42.9618   1
  -1   2   6 874.695 23.6106   7
   1   2  -6 767.667 47.5276   1
  -1   2   6 857.863 25.2086  10
  -1   2   6 853.322 22.0227   3
   0  -2   6 2079.66 53.1956   3
   0  -2   6 2141.73 75.8777   1
   0  -2   6 2026.79 56.3474  10
   0  -2  -6 2080.18 52.8405   2
   0   2  -6 2017.52 75.0356   1
   1  -2   6 3.82604 1.34592   3
  -1  -2  -6 3.42535 3.41779   1
   1  -2   6 5.17402 6.45952   1
   1  -2   6 3.16780 1.60066   7
   1   2   6 5.84429 1.82206  10
  -1   2  -6 9.41784 6.73470   1
  -2  -2  -6 25.7729 8.60430   1
   2  -2   6 25.6759 4.26267   4
   2  -2   6 31.6621 6.04010   8
   2  -2   6 25.7757 2.28940   3
   2  -2   6 28.3573 3.39657   7
  -2  -2  -6 9.43294 6.83831   1
  -2   2  -6 19.2205 11.4538   1
  -2   2  -6 31.8744 10.2541   1
   3  -2   6 16.7701 4.76588   8
   3  -2   6 21.0828 2.19062   3
  -3  -2  -6 16.7055 3.46759  13
  -3  -2  -6 25.4653 3.75337  14
  -3  -2  -6 22.3392 3.43110  12
  -3  -2  -6 22.3391 3.11764  16
   3  -2   6 17.4745 3.51314   4
   3  -2   6 14.1457 3.05665   7
   3   2   6 20.3024 4.57874   8
  -3   2  -6 -11.375 13.8803   1
  -3   2  -6 16.2245 2.17908  14
   3   2   6 19.7468 2.90101   4
  -3   2  -6 -1.7709 18.3321   1
   4  -2   6 291.096 14.5939   4
   4  -2   6 280.066 18.0738   8
  -4  -2  -6 287.021 14.8418  13
  -4  -2  -6 271.227 11.8909  14
  -4  -2  -6 268.409 11.0671  16
  -4  -2  -6 259.999 12.9770  12
   4   2   6 252.823 10.3245   4
   4   2   6 262.647 14.6127   8
  -5  -2  -6 16.5783 2.61184  16
  -5  -2  -6 19.5319 4.13820  13
   5  -2   6 20.6928 6.45073   8
   5  -2   6 20.0910 3.75804   4
   5   2   6 24.1448 3.45512   4
   5   2   6 24.8607 5.42859   8
   6  -2   6 199.649 13.7634   8
   6  -2   6 224.320 9.42049   4
  -7  -2  -6 0.30311 1.01710  15
   7  -2   6 2.97830 1.38258  13
   7  -3  -6 26.3827 2.26927  14
   7   3  -6 22.6004 3.94330  13
   7   3  -6 19.4018 4.00992  13
  -6  -3   6 48.4848 4.99598  11
   6  -3  -6 42.6231 5.63592   9
   6  -3  -6 38.1351 5.14577   6
  -5  -3   6 1.72011 2.42058  11
   5  -3  -6 5.62155 2.83352   2
   5  -3  -6 0.91730 2.97593   9
   5  -3  -6 5.82618 3.31883   6
   5  -3  -6 2.18442 2.77189  15
   5   3  -6 7.18001 3.29686   2
  -4  -3   6 369.448 17.7085  10
   4  -3  -6 393.333 12.2187   5
   4  -3  -6 421.058 11.6865  13
   4  -3  -6 387.541 19.3162   8
   4  -3  -6 414.661 17.4156   6
   4  -3  -6 417.168 16.9784   9
   4  -3  -6 328.341 24.4427  15
   4  -3  -6 473.191 16.8573   4
   4  -3  -6 395.670 14.2537   2
  -4   3   6 403.369 19.8918  10
   4   3  -6 401.015 15.5755   2
   3  -3  -6 225.113 11.1895   6
  -3  -3   6 200.017 9.38907  12
  -3  -3   6 214.556 10.8922  10
  -3  -3   6 212.842 9.96656  11
   3  -3  -6 221.748 10.5610   9
   3  -3  -6 215.574 7.16695   5
  -3  -3   6 183.806 29.8449   1
   3  -3  -6 216.002 11.9901  15
   3  -3  -6 232.622 8.95417   2
  -3   3   6 221.680 12.2405  10
  -3   3   6 231.016 19.5480   1
   3   3  -6 154.517 31.6662   1
  -2  -3   6 221.050 11.5629   7
  -2  -3   6 230.469 8.82995   3
   2  -3  -6 216.084 8.34235   2
  -2  -3   6 221.946 10.2086  10
  -2  -3   6 211.016 9.66886  11
  -2  -3   6 185.709 22.9566   1
  -2   3   6 223.305 8.03001   1
   2   3  -6 207.217 25.9813   1
  -2   3   6 238.052 10.8760  10
  -1  -3   6 1413.98 39.4664  11
   1  -3  -6 1396.96 37.5687   2
  -1  -3   6 1429.85 37.9392   3
  -1  -3   6 1437.64 41.6163   7
  -1  -3   6 1364.72 65.7380   1
  -1   3   6 1442.86 37.9608   7
  -1   3   6 1426.31 36.1775   3
  -1   3   6 1414.23 39.3570  10
   1   3  -6 1357.44 64.3007   1
   0  -3  -6 1711.07 43.7824   2
   0  -3   6 1639.13 43.5947   3
   0  -3   6 1670.00 72.4714   1
   0  -3   6 1657.74 46.8420   7
   0  -3   6 1639.20 45.3005  11
   0   3   6 1705.04 44.0810  10
   0   3  -6 1592.90 68.5255   1
   1  -3   6 226.070 10.0242   7
  -1  -3  -6 205.155 12.2231   1
   1  -3   6 227.902 7.80881   3
  -1  -3  -6 219.907 13.0315   1
   1  -3   6 208.796 9.44238  11
   1  -3   6 202.434 22.0251   1
  -1   3  -6 227.521 24.1829   1
   1   3   6 218.560 7.98004  10
   2  -3   6 151.891 10.9934   8
   2  -3   6 151.617 5.96287   3
   2  -3   6 159.358 8.07571   7
  -2  -3  -6 152.699 7.34003  14
  -2  -3  -6 141.363 7.73446  12
  -2  -3  -6 149.147 6.16458  13
   2  -3   6 138.274 7.29611   4
  -2  -3  -6 145.436 7.98761  16
  -2   3  -6 163.943 24.5449   1
  -2   3  -6 126.546 20.8828   1
  -3  -3  -6 81.0668 5.71517  13
  -3  -3  -6 90.5764 5.92892  14
   3  -3   6 83.1469 4.41115   3
   3  -3   6 83.1085 8.90596   8
  -3  -3  -6 80.4032 5.50386  16
   3  -3   6 79.4944 6.22667   4
   3  -3   6 74.5599 7.40690  15
   3  -3   6 84.7697 6.78368   7
  -3  -3  -6 94.1311 6.34825  12
   4  -3   6 472.616 17.0171   4
  -4  -3  -6 487.469 17.6564  13
   4  -3   6 478.183 23.9429   8
  -4  -3  -6 480.033 17.0638  14
  -4  -3  -6 466.087 16.8756  12
  -4  -3  -6 469.545 16.6927  16
   4   3   6 450.310 15.8703   2
  -5  -3  -6 29.6432 3.33668  16
   5  -3   6 36.9421 5.05626   4
  -5  -3  -6 27.9606 4.15369  12
   5  -3   6 25.9210 6.27454   8
  -5  -3  -6 31.9838 4.04412  13
   6  -3   6 135.521 10.1924   8
   6  -3   6 132.943 6.44422   4
   6  -3   6 122.817 8.73515  13
  -6  -3  -6 130.871 3.82617   5
  -6  -3  -6 139.523 7.36106  15
  -6  -3  -6 116.199 5.14647   6
   7  -4  -6 137.812 6.12126   9
   6  -4  -6 63.4454 4.13495  14
   6  -4  -6 81.4348 6.45474   9
  -6  -4   6 66.7553 7.06992  11
   6  -4  -6 71.1218 6.24767   6
  -5  -4   6 148.568 9.09170  11
   5  -4  -6 162.558 10.4897   6
   5  -4  -6 158.167 11.1853  15
   5  -4  -6 155.185 7.81244  14
   5  -4  -6 150.687 9.83172   9
   5  -4  -6 151.931 7.88180   2
   5   4  -6 151.608 8.79884   2
   4  -4  -6 2.29352 3.13803  15
  -4  -4   6 4.02583 2.70150  11
   4  -4  -6 4.82943 3.16733   9
   4  -4  -6 0.46029 2.57779   6
   4  -4  -6 2.93112 1.79796   2
   4  -4  -6 0.66975 2.20437  14
   4  -4  -6 1.69957 1.29563   5
   3  -4  -6 761.782 29.0654  15
  -3  -4   6 841.910 25.4645  12
  -3  -4   6 797.470 25.8786  11
   3  -4  -6 755.458 23.9917  14
   3  -4  -6 790.670 27.3484   6
   3  -4  -6 774.327 21.4656   5
   3  -4  -6 787.493 26.1880   9
   3  -4  -6 785.312 23.7983   2
  -3   4   6 755.627 28.0504  10
   2  -4  -6 173.380 9.72870   9
   2  -4  -6 160.682 7.26436   2
  -2  -4   6 165.117 8.40605  12
   2  -4  -6 176.771 9.71203   6
   2  -4  -6 172.868 10.9559  15
   2  -4  -6 170.247 5.99617   5
  -2   4   6 183.133 9.33404  10
  -1  -4   6 167.941 8.77316  11
  -1  -4   6 173.753 7.47484   3
  -1  -4   6 146.173 8.78730  12
  -1  -4   6 161.737 8.28013  10
   1  -4  -6 172.656 7.28021   2
   1  -4  -6 169.738 10.0472  15
   1  -4  -6 161.228 7.92324  16
  -1  -4   6 166.607 9.96575   7
  -1  -4   6 165.336 23.9292   1
   1  -4  -6 164.972 8.68947   6
   1  -4  -6 164.849 5.57974   5
  -1   4   6 174.873 7.19542  10
  -1   4   6 169.140 6.76414   7
  -1   4   6 165.348 5.40178   3
   0  -4   6 591.227 17.8236   3
   0  -4  -6 593.149 19.3373   6
   0  -4   6 598.968 21.3334   7
   0  -4  -6 607.914 18.0281   2
   0  -4   6 577.452 19.8026  11
   0  -4   6 540.375 42.5224   1
   0  -4  -6 585.762 19.2217  12
   0  -4  -6 602.974 21.1436  15
   0  -4  -6 564.796 15.7886   5
   0  -4  -6 598.569 19.0804  16
  -1  -4  -6 49.6231 4.48388  12
   1  -4   6 39.2992 4.93925  11
  -1  -4  -6 45.9098 2.42332   5
  -1  -4  -6 44.5037 4.84442  15
  -1  -4  -6 53.3989 4.61744   6
   1  -4   6 43.0694 4.20186   4
   1  -4   6 35.5150 2.99916   3
  -1  -4  -6 45.9406 4.05370  16
   1  -4   6 38.3365 4.40494   7
   1  -4   6 40.1641 5.76532   8
  -1   4  -6 22.8769 12.6736   1
  -2  -4  -6 105.330 6.34600  16
   2  -4   6 87.9076 8.49321   8
   2  -4   6 92.8930 6.11898   4
  -2  -4  -6 97.3589 6.38993  12
   2  -4   6 81.3537 7.46098  15
   2  -4   6 82.7184 6.34069   7
  -2  -4  -6 89.9493 5.63631  14
   2  -4   6 88.9638 4.55607   3
  -2  -4  -6 94.4102 6.83993  15
   3  -4   6 115.468 9.48368  15
  -3  -4  -6 101.060 6.06819  14
  -3  -4  -6 118.830 7.41636  12
   3  -4   6 101.458 6.81930   4
  -3  -4  -6 106.698 7.63744  15
   3  -4   6 100.700 10.4225   8
  -3  -4  -6 108.738 6.84639  16
   4  -4   6 122.458 11.4111   8
   4  -4   6 112.682 7.49249   4
  -4  -4  -6 119.453 6.98610  16
  -4  -4  -6 118.837 7.23723  12
  -4  -4  -6 121.432 8.28362  15
  -5  -4  -6 52.1955 4.13720  12
  -5  -4  -6 47.5252 5.25708  16
  -5  -4  -6 51.5292 5.24387  15
   5  -4   6 56.5338 5.09347   4
   5  -4   6 35.3378 6.46739  13
   5  -4   6 48.0491 7.32044   8
  -6  -4  -6 84.3932 5.23243  15
   6  -4   6 75.5054 6.35071   8
   6  -4   6 89.6965 4.46970   4
   6  -5  -6 117.795 6.69012   6
   6  -5  -6 118.919 6.75661   9
   5  -5  -6 -0.4059 2.20869   6
  -5  -5   6 2.94933 2.23258  11
   5  -5  -6 3.22005 3.07504  15
   5  -5  -6 0.27833 2.33165   9
   4  -5  -6 91.5780 6.17691   5
   4  -5  -6 121.212 6.89063   2
  -4  -5   6 130.723 8.37392  11
   4  -5  -6 122.259 11.9920   6
   3  -5  -6 40.9382 7.14823  15
  -3  -5   6 44.1716 5.09757  12
   3  -5  -6 39.6759 6.33514   6
   3  -5  -6 43.1184 3.33906   5
   3  -5  -6 43.4711 5.50933   9
  -3  -5   6 43.8490 5.97669  11
   3  -5  -6 48.4477 4.32527   2
  -2  -5   6 229.337 10.9666  12
   2  -5  -6 211.899 11.9390   6
   2  -5  -6 236.970 11.0914   9
   2  -5  -6 225.537 7.65640   5
   2  -5  -6 221.230 13.4713  15
   2  -5  -6 222.623 9.59182   2
   1  -5  -6 0.13435 1.40123   2
  -1  -5   6 -0.2238 2.11304  11
  -1  -5   6 -0.1926 0.84179   5
  -1  -5   6 -1.6666 1.35835  12
   1  -5  -6 -1.6291 1.31178  12
  -1  -5   6 -1.3982 1.75879   6
   1  -5  -6 1.25839 2.69697  15
   1  -5  -6 2.37866 2.03866   6
   1  -5  -6 -0.5567 0.88897   5
   1  -5  -6 1.80717 2.13094  16
   1  -5  -6 3.50373 4.11985   9
   0  -5   6 81.0843 6.50654  11
   0  -5  -6 74.6065 5.88956   6
   0  -5  -6 73.7837 3.37901   5
   0  -5   6 54.9935 6.63021  15
   0  -5   6 70.1122 5.60665   6
   0  -5  -6 80.5869 7.38479  15
   0  -5  -6 71.3963 5.73485  16
   0  -5  -6 79.6248 5.49677  12
   0  -5   6 73.1534 3.17593   5
  -1  -5  -6 544.980 19.4782  12
  -1  -5  -6 512.677 13.8951   5
   1  -5   6 509.674 18.6329  11
   1  -5   6 503.098 15.8396   3
  -1  -5  -6 426.531 22.0831  16
  -1  -5  -6 448.536 25.2287  15
   1  -5   6 469.874 19.2182   7
  -1  -5  -6 527.127 17.8856   6
   1  -5   6 496.376 19.9087  15
  -2  -5  -6 689.881 23.9330  15
  -2  -5  -6 647.794 21.9455  16
   2  -5   6 611.579 25.4748   8
  -2  -5  -6 631.488 20.2257  14
  -2  -5  -6 652.084 17.7241   5
  -2  -5  -6 681.056 22.3885  12
  -2  -5  -6 672.668 21.7446   6
   2  -5   6 633.192 20.4971   4
   2  -5   6 672.090 25.3004  15
  -3  -5  -6 31.1794 3.16436   5
   3  -5   6 33.8951 6.85283  15
   3  -5   6 28.8951 5.84488   8
  -3  -5  -6 37.9051 6.62073   6
  -3  -5  -6 40.4009 5.60164  16
   3  -5   6 32.7326 4.56992   4
  -4  -5  -6 159.243 8.28573  16
  -4  -5  -6 178.733 8.56009   6
  -4  -5  -6 172.543 5.62187   5
   4  -5   6 150.809 13.7268   8
  -4  -5  -6 172.462 10.0251  15
  -4  -5  -6 162.325 8.57056  12
  -5  -5  -6 60.8766 2.43441   5
  -5  -5  -6 45.8358 3.87854  16
  -5  -5  -6 60.7001 3.95179  12
  -5  -5  -6 64.7493 4.20725   6
   5  -5   6 49.6645 7.60559   8
  -5  -5  -6 62.1384 5.25731  15
   6  -5   6 0.34515 1.19524   9
  -6  -5  -6 0.57910 1.20550  15
   6  -6  -6 28.9376 2.55125   9
  -6  -6   6 25.9455 2.01383   6
  -6  -6   6 27.2252 1.20975   5
   6  -6  -6 23.8145 2.29668   6
  -5  -6   6 75.2479 5.01744  11
   5  -6  -6 78.4024 6.94223  15
   5  -6  -6 82.6392 5.79276   9
   5  -6  -6 81.6709 6.24097   6
   4  -6  -6 28.8321 2.78773   5
  -4  -6   6 24.2327 4.08198  11
   4  -6  -6 26.1507 4.34830   9
   4  -6  -6 22.6492 5.11646  15
   4  -6  -6 31.2344 3.51677   2
   4  -6  -6 23.0324 4.64662   6
   4   6  -6 21.9667 3.33674   2
  -3  -6   6 260.973 12.5379  11
   3  -6  -6 251.952 11.8533   9
   3  -6  -6 280.680 15.7922  15
   3  -6  -6 271.100 13.9536   6
   3  -6  -6 270.027 11.2529   2
   3  -6  -6 272.550 8.97635   5
   2  -6  -6 135.318 11.1618  15
   2  -6  -6 128.922 7.29412   2
  -2  -6   6 130.528 8.79310  11
   2  -6  -6 128.122 5.34543   5
  -2  -6   6 122.307 7.28683   6
   2  -6  -6 132.930 9.63409   6
   2  -6  -6 118.533 7.95769   9
  -2  -6   6 126.972 4.59481   5
   1  -6  -6 8.14978 4.10801  15
   1  -6  -6 5.66449 3.11613   6
   1  -6  -6 4.82689 1.41387   5
  -1  -6   6 5.96700 2.43398   6
   1  -6  -6 5.33846 2.16978  12
  -1  -6   6 3.38073 1.15104   5
  -1  -6   6 1.11544 2.59696  11
   0  -6   6 276.600 11.7930   6
   0  -6   6 293.229 13.3304  11
   0  -6   6 252.208 12.7523  15
   0  -6  -6 281.796 12.0542  12
   0  -6   6 272.243 8.35595   5
   0  -6  -6 294.751 12.9052  16
   0  -6  -6 289.482 15.1453  15
   0  -6  -6 281.325 8.75585   5
  -1  -6  -6 -2.9223 1.95466  15
  -1  -6  -6 0.60018 1.97301   6
  -1  -6  -6 0.38712 1.00922   5
   1  -6   6 -1.9889 2.62150  15
  -1  -6  -6 -0.2672 1.56326  12
  -1  -6  -6 -0.3345 1.73357  16
  -2  -6  -6 349.259 14.1656   6
   2  -6   6 321.695 16.1467  15
  -2  -6  -6 341.637 14.1834  12
  -2  -6  -6 331.958 10.0628   5
  -2  -6  -6 338.601 14.0444  16
  -2  -6  -6 354.263 16.4279  15
  -3  -6  -6 14.4778 3.09517  16
   3  -6   6 17.7131 4.34603  15
  -3  -6  -6 13.2027 2.96407  12
  -3  -6  -6 18.1873 4.00191  15
  -3  -6  -6 16.9011 3.28969   6
  -3  -6  -6 20.8630 1.95772   5
  -4  -6  -6 150.420 7.80896  12
  -4  -6  -6 152.909 7.69476   6
  -4  -6  -6 151.305 7.28339  16
  -4  -6  -6 152.652 5.02985   5
  -4  -6  -6 145.463 8.79151  15
  -5  -6  -6 8.17800 0.88062   5
  -5  -6  -6 8.06631 2.14666  15
  -5  -6  -6 7.30489 1.62975   6
   5  -7  -6 -0.0607 1.31329   6
  -5  -7   6 -0.0438 0.50898   5
  -5  -7   6 0.57265 1.05957   6
   4  -7  -6 193.092 10.7520  15
  -4  -7   6 196.449 5.79037   5
  -4  -7   6 190.393 8.46919  11
  -4  -7   6 196.210 8.00080   6
   4  -7  -6 197.986 9.71702   6
   4  -7  -6 192.446 6.32744   5
  -3  -7   6 48.2166 4.39362   6
   3  -7  -6 34.0855 4.86233   6
   3  -7  -6 50.1464 7.10912  15
  -3  -7   6 47.7925 5.22582  11
   3  -7  -6 53.0371 3.13261   5
  -3  -7   6 50.3391 2.42831   5
  -2  -7   6 69.1922 3.11908   5
  -2  -7   6 79.8781 6.81155  11
   2  -7  -6 72.7975 3.83231   5
   2  -7  -6 66.0908 6.95549   6
   2  -7  -6 78.5564 8.68325  15
  -2  -7   6 70.1160 5.53232   6
  -1  -7   6 2.98260 1.18320   5
   1  -7  -6 6.76929 1.63899   5
   1  -7  -6 2.03644 3.38348  15
   1  -7  -6 0.87859 1.73815  12
   1  -7  -6 3.03165 3.04060   6
  -1  -7   6 6.53437 3.34214  11
  -1  -7   6 6.71328 2.45404   6
   0  -7  -6 2.65582 1.31560   5
   0  -7  -6 2.72606 2.72883   6
   0  -7  -6 3.14844 3.45578  15
   0  -7  -6 4.01108 1.88553  12
   0  -7   6 7.40396 2.82699   6
   0  -7   6 4.83720 3.31092  15
   0  -7   6 4.31900 1.19950   5
  -1  -7  -6 270.171 12.2246  16
  -1  -7  -6 287.586 14.8476  15
  -1  -7  -6 279.361 8.61051   5
  -1  -7  -6 289.988 13.1902   6
  -1  -7  -6 289.955 12.2274  12
   1  -7   6 246.672 12.8082  15
  -2  -7  -6 137.489 4.94861   5
  -2  -7  -6 136.021 7.95700  16
   2  -7   6 121.186 8.99905  15
  -2  -7  -6 132.522 7.91766  12
  -2  -7  -6 154.056 10.2520  15
  -2  -7  -6 144.273 8.21298   6
  -3  -7  -6 367.470 15.4840  15
  -3  -7  -6 354.103 13.6600  12
  -3  -7  -6 372.758 14.1461   6
  -3  -7  -6 382.412 10.6869   5
  -4  -7  -6 12.5851 1.16190   5
  -4  -7  -6 8.63864 1.67984  12
  -4  -7  -6 9.27964 2.08883   6
  -4  -7  -6 12.2724 2.55893  15
   4  -8  -6 21.1364 2.77652  15
   4  -8  -6 15.7305 2.04108   6
  -3  -8   6 119.626 3.68362   5
   3  -8  -6 123.282 7.03477   6
  -3  -8   6 112.059 5.24291   6
   3  -8  -6 125.869 4.34893   5
   3  -8  -6 118.153 7.86756  15
   2  -8  -6 516.341 20.3275  15
   2  -8  -6 524.478 14.4837   5
  -2  -8   6 527.544 13.8499   5
   2  -8  -6 535.176 18.8145   6
  -2  -8   6 519.226 16.3936   6
  -1  -8   6 46.6058 2.25450   5
   1  -8  -6 55.1393 6.68509  15
  -1  -8   6 35.5288 4.01663   6
   1  -8  -6 59.1727 5.88960   6
   1  -8  -6 57.6730 2.93633   5
   0  -8  -6 -1.7918 1.90420   6
   0  -8  -6 0.29488 2.41909  15
   0  -8  -6 0.25725 1.08498   5
   0  -8  -6 1.36821 1.37323  12
  -1  -8  -6 74.5637 5.02812  12
  -1  -8  -6 66.9524 5.86379   6
  -1  -8  -6 71.2137 7.78462  15
  -1  -8  -6 69.5119 3.17178   5
  -2  -8  -6 50.9652 4.09484  12
  -2  -8  -6 48.0330 5.31711  15
  -2  -8  -6 53.5632 2.50484   5
  -2  -8  -6 52.0952 4.51184   6
  -3  -8  -6 50.9521 3.37894  12
  -3  -8  -6 41.7601 4.13730  15
  -3  -8  -6 46.9288 3.99138   6
  -3  -8  -6 54.8688 2.34864   5
   2  -9  -6 0.80487 0.70118   5
   2  -9  -6 2.28738 1.38932   6
   2  -9  -6 1.73541 1.41575  15
   1  -9  -6 44.5001 3.97332   6
   1  -9  -6 42.6403 2.20984   5
   1  -9  -6 46.1469 5.09474  15
   0  -9  -6 28.1037 1.69061   5
   0  -9  -6 19.5542 3.22335  15
   0  -9  -6 22.0930 3.06794   6
  -1  -9  -6 -0.7077 1.31439  15
  -1  -9  -6 -0.3807 1.34611   6
  -1  -9  -6 0.49682 0.66850   5
  -7   0   7 449.447 18.5226  11
   7   0  -7 423.161 14.1490  13
   7   0  -7 425.502 14.2535  13
   6   0  -7 3.95277 2.78957  13
   6   0  -7 -1.4883 1.46421   2
   6   0  -7 -2.3872 1.95732   9
   5   0  -7 9.37783 3.23022   9
   5   0  -7 7.03282 3.02269   6
   5   0  -7 6.19919 3.95988  13
   5   0  -7 10.5699 2.87180   2
  -4   0   7 0.43562 1.88061  10
   4   0  -7 -1.1669 2.00364   9
   4   0  -7 -0.9220 1.81004   2
   4   0  -7 0.24738 2.01786   6
   3   0  -7 3.24551 1.39870   2
  -3   0   7 2.33002 2.25249  10
  -3   0   7 -0.9293 5.11687   1
   3   0  -7 11.5728 7.86095   1
  -2   0   7 -1.2559 3.89012   1
  -2   0   7 -1.3025 1.73637  10
  -2   0   7 1.89761 1.75080   7
   2   0  -7 -0.3604 1.12454   2
   2   0  -7 -4.5693 4.12212   1
   2   0  -7 -1.0538 0.73613   3
   2   0  -7 -1.5708 1.05075   7
  -2   0   7 0.65367 1.13364   3
   1   0  -7 4.55444 1.12341   3
   1   0  -7 3.10492 1.41020   7
   1   0  -7 9.98458 4.62111   1
  -1   0   7 1.71129 4.28871   1
   1   0  -7 3.56406 1.17422   2
   0   0   7 -1.5007 2.90211   1
   0   0  -7 3.34954 3.70594   1
   0   0   7 1.19878 1.03571   3
   0   0  -7 -0.2710 0.52384   2
   0   0   7 -0.3324 1.26278   7
   1   0   7 7142.50 177.835   3
  -1   0  -7 7048.55 197.792   1
  -1   0  -7 7138.47 198.695   1
   1   0   7 7202.29 180.696   7
  -2   0  -7 -0.8138 4.47677   1
  -2   0  -7 1.97157 5.85752   1
   2   0   7 -0.1781 0.93776   3
   2   0   7 1.22180 1.30720   7
  -3   0  -7 140.781 7.79697  14
   3   0   7 159.211 9.43539   7
   3   0   7 142.574 7.83064   4
  -3   0  -7 141.353 8.54749   9
   3   0   7 154.848 6.75723   3
   3   0   7 168.287 11.9343   8
   4   0   7 -3.8869 3.00253   7
  -4   0  -7 0.24152 1.61374  14
   4   0   7 0.03823 2.29684   4
   4   0   7 -1.4806 3.04581   8
   4   0   7 -1.9462 2.00415   3
   5   0   7 148.162 12.8193   8
  -5   0  -7 152.791 12.0026  13
   5   0   7 154.554 8.61960   4
  -5   0  -7 154.910 7.93237  16
  -6   0  -7 -3.6031 2.35174  13
   6   0   7 0.39876 1.84332   4
   6   0   7 0.96106 2.67751   8
   7  -1  -7 164.393 7.36922   9
  -7  -1   7 166.229 7.84779  11
   7   1  -7 154.971 8.56494  13
  -7   1   7 208.969 11.3527  11
   7   1  -7 164.136 8.89592  13
   6  -1  -7 134.531 8.63139   9
   6  -1  -7 134.176 8.23060  13
  -6  -1   7 124.325 7.81469  11
   6  -1  -7 124.116 7.20178   2
   6   1  -7 113.960 10.8450  13
   6   1  -7 122.120 7.46360   2
   5  -1  -7 44.8159 4.32594   2
   5  -1  -7 41.7536 5.68952  13
   5  -1  -7 40.5785 5.67159   6
   5  -1  -7 41.6621 5.83533   9
   5   1  -7 38.4602 4.28794   2
   5   1  -7 53.6765 5.17646   9
   4  -1  -7 129.846 8.73937  13
  -4  -1   7 138.912 10.4235  10
   4  -1  -7 138.649 8.70633   6
   4  -1  -7 142.593 8.62133   9
   4  -1  -7 157.337 7.48285   2
   4   1  -7 140.720 7.51309   2
   4   1  -7 139.783 8.17561   6
   4   1  -7 150.233 8.74198   9
  -4   1   7 142.206 10.4996  10
  -3  -1   7 3777.80 127.280   1
   3  -1  -7 3501.03 90.1018   3
  -3  -1   7 3701.13 98.0620  10
   3  -1  -7 3616.74 117.357   1
   3  -1  -7 3495.83 91.9412   7
   3  -1  -7 3692.41 92.5411   2
  -3   1   7 3609.75 97.9218  10
   3   1  -7 3586.18 92.7691   2
  -3   1   7 3458.98 123.921   1
  -2  -1   7 187.052 7.11076   3
  -2  -1   7 186.136 9.29950   7
  -2  -1   7 175.495 18.8936   1
   2  -1  -7 181.295 7.04288   2
   2  -1  -7 177.963 14.3792   1
  -2  -1   7 205.268 10.3531  10
   2   1  -7 184.408 19.0628   1
  -2   1   7 191.793 14.2597   1
  -2   1   7 193.248 7.69564   7
  -2   1   7 187.535 9.80237  10
  -2   1   7 192.371 6.18127   3
   1  -1  -7 2357.76 60.5904   2
  -1  -1   7 2458.31 81.8379   1
  -1  -1   7 2261.25 61.9278   3
  -1  -1   7 2397.04 66.3182   7
   1  -1  -7 2374.12 66.3061   1
  -1   1   7 2502.60 62.6127   7
  -1   1   7 2452.14 60.4621   3
   1   1  -7 2319.96 60.6445   2
   1   1  -7 2314.06 79.8947   1
  -1   1   7 2427.53 66.3442   1
   0  -1  -7 406.707 16.6118   1
   0  -1  -7 409.672 16.6719   1
   0  -1   7 412.006 25.3316   1
   0  -1  -7 400.114 11.2440   2
   0   1   7 410.373 11.7715   3
   0   1  -7 384.516 10.7426   2
   0   1   7 407.437 13.7002   7
   0   1  -7 406.473 24.3975   1
  -1  -1  -7 564.415 27.2207   1
   1  -1   7 587.048 16.2952   3
   1  -1   7 562.768 18.5573   7
   1  -1   7 566.767 33.1199   1
   1   1   7 568.281 22.1288   7
  -1   1  -7 557.187 32.8079   1
   2  -1   7 481.372 14.7484   3
  -2  -1  -7 507.027 32.2010   1
   2  -1   7 486.397 17.4802   7
  -2  -1  -7 470.403 30.9098   1
  -2   1  -7 522.040 43.0533   1
   2   1   7 546.887 20.4213   8
  -2   1  -7 499.239 36.3485   1
   2   1   7 521.334 13.9894   2
   2   1   7 449.216 15.3112   4
   3  -1   7 2022.52 53.2901   3
   3  -1   7 1933.05 58.1534   7
  -3  -1  -7 1834.83 53.4886   9
   3  -1   7 1995.37 60.7017   8
   3  -1   7 1877.28 52.5207   4
  -3  -1  -7 1902.77 52.6709  12
  -3  -1  -7 1935.23 53.4992  14
   3   1   7 1978.66 58.6634   8
  -3   1  -7 1974.84 52.9053  14
   3   1   7 1887.23 52.3926   4
  -4  -1  -7 57.8579 7.10510  13
   4  -1   7 43.3076 7.90150   7
   4  -1   7 45.9865 5.78783   4
   4  -1   7 55.7717 6.30058   3
   4  -1   7 45.6084 8.28225   8
  -4  -1  -7 47.0763 4.32794  12
  -4  -1  -7 56.1393 4.96602  16
  -4  -1  -7 54.1316 5.31155  14
   4   1   7 55.0670 5.76188   4
   4   1   7 54.2559 7.78586   8
  -4   1  -7 56.0281 4.81550  14
  -5  -1  -7 17.8033 2.85061  16
   5  -1   7 21.0146 4.23150   4
   5  -1   7 15.6628 5.53494   8
  -5  -1  -7 15.9258 4.36808  13
   5   1   7 23.2250 5.71963   8
   5   1   7 21.5465 3.62894   4
  -6  -1  -7 -0.0785 2.04179  13
   6  -1   7 1.18059 2.55803   8
   6  -1   7 0.10687 2.07194   4
   6   1   7 0.47571 2.71581   8
  -6   1  -7 -2.3473 2.29061  13
  -7  -1  -7 88.8169 4.31160  15
  -7   1  -7 86.4691 3.88801  13
  -7   1  -7 89.5698 3.91821  13
   7  -2  -7 132.993 6.87071   9
   7  -2  -7 133.734 6.36624  14
  -7  -2   7 129.371 6.77642  11
   7   2  -7 136.190 8.22772  13
   7   2  -7 130.761 7.93782  13
   6  -2  -7 24.6060 4.36601   6
   6  -2  -7 24.5300 4.73023   9
   6  -2  -7 19.2817 4.35157   2
   6   2  -7 11.2672 4.83128   2
   6   2  -7 15.3997 5.08639  13
  -5  -2   7 247.097 11.6495  11
   5  -2  -7 245.710 12.6455   9
   5  -2  -7 249.322 13.0229   6
   5  -2  -7 241.368 10.7000   2
   5  -2  -7 260.323 10.6985  13
   5   2  -7 238.877 11.4485   2
   4  -2  -7 17.1441 4.20463   6
   4  -2  -7 24.5695 4.79909   9
   4  -2  -7 13.8504 2.56464   2
  -4  -2   7 15.8648 4.09371  10
   4  -2  -7 18.0103 2.93866  13
   4  -2  -7 14.9028 3.59296  15
  -4  -2   7 12.7873 2.73158  11
  -4   2   7 13.9569 3.84975  10
   4   2  -7 12.4427 2.74579   2
  -3  -2   7 43.4749 13.9562   1
   3  -2  -7 85.1141 4.86262   2
  -3  -2   7 80.6329 6.37426  11
   3  -2  -7 80.0886 3.58711   5
   3  -2  -7 81.4756 7.78173   9
  -3  -2   7 77.3269 7.03648  10
   3  -2  -7 80.1759 4.00849  13
   3   2  -7 74.1866 20.6252   1
   3   2  -7 86.4349 5.39359   2
  -3   2   7 79.7970 7.06562  10
  -2  -2   7 393.565 30.4504   1
  -2  -2   7 333.234 12.5742  11
  -2  -2   7 371.609 15.1068   7
   2  -2  -7 363.107 11.7318   2
  -2  -2   7 362.252 15.0467  10
  -2  -2   7 369.579 12.0695   3
  -2   2   7 377.424 10.9127   7
  -2   2   7 347.804 17.5999   1
   2   2  -7 353.787 29.2145   1
  -2   2   7 365.011 14.8449  10
  -2   2   7 350.150 15.9788   1
  -2   2   7 372.855 9.84402   3
   1  -2  -7 1530.17 40.8660   2
  -1  -2   7 1521.74 42.4015  11
  -1  -2   7 1621.19 66.6473   1
  -1  -2   7 1565.34 41.3259   3
  -1   2   7 1595.52 42.2607   7
  -1   2   7 1589.47 40.2517   3
   1   2  -7 1514.54 66.1463   1
  -1   2   7 1599.54 44.3640  10
   0  -2   7 2.19782 6.45434   1
   0  -2  -7 1.90058 1.24119   2
   0   2   7 2.83656 1.45575   3
   0   2   7 1.05168 1.82534   7
   1  -2   7 829.831 25.3323   7
   1  -2   7 785.143 44.6135   1
   1  -2   7 805.783 22.4146   3
  -1  -2  -7 802.768 30.9978   1
  -1  -2  -7 817.522 31.1802   1
   1   2   7 801.922 25.0732  10
  -1   2  -7 799.333 44.7048   1
  -2  -2  -7 -9.0905 5.66286   1
  -2  -2  -7 1.41728 1.77863  14
  -2  -2  -7 4.99080 1.62415  16
   2  -2   7 0.59889 1.05571   3
   2  -2   7 1.52065 1.59693   7
   2  -2   7 6.96460 3.76855   8
   2  -2   7 2.86388 2.16333   4
  -2   2  -7 -10.591 8.92295   1
  -2   2  -7 19.6599 10.4577   1
  -2   2  -7 8.91465 2.38906   9
   2   2   7 3.70294 2.39003   8
   3  -2   7 130.058 7.71131   4
  -3  -2  -7 139.327 7.55879  12
  -3  -2  -7 132.126 7.69146  14
  -3  -2  -7 129.990 7.05960  16
   3  -2   7 132.448 11.3622   8
  -3  -2  -7 137.487 8.29886  13
   3   2   7 136.754 5.76033   2
   3   2   7 139.610 11.9360   8
  -3   2  -7 130.544 6.63140  14
   4  -2   7 2.86708 2.69167   4
  -4  -2  -7 2.87650 1.82713  12
  -4  -2  -7 5.50228 2.52916  14
  -4  -2  -7 4.26434 2.70562  13
  -4  -2  -7 2.72160 1.78027  16
   4  -2   7 0.95791 4.02133   8
   4   2   7 2.81442 1.99799   4
  -5  -2  -7 20.5658 3.02390  16
  -5  -2  -7 16.5885 3.84851  13
   5  -2   7 24.3500 6.53660   8
   5  -2   7 14.5628 3.49279   4
   5   2   7 20.4848 4.61527   4
   5   2   7 20.9948 4.96081   8
   6  -2   7 75.3021 5.33811   4
   6  -2   7 77.3136 8.46453   8
  -6  -2  -7 79.3972 4.40908  13
   7  -3  -7 16.9484 2.11771  14
   7  -3  -7 26.5913 3.36069   9
   7   3  -7 23.1486 2.28796  14
   7   3  -7 22.0175 3.65015  13
   7   3  -7 25.8026 3.84703  13
   6  -3  -7 283.710 13.0784   6
  -6  -3   7 284.183 12.0763  11
   6  -3  -7 266.410 12.6966   9
   6  -3  -7 260.136 10.9029  14
   5  -3  -7 5.25343 3.31157   9
  -5  -3   7 3.60493 2.69887  11
   5  -3  -7 2.65170 3.03051   6
   5  -3  -7 5.14533 2.85525  15
   5  -3  -7 2.75290 1.83067   2
   5   3  -7 4.52435 2.18764   2
   4  -3  -7 10.4710 1.81453   5
   4  -3  -7 6.97974 3.58445  15
   4  -3  -7 9.20346 2.45289   2
   4  -3  -7 7.92925 3.27965   9
   4  -3  -7 11.2383 3.88001   6
  -4  -3   7 12.1347 3.38066  11
   4   3  -7 10.6014 3.08736   2
  -4   3   7 14.9859 3.83175  10
  -3  -3   7 2553.53 73.7355  10
   3  -3  -7 2708.01 72.9317   6
   3  -3  -7 2636.29 72.0178   9
  -3  -3   7 2640.11 71.2176  11
   3  -3  -7 2677.79 69.5267   2
   3  -3  -7 2647.91 67.0910   5
   3  -3  -7 2754.23 74.8604  15
   3  -3  -7 2564.93 70.0299  14
  -3   3   7 2638.69 75.6680  10
  -2  -3   7 33.9734 5.44360   7
  -2  -3   7 43.1984 4.50660  11
  -2  -3   7 50.0802 13.6934   1
   2  -3  -7 44.6581 3.54548   2
  -2  -3   7 43.2652 3.67448   3
   2  -3  -7 39.8427 4.61723   6
   2  -3  -7 37.9311 2.39131   5
  -2  -3   7 37.8324 4.53771  10
  -2   3   7 45.3671 4.79553  10
   2   3  -7 35.4646 13.9235   1
  -1  -3   7 20.4270 3.60412  11
  -1  -3   7 28.4260 12.6899   1
  -1  -3   7 15.3231 2.35443   3
   1  -3  -7 19.8472 2.56003   2
  -1  -3   7 17.6645 3.67475   7
   1   3  -7 19.8233 9.31483   1
  -1   3   7 22.4629 1.81643   3
  -1   3   7 19.7828 2.66703   7
   0  -3  -7 332.160 10.7132   2
   0  -3   7 304.589 13.1495   7
   0  -3   7 315.332 12.1045  11
   0  -3   7 346.428 30.0411   1
   0  -3   7 318.233 10.7579   3
   0   3  -7 306.177 27.8432   1
   0   3   7 337.857 11.6865  10
  -1  -3  -7 132.094 7.24730   1
   1  -3   7 146.679 20.8429   1
  -1  -3  -7 131.993 9.24053  12
  -1  -3  -7 129.581 7.25310   1
   1  -3   7 134.541 5.80424   3
   1  -3   7 131.212 7.87353   7
   1  -3   7 125.947 7.09878  11
  -1   3  -7 160.673 21.7135   1
   1   3   7 136.320 6.33365  10
   2  -3   7 301.773 14.2082  15
   2  -3   7 314.477 10.6100   3
  -2  -3  -7 319.272 11.9417  16
  -2  -3  -7 327.540 12.7269  12
  -2  -3  -7 334.724 12.2983  14
   2  -3   7 321.578 13.4184   7
   2  -3   7 298.621 11.7850   4
   2  -3   7 334.879 17.2038   8
  -2   3  -7 268.214 36.1568   1
  -2   3  -7 290.750 38.4712   1
   3  -3   7 926.298 26.1799   3
  -3  -3  -7 943.566 28.4669  14
   3  -3   7 882.742 27.8583   4
  -3  -3  -7 943.302 28.6881  12
  -3  -3  -7 919.788 30.1498  13
  -3  -3  -7 953.107 28.7911  16
   3  -3   7 912.319 29.9816   7
   3  -3   7 904.740 35.2269   8
   4  -3   7 540.024 26.4384   8
  -4  -3  -7 569.235 18.7376  13
   4  -3   7 541.935 19.2502   4
  -4  -3  -7 539.078 19.0996  12
  -4  -3  -7 562.261 18.9745  16
  -4  -3  -7 561.838 19.3079  14
   5  -3   7 7.20056 4.81596   8
  -5  -3  -7 6.41119 2.17017  12
  -5  -3  -7 7.77765 1.92335  13
   5  -3   7 7.71398 4.29664   4
  -5  -3  -7 6.65383 2.17137  16
   6  -3   7 127.731 9.16776  13
   6  -3   7 118.898 11.1164   8
  -6  -3  -7 140.007 7.18926  15
   7  -4  -7 332.036 10.6423   9
   7   4  -7 295.760 11.3448  13
  -6  -4   7 3.05038 2.11615  11
   6  -4  -7 2.66472 2.61101   9
   6  -4  -7 1.44806 2.33394   6
   6  -4  -7 0.74005 1.41325  14
   6   4  -7 -1.0037 1.54747  14
   5  -4  -7 102.183 6.35411   2
   5  -4  -7 111.578 8.84101   6
   5  -4  -7 97.1854 6.01984  14
   5  -4  -7 111.194 8.41489   9
   5  -4  -7 103.998 8.80178  15
  -5  -4   7 103.485 7.67406  11
   5   4  -7 104.242 7.19479   2
   4  -4  -7 11.8675 4.17813   6
   4  -4  -7 3.28164 1.94357  14
   4  -4  -7 9.40322 2.64263   2
   4  -4  -7 5.28037 1.72064   5
   4  -4  -7 7.48326 3.45306   9
  -4  -4   7 6.67636 2.79325  11
   4  -4  -7 5.19158 3.70687  15
   4   4  -7 8.05684 2.65073   2
   3  -4  -7 -1.1879 2.24949   6
  -3  -4   7 -2.6736 2.00478  11
   3  -4  -7 1.60618 1.89860  14
   3  -4  -7 -0.1309 1.84376   2
   3  -4  -7 0.65517 1.22577   5
   3  -4  -7 1.34475 2.90644  15
  -2  -4   7 75.1035 6.22507  11
   2  -4  -7 84.5814 4.94953   2
   2  -4  -7 85.0938 6.74352   6
   2  -4  -7 80.5686 6.34101   9
   2  -4  -7 83.4692 3.72952   5
  -2  -4   7 67.7078 5.98264  10
   2  -4  -7 53.5486 6.67690  14
   2  -4  -7 80.9437 7.93596  15
  -2   4   7 86.1551 6.36490  10
  -1  -4   7 21.1531 11.1487   1
   1  -4  -7 14.6001 1.69517   5
   1  -4  -7 7.05728 3.03243  15
   1  -4  -7 11.2985 2.10391   2
   1  -4  -7 14.6156 3.06819   6
  -1  -4   7 12.3114 3.24568  11
  -1  -4   7 10.7638 3.28259   7
  -1  -4   7 15.5061 3.10577  10
   1  -4  -7 8.08611 2.29467  16
  -1  -4   7 13.0822 2.45733   3
  -1   4   7 10.5675 1.95833   7
  -1   4   7 20.8540 2.46399  10
  -1   4   7 13.8094 1.55297   3
   1   4  -7 12.0341 15.1356   1
   0  -4  -7 319.427 12.0732  16
   0  -4  -7 293.537 9.92604   5
   0  -4  -7 312.547 15.7738   6
   0  -4  -7 316.681 13.0889  12
   0  -4  -7 332.460 14.0255  15
   0  -4   7 318.437 12.7073  11
   0  -4   7 311.907 14.2367   7
   0  -4   7 314.811 11.1401   3
   0  -4   7 294.424 33.9815   1
   0  -4  -7 331.367 11.2370   2
   0   4  -7 287.271 33.8101   1
   1  -4   7 1289.16 36.4680   4
  -1  -4  -7 1309.41 36.9116  14
   1  -4   7 1279.03 35.8774   3
  -1  -4  -7 1372.16 38.1706  12
  -1  -4  -7 1333.00 37.4576   6
  -1  -4  -7 1274.06 33.7579   5
   1  -4   7 1366.86 42.7748   8
   1  -4   7 1317.18 38.3019  11
  -1  -4  -7 1329.61 37.5661  16
   1  -4   7 1304.26 39.8713   7
  -1  -4  -7 1333.36 39.3644  15
  -2  -4  -7 44.1502 2.49375   5
   2  -4   7 40.9084 6.44243   8
  -2  -4  -7 50.2392 5.00766  12
  -2  -4  -7 47.4623 4.06469  14
   2  -4   7 43.2142 6.16448  15
  -2  -4  -7 50.7883 5.31469  15
   2  -4   7 49.2333 5.15708   4
  -2  -4  -7 48.7174 4.64735  16
  -2  -4  -7 40.4972 4.28008   6
   3  -4   7 13.9203 5.12170   8
  -3  -4  -7 15.7649 3.32720  12
  -3  -4  -7 19.2507 3.12551  14
   3  -4   7 15.7250 3.62664   4
   3  -4   7 16.6133 4.27419  15
  -3  -4  -7 12.7534 3.10456  15
  -3  -4  -7 14.2919 3.04629  16
   4  -4   7 216.514 10.1542   4
   4  -4   7 220.592 15.6158   8
  -4  -4  -7 215.819 10.2025  12
  -4  -4  -7 219.170 9.94197  16
  -4  -4  -7 224.721 11.5337  15
   5  -4   7 7.32230 3.85945   8
   5  -4   7 0.48671 3.43496  13
  -5  -4  -7 11.4418 2.08893   6
   5  -4   7 10.4021 2.98426   4
  -5  -4  -7 9.90398 2.09948  16
  -5  -4  -7 16.7620 2.32904  12
  -5  -4  -7 11.3478 3.16290  15
  -5  -4  -7 12.1668 1.30108   5
  -6  -4  -7 12.4941 2.21549  15
   6  -4   7 11.1830 2.02940   4
   6  -5  -7 184.863 8.73178   9
   6  -5  -7 192.350 8.65986   6
   5  -5  -7 158.533 9.74125   6
   5  -5  -7 135.600 9.82419  15
  -5  -5   7 138.769 8.18545  11
   5  -5  -7 151.682 9.05406   9
   4  -5  -7 828.909 23.0745   5
   4  -5  -7 824.176 29.5091   6
   4  -5  -7 852.581 28.3053   9
   4  -5  -7 803.472 25.6560   2
  -4  -5   7 803.302 27.3529  11
   4  -5  -7 838.334 31.3276  15
   4   5  -7 881.317 28.0939   2
  -3  -5   7 82.2133 7.18801  11
   3  -5  -7 82.3133 5.58578   2
   3  -5  -7 91.4522 7.44850   9
   3  -5  -7 82.2919 9.51954  15
   3  -5  -7 72.7188 7.53806   6
   3  -5  -7 77.9946 4.23563   5
   2  -5  -7 395.972 18.6341  15
   2  -5  -7 372.652 13.8903   2
   2  -5  -7 396.522 16.8452   6
   2  -5  -7 376.476 11.5893   5
  -2  -5   7 391.229 15.9532  11
  -1  -5   7 31.7749 3.69004   6
   1  -5  -7 34.3724 5.33623   9
   1  -5  -7 32.5658 3.63425  12
   1  -5  -7 35.5424 4.59464  16
   1  -5  -7 40.7425 5.89686   6
   1  -5  -7 35.9988 6.19390  15
   1  -5  -7 31.0192 2.64024   5
   1  -5  -7 26.6859 3.35905   2
  -1  -5   7 26.7908 4.59673  11
  -1  -5   7 26.4881 1.93997   5
   0  -5  -7 790.743 21.3810   5
   0  -5  -7 830.765 28.3814  15
   0  -5  -7 854.018 26.3228   6
   0  -5   7 756.854 28.3953   7
   0  -5  -7 832.704 25.6325  16
   0  -5   7 778.322 24.1595   3
   0  -5   7 774.375 26.0349  11
   0  -5  -7 800.780 25.2662  12
   1  -5   7 -1.8168 2.21773   4
  -1  -5  -7 1.06084 1.05040   5
   1  -5   7 1.70382 3.76768   7
   1  -5   7 -0.1093 3.14944   8
  -1  -5  -7 0.26233 2.39615  15
  -1  -5  -7 3.27473 2.01494  16
  -1  -5  -7 -0.1891 1.48874  12
   1  -5   7 4.06304 2.93998  15
  -1  -5  -7 1.84689 2.34951   6
   1  -5   7 3.46319 2.17687   3
   2  -5   7 142.825 8.04069   4
  -2  -5  -7 149.187 8.22384   6
  -2  -5  -7 145.112 8.39785  12
  -2  -5  -7 148.459 5.17687   5
  -2  -5  -7 145.146 8.32642  16
  -2  -5  -7 136.693 9.37919  15
   2  -5   7 139.772 9.80322  15
  -2  -5  -7 149.564 7.18898  14
   2  -5   7 142.981 11.1334   8
  -3  -5  -7 651.735 21.5310   6
   3  -5   7 649.123 24.8944  15
  -3  -5  -7 654.346 17.6925   5
   3  -5   7 641.718 27.1754   8
   3  -5   7 646.163 20.6087   4
  -3  -5  -7 656.574 22.0169  16
  -3  -5  -7 657.211 22.3599  12
  -3  -5  -7 688.017 24.1572  15
  -3  -5  -7 642.629 20.2360  14
  -4  -5  -7 156.304 7.83527   6
   4  -5   7 160.352 7.79407   4
  -4  -5  -7 160.009 9.43925  15
  -4  -5  -7 165.446 8.34351  12
  -4  -5  -7 148.689 7.82483  16
  -4  -5  -7 157.654 5.16739   5
   4  -5   7 140.591 11.2320   8
   5  -5   7 21.9514 2.75051   4
   5  -5   7 14.4762 3.61673   8
  -5  -5  -7 20.9633 1.33829   5
  -5  -5  -7 22.2898 2.38305  16
  -5  -5  -7 19.6684 3.17381  15
  -5  -5  -7 23.4982 2.46852   6
  -5  -5  -7 22.3873 2.57954  12
  -5  -6   7 54.5439 2.37949   5
   5  -6  -7 53.1573 5.20823   6
   5  -6  -7 57.4347 4.96382   9
  -5  -6   7 59.5462 4.43383  11
   5  -6  -7 59.8511 5.69431  15
  -5  -6   7 51.5746 3.98702   6
   4  -6  -7 11.3855 3.37154   9
  -4  -6   7 15.8025 3.55897  11
   4  -6  -7 13.9714 3.84636   6
   4  -6  -7 10.8535 1.73200   5
   4  -6  -7 8.61582 3.89582  15
   3  -6  -7 150.766 8.97106   9
  -3  -6   7 153.597 7.93806   6
  -3  -6   7 158.890 9.48737  11
   3  -6  -7 161.767 11.8820  15
   3  -6  -7 162.006 8.19673   2
   3  -6  -7 170.830 10.8874   6
   3  -6  -7 155.629 6.16959   5
  -3  -6   7 155.153 5.32698   5
  -2  -6   7 35.9376 5.41050  11
   2  -6  -7 51.8495 7.65238   6
   2  -6  -7 43.2521 6.50488   9
  -2  -6   7 42.6927 5.60178   6
  -2  -6   7 40.0525 2.79638   5
   2  -6  -7 33.5139 7.06567  15
   2  -6  -7 42.6842 3.56560   5
   2  -6  -7 46.8753 4.48752   2
   1  -6  -7 113.260 10.2670  15
  -1  -6   7 111.149 8.29529  11
   1  -6  -7 121.028 8.86236   6
  -1  -6   7 100.313 6.57011   6
   1  -6  -7 113.232 6.64637  12
   1  -6  -7 117.988 4.85669   5
  -1  -6   7 109.035 4.11603   5
   0  -6  -7 13.4978 3.34935  16
   0  -6  -7 9.83923 2.57973  12
   0  -6   7 14.6308 3.98614  11
   0  -6  -7 15.8759 2.03216   5
   0  -6  -7 15.5994 3.97325   6
   0  -6  -7 11.1005 4.11785  15
  -1  -6  -7 173.778 9.45806   6
  -1  -6  -7 160.195 5.72258   5
  -1  -6  -7 157.401 9.09121  16
  -1  -6  -7 165.093 11.1127  15
  -1  -6  -7 162.817 8.88839  12
   1  -6   7 147.773 9.89794  15
  -2  -6  -7 1.90853 1.93809  16
   2  -6   7 3.61483 2.81480  15
  -2  -6  -7 4.67549 1.26731   5
  -2  -6  -7 2.73823 2.64711  15
  -2  -6  -7 4.66652 2.66644   6
  -2  -6  -7 3.64692 2.29645  12
  -3  -6  -7 113.451 7.07880  12
  -3  -6  -7 117.102 8.57483  15
  -3  -6  -7 110.399 7.05919   6
  -3  -6  -7 104.013 6.91936  16
  -3  -6  -7 112.897 4.26669   5
  -4  -6  -7 244.854 7.15616   5
  -4  -6  -7 244.532 9.66343  16
  -4  -6  -7 248.433 10.0258  12
  -4  -6  -7 239.474 9.72267   6
  -5  -6  -7 87.5348 5.00508  15
   5  -7  -7 60.2969 3.90978   6
  -4  -7   7 116.180 3.73811   5
  -4  -7   7 112.826 5.46604   6
  -4  -7   7 111.407 6.06522  11
   4  -7  -7 108.613 7.89586  15
   4  -7  -7 115.021 5.66687   9
   4  -7  -7 117.041 4.32352   5
   4  -7  -7 118.125 7.32270   6
  -3  -7   7 105.604 6.94488   6
  -3  -7   7 116.911 7.28737  11
   3  -7  -7 100.013 8.90098  15
   3  -7  -7 112.681 8.09874   6
   3  -7  -7 109.204 4.55582   5
  -3  -7   7 109.375 4.02674   5
  -2  -7   7 80.8017 3.26990   5
  -2  -7   7 75.2894 5.67802   6
   2  -7  -7 83.2740 7.73581   6
   2  -7  -7 84.0238 4.06578   5
   2  -7  -7 81.7899 8.90562  15
  -1  -7   7 251.252 7.75567   5
   1  -7  -7 271.790 13.3046   6
   1  -7  -7 259.388 10.5584  12
   1  -7  -7 267.091 8.57552   5
  -1  -7   7 259.109 10.8568   6
   1  -7  -7 256.433 14.7043  15
  -1  -7   7 271.716 12.8944  11
   0  -7  -7 386.236 11.5815   5
   0  -7  -7 387.895 16.3399   6
   0  -7  -7 398.526 18.6119  15
   0  -7  -7 396.008 14.7913  12
  -1  -7  -7 154.802 8.74521  16
  -1  -7  -7 154.222 10.8523  15
  -1  -7  -7 163.555 5.64763   5
  -1  -7  -7 163.907 9.35560   6
   1  -7   7 127.080 9.03007  15
  -1  -7  -7 162.398 8.55812  12
  -2  -7  -7 10.6852 1.38000   5
  -2  -7  -7 13.2255 2.92982   6
  -2  -7  -7 13.3611 3.00716  12
  -2  -7  -7 8.13577 2.52439  16
   2  -7   7 11.9811 2.79116  15
  -2  -7  -7 14.5913 3.77369  15
  -3  -7  -7 43.2207 4.20193   6
  -3  -7  -7 45.5861 4.21172  12
  -3  -7  -7 43.7260 5.22735  15
  -3  -7  -7 44.5029 2.22646   5
  -4  -7  -7 25.4012 3.16560  15
  -4  -7  -7 23.1882 1.32832   5
  -4  -7  -7 20.4044 2.36043   6
  -4  -7  -7 24.1863 2.41818  12
   3  -8  -7 4.88214 2.53877  15
   3  -8  -7 5.61099 2.27139   6
   3  -8  -7 4.29030 1.07474   5
   2  -8  -7 51.8512 5.25310   6
   2  -8  -7 53.0928 2.83395   5
   2  -8  -7 54.7113 6.17153  15
   1  -8  -7 351.245 15.7591  15
   1  -8  -7 349.298 10.2241   5
   1  -8  -7 336.610 14.3542   6
   0  -8  -7 48.7025 3.92763  12
   0  -8  -7 46.6255 6.17290  15
   0  -8  -7 48.1124 2.75404   5
   0  -8  -7 52.0472 5.27052   6
  -1  -8  -7 31.6629 3.39636  12
  -1  -8  -7 32.7926 2.16546   5
  -1  -8  -7 26.7938 3.91917   6
  -1  -8  -7 40.9862 5.61387  15
  -2  -8  -7 -0.8311 1.19371  12
  -2  -8  -7 0.94136 1.56793   6
  -2  -8  -7 -1.5319 1.83495  15
  -2  -8  -7 0.00695 0.73901   5
  -3  -8  -7 20.0432 2.34441   6
  -3  -8  -7 21.6693 2.15943  12
  -3  -8  -7 23.2030 1.28354   5
  -3  -8  -7 15.6832 2.53145  15
   1  -9  -7 174.352 5.07990   5
   1  -9  -7 169.073 7.01341   6
   1  -9  -7 163.297 7.71578  15
   0  -9  -7 145.430 7.15178  15
   0  -9  -7 143.669 6.47722   6
   0  -9  -7 146.877 4.47674   5
  -1  -9  -7 267.420 10.0087  15
  -1  -9  -7 284.555 7.49904   5
  -1  -9  -7 270.158 9.36487   6
  -7   0   8 -2.5625 1.55580  11
   6   0  -8 970.120 29.9077   2
   6   0  -8 936.923 30.0236   9
   6   0  -8 999.761 32.0179  13
   6   0  -8 979.068 32.1322  13
   5   0  -8 1.65874 2.93213  13
   5   0  -8 0.77966 2.11527   6
   5   0  -8 -2.1730 1.23998   2
   5   0  -8 0.91808 2.34727   9
  -4   0   8 372.488 18.9064  10
   4   0  -8 396.391 22.8341  13
   4   0  -8 362.910 15.1965   9
   4   0  -8 408.055 15.3588   2
   4   0  -8 394.211 15.8697   6
   3   0  -8 12.1097 8.44470   1
  -3   0   8 5.38744 7.08659   1
  -3   0   8 1.12237 1.43317   7
  -3   0   8 -1.0998 1.97233  10
  -2   0   8 479.092 27.2760   1
  -2   0   8 454.227 16.1350   7
  -2   0   8 468.801 13.7447   3
   2   0  -8 445.926 13.9313   2
   1   0  -8 -0.7739 0.86755   2
  -1   0   8 0.79045 4.03911   1
   1   0  -8 -2.9797 3.58464   1
   0   0   8 1017.79 39.9831   1
   0   0  -8 968.641 44.3950   1
   0   0   8 1036.38 27.1262   3
   0   0  -8 1011.36 25.6814   2
   1   0   8 -0.2448 1.03332   3
   1   0   8 1.24904 1.64201   7
  -1   0  -8 0.58265 4.93611   1
  -2   0  -8 652.070 40.5696   1
  -2   0  -8 602.588 39.3554   1
   2   0   8 658.898 19.0660   3
   2   0   8 654.758 22.3776   7
   3   0   8 2.39099 3.27198   8
   3   0   8 0.43590 2.37611   4
  -3   0  -8 0.97332 2.15798   9
   3   0   8 -2.8276 1.60487   7
  -3   0  -8 -0.9053 1.66286  14
  -3   0  -8 -0.5950 1.28742  12
   3   0   8 -1.6828 1.19098   3
  -4   0  -8 102.956 13.1492  13
   4   0   8 112.780 13.6911   8
  -4   0  -8 110.376 7.31818  14
   5   0   8 1.33261 2.47356   4
  -5   0  -8 2.03846 1.81376  16
   5   0   8 0.15152 3.39987   8
  -5   0  -8 -5.1915 2.52089  13
  -6   0  -8 298.480 10.5130  16
   6   0   8 315.055 11.0151   4
   6   0   8 306.795 15.5789   8
  -6   0  -8 322.584 13.6958  13
   7  -1  -8 2.80760 1.64677   9
  -7  -1   8 4.10329 1.91232  11
   7  -1  -8 0.82484 1.95616  14
  -7   1   8 1.66922 1.80473  11
   7   1  -8 4.28206 2.13852  13
   7   1  -8 1.54242 1.82838  13
   6  -1  -8 230.563 11.3239   9
   6  -1  -8 234.201 9.97080  13
  -6  -1   8 240.476 11.2733  11
   6  -1  -8 238.312 10.0275  13
   6  -1  -8 218.397 10.1782   2
   6   1  -8 229.418 13.2924  13
   6   1  -8 221.580 10.6836   2
   6   1  -8 228.767 13.7776  13
   5  -1  -8 8.57721 3.51976   9
   5  -1  -8 10.6835 3.53455   6
   5  -1  -8 6.41548 2.73940  13
   5  -1  -8 6.21427 2.14147   2
   5   1  -8 5.11962 1.88392   2
   5   1  -8 9.17517 2.78129   9
   5   1  -8 6.70944 5.03349  13
   4  -1  -8 711.785 23.2969  13
  -4  -1   8 681.359 27.7598  10
   4  -1  -8 693.437 23.7338   9
   4  -1  -8 690.751 23.8296   6
  -4   1   8 685.789 27.7815  10
   4   1  -8 697.283 22.6642   2
   4   1  -8 670.197 23.0131   9
  -3  -1   8 15.0517 7.18058   1
   3  -1  -8 2.58426 1.56462   2
   3  -1  -8 -0.2749 1.95834   9
  -3  -1   8 -4.5103 1.71520  10
   3  -1  -8 0.96061 1.00101   5
  -3  -1   8 -1.8497 1.64096   7
  -3  -1   8 0.20546 1.39394   3
   3  -1  -8 -6.9584 6.22515   1
   3  -1  -8 1.50774 2.20123   6
  -3   1   8 0.94316 5.76814   1
   3   1  -8 -0.7598 1.23120   2
  -3   1   8 0.12848 1.80974  10
   3   1  -8 -10.079 8.68777   1
  -2  -1   8 110.483 15.5280   1
   2  -1  -8 104.202 5.01369   2
  -2  -1   8 100.011 7.59885  10
  -2  -1   8 99.9276 5.02922   3
   2  -1  -8 101.515 10.8039   1
  -2  -1   8 100.005 7.11099   7
  -2   1   8 107.299 4.41360   3
  -2   1   8 109.718 6.09422   7
   2   1  -8 99.2173 5.07356   2
   2   1  -8 124.839 16.7787   1
  -2   1   8 111.810 11.1347   1
   1  -1  -8 9.43704 3.06807   1
  -1  -1   8 9.18692 2.16076   3
  -1  -1   8 10.3259 3.54399   7
  -1  -1   8 7.76205 6.88322   1
   1  -1  -8 8.70635 1.49933   2
  -1   1   8 10.7542 1.70038   3
  -1   1   8 8.71964 2.30813   7
   1   1  -8 8.61151 1.51218   2
   1   1  -8 3.43804 5.32413   1
  -1   1   8 5.92788 2.94768   1
   0  -1   8 352.202 24.3217   1
   0  -1  -8 335.478 9.72513   2
   0  -1  -8 331.426 15.7213   1
   0   1   8 344.087 12.7468   7
   0   1  -8 337.577 9.12260   2
   0   1   8 349.546 10.5594   3
   0   1  -8 341.163 23.6848   1
   1  -1   8 68.0425 5.45483   7
   1  -1   8 67.1858 3.80915   3
  -1  -1  -8 64.2981 10.3672   1
   1  -1   8 63.0774 13.1494   1
   1   1   8 65.2598 3.87063   3
   1   1   8 68.5381 5.60642   7
  -1   1  -8 73.9828 13.1624   1
  -2  -1  -8 215.442 22.2841   1
   2  -1   8 204.007 10.1411   7
   2  -1   8 204.780 7.75921   3
  -2  -1  -8 197.584 9.21144  14
  -2   1  -8 199.398 25.6829   1
   2   1   8 214.217 8.20354   3
  -2   1  -8 208.056 25.4937   1
   2   1   8 218.766 11.1495   7
  -2   1  -8 183.865 9.68326   9
  -3  -1  -8 4.64113 2.18161   9
   3  -1   8 -1.4975 3.08700   8
  -3  -1  -8 1.31421 1.43189  12
  -3  -1  -8 -1.9126 2.07183  13
   3  -1   8 1.70316 1.35652   3
  -3  -1  -8 -1.6280 1.29177  14
   3  -1   8 -0.9189 1.55059   7
   3   1   8 -3.3318 2.05008   7
   3   1   8 -2.4595 1.15838   3
  -3   1  -8 -2.4905 1.54562  12
   3   1   8 0.14553 2.19264   4
   3   1   8 0.96310 2.81336   8
  -3   1  -8 -0.2722 1.37458  14
  -4  -1  -8 478.398 17.6483  14
   4  -1   8 432.999 16.8424   4
   4  -1   8 439.669 23.7566   8
  -4  -1  -8 467.202 16.3622  16
  -4  -1  -8 484.283 20.4871  13
  -4  -1  -8 445.666 16.1661  12
   4   1   8 437.773 26.4311   8
  -4   1  -8 466.051 16.6225  14
  -5  -1  -8 23.9453 4.65892  13
   5  -1   8 30.1987 5.17665   4
   5  -1   8 18.4282 5.73018   8
  -5  -1  -8 23.6482 3.47096  16
   5   1   8 24.6756 4.02239   4
   5   1   8 21.9124 5.85858   8
   6  -1   8 11.8540 3.86793   8
   6  -1   8 20.1765 3.46077   4
  -6  -1  -8 19.7534 2.97980  13
   6   1   8 20.5493 2.59299   4
  -6   1  -8 16.1564 3.73180  13
   6   1   8 16.0207 3.68506   8
  -7  -2   8 4.92381 1.92745  11
   7  -2  -8 9.28403 2.28751   9
   7  -2  -8 3.47368 1.70604  14
   7   2  -8 5.71710 2.49150  13
   7   2  -8 7.36061 2.02871  14
   7   2  -8 7.94444 2.54678  13
   6  -2  -8 327.226 12.7992   2
   6  -2  -8 336.765 14.6219   9
  -6  -2   8 320.174 13.7431  11
   6  -2  -8 343.713 14.8089   6
   6   2  -8 335.892 18.0309  13
   6   2  -8 339.234 13.7748   2
   5  -2  -8 2.98854 2.85591   9
   5  -2  -8 2.24899 1.23725  13
   5  -2  -8 3.35985 1.96620   2
   5  -2  -8 2.21262 1.29025  13
  -5  -2   8 0.85966 2.19890  11
   5  -2  -8 -0.2043 2.48253   6
   5   2  -8 0.08619 1.42548   2
  -4  -2   8 14.7412 3.02638  11
  -4  -2   8 18.0832 4.66476  10
   4  -2  -8 12.5028 2.61007   2
   4  -2  -8 18.4031 5.34650   6
   4  -2  -8 19.2154 2.91155  13
   4  -2  -8 20.5794 4.28811  15
   4   2  -8 27.4800 5.31500   2
  -4   2   8 18.3289 4.79594  10
  -3  -2   8 250.357 10.3998  11
   3  -2  -8 253.986 11.4690   9
  -3  -2   8 214.865 30.6622   1
   3  -2  -8 247.900 7.78994   5
   3  -2  -8 252.314 9.56250   2
   3  -2  -8 237.046 11.3386   6
  -3  -2   8 237.714 13.0422  10
   3   2  -8 318.685 35.6390   1
  -3   2   8 231.377 18.1832   1
  -3   2   8 242.992 13.3148  10
   3   2  -8 239.965 9.98578   2
  -2  -2   8 605.996 22.6308  10
   2  -2  -8 618.120 18.3177   2
  -2  -2   8 637.183 18.8769   3
  -2  -2   8 616.310 19.5434  11
  -2  -2   8 647.022 42.3396   1
  -2  -2   8 609.376 22.3081   7
   2   2  -8 598.124 41.3381   1
  -2   2   8 621.261 22.2842  10
  -2   2   8 630.624 18.2716   7
  -2   2   8 643.798 16.7288   3
  -1  -2   8 276.688 12.3883   7
  -1  -2   8 278.262 25.0677   1
   1  -2  -8 266.685 8.99973   2
  -1  -2   8 266.180 9.51066   3
  -1   2   8 295.449 12.0728  10
  -1   2   8 273.437 10.4489   7
  -1   2   8 262.368 8.51197   3
   1   2  -8 239.653 23.5770   1
   0  -2   8 2767.56 74.3597   7
   0  -2   8 2761.51 99.2187   1
   0  -2   8 2744.75 70.8806   3
   0  -2  -8 2781.86 70.2321   2
   0   2  -8 2762.49 99.1999   1
   1  -2   8 386.174 15.1632   7
  -1  -2  -8 395.622 19.7160   1
   1  -2   8 390.661 31.8539   1
  -1  -2  -8 398.419 19.2582   1
   1  -2   8 393.697 12.4866   3
  -1   2  -8 387.330 30.6312   1
  -2  -2  -8 5.67914 2.06967  12
  -2  -2  -8 -1.3271 2.38370  14
   2  -2   8 4.35999 1.74837   7
  -2  -2  -8 2.86660 1.59744  13
   2  -2   8 4.01433 3.69909   8
  -2  -2  -8 12.0265 7.16696   1
   2  -2   8 4.45507 2.63870   4
  -2  -2  -8 6.90015 2.02269  16
   2  -2   8 3.42892 1.29119   3
   2   2   8 1.54747 1.77923   4
  -2   2  -8 -5.6490 11.3436   1
   2   2   8 3.83776 2.79754   8
  -2   2  -8 11.4627 13.5617   1
   3  -2   8 518.310 16.7409   3
  -3  -2  -8 543.435 18.9274  14
  -3  -2  -8 547.346 18.9216  13
   3  -2   8 515.780 18.3219   4
  -3  -2  -8 542.536 18.5708  12
  -3  -2  -8 556.659 18.1049  16
   3  -2   8 508.546 20.1351   7
   3  -2   8 523.303 24.6049   8
   3   2   8 525.490 17.0006   4
   3   2   8 534.607 22.0768   8
  -3   2  -8 545.963 17.7013  14
  -4  -2  -8 246.386 10.7562  16
  -4  -2  -8 254.830 11.7324  14
   4  -2   8 241.979 11.4688   4
   4  -2   8 258.145 17.8399   8
  -4  -2  -8 230.824 11.6465  13
  -4  -2  -8 253.539 10.9689  12
   4   2   8 240.661 9.91609   4
   4   2   8 232.060 14.0100   8
   5  -2   8 42.6876 5.41165   4
   5  -2   8 50.0218 9.15998   8
  -5  -2  -8 44.1712 4.12373  16
  -5  -2  -8 50.1923 4.92340  13
   5   2   8 45.5521 6.20778   8
   5   2   8 47.5328 3.96059   4
   6  -2   8 149.284 10.7465   8
  -6  -2  -8 158.459 7.89481  15
   6  -2   8 150.734 7.02416   4
  -6   2  -8 157.462 10.2242  13
  -6   2  -8 123.110 6.16851  16
   7  -3  -8 138.927 6.59642   9
   7  -3  -8 126.565 5.06762  14
   7   3  -8 128.477 5.11029  14
   7   3  -8 135.194 6.96329  13
   7   3  -8 125.049 7.31717  13
   6  -3  -8 138.143 8.79725   6
  -6  -3   8 137.607 8.19311  11
   6  -3  -8 149.205 7.53095  14
   6  -3  -8 138.288 8.78335   9
   5  -3  -8 99.5854 7.89955  14
  -5  -3   8 103.591 7.78792  11
   5  -3  -8 105.337 9.42599   9
   5  -3  -8 100.470 6.39872   2
   5  -3  -8 102.005 8.75018   6
   5   3  -8 99.3722 7.08345   2
   4  -3  -8 869.318 23.3032   5
  -4  -3   8 729.975 31.0657  10
   4  -3  -8 872.595 26.1472   2
   4  -3  -8 846.764 26.5031  14
   4  -3  -8 863.306 29.1508   6
   4  -3  -8 888.958 30.3441  15
   4  -3  -8 856.815 28.7914   9
  -4  -3   8 871.997 31.5793  11
   4   3  -8 841.346 27.2311   2
   3  -3  -8 525.567 20.5752  15
   3  -3  -8 517.943 19.1391   9
  -3  -3   8 520.781 18.4188  11
   3  -3  -8 507.935 17.5209  14
  -3  -3   8 492.402 20.6766  10
   3  -3  -8 516.915 16.8447   2
   3  -3  -8 508.592 14.5847   5
   3  -3  -8 527.979 19.6267   6
  -3   3   8 495.428 21.2032  10
   2  -3  -8 1653.01 47.6620   9
  -2  -3   8 1641.11 49.6095  10
  -2  -3   8 1726.49 47.2882  11
   2  -3  -8 1654.98 43.0515   5
   2  -3  -8 1733.22 48.2095   6
  -2  -3   8 1656.46 45.7771   3
   2  -3  -8 1724.06 45.1681   2
  -2  -3   8 1707.43 86.1993   1
  -2  -3   8 1651.28 50.5243   7
   2   3  -8 1632.69 83.9430   1
  -2   3   8 1722.38 49.5635  10
  -1  -3   8 704.260 22.2790  11
  -1  -3   8 708.610 20.8505   3
  -1  -3   8 708.020 24.7293   7
  -1  -3   8 630.202 53.1128   1
   1  -3  -8 679.403 20.0350   2
  -1   3   8 725.278 21.5993   7
   1   3  -8 693.043 45.5355   1
  -1   3   8 709.766 19.2622   3
   0  -3   8 227.653 11.3331   7
   0  -3  -8 228.334 8.22906   2
   0  -3   8 221.589 9.66419  11
   0  -3   8 230.892 25.1713   1
   0  -3   8 224.645 8.54150   3
   0   3   8 214.999 10.0488   7
   0   3   8 219.480 7.85979   3
   0   3   8 226.443 9.57754  10
   0   3  -8 191.652 24.6458   1
   1  -3   8 122.687 6.86807  11
  -1  -3  -8 117.943 6.28853  16
  -1  -3  -8 125.207 7.21706  15
   1  -3   8 128.830 5.89433   3
   1  -3   8 126.979 8.04940   7
  -1  -3  -8 125.691 6.75198  12
   1  -3   8 125.018 21.5006   1
  -1   3  -8 121.307 23.1534   1
  -2  -3  -8 109.872 6.74544  12
  -2  -3  -8 100.750 6.04720  16
  -2  -3  -8 91.1039 6.18009  14
   2  -3   8 110.465 10.2036   8
   2  -3   8 94.6720 6.51518   4
  -2  -3  -8 95.9198 6.63341  15
  -3  -3  -8 10.2810 2.66580  16
  -3  -3  -8 11.8018 2.70519  12
   3  -3   8 7.18908 4.11193   8
   3  -3   8 6.77095 2.98620   4
  -3  -3  -8 11.8439 1.79159  13
  -3  -3  -8 6.73710 2.21621  14
  -4  -3  -8 450.874 13.7845  13
   4  -3   8 432.613 16.4199   4
  -4  -3  -8 452.323 16.5539  14
   4  -3   8 442.968 23.6061   8
  -4  -3  -8 426.015 16.2485  12
  -4  -3  -8 448.671 16.2027  16
   5  -3   8 121.480 7.30658   4
  -5  -3  -8 103.447 5.99913  16
   5  -3   8 101.265 10.5605   8
  -5  -3  -8 119.089 7.75176  15
  -5  -3  -8 104.230 5.71973  12
   6  -3   8 82.7139 4.58892   4
  -6  -3  -8 84.5325 5.25212  15
   6  -3   8 80.9695 7.30993   8
  -6   3  -8 65.5045 6.99872  13
  -6  -4   8 565.280 18.5685  11
   6  -4  -8 540.199 20.8469   6
   6  -4  -8 569.453 16.7545  14
   6   4  -8 547.518 16.4424  14
   5  -4  -8 117.825 6.72090   2
   5  -4  -8 103.123 6.33351  14
  -5  -4   8 108.759 7.94028  11
   5  -4  -8 109.487 8.66708   6
   5  -4  -8 109.361 8.73109  15
   5  -4  -8 113.330 8.74013   9
   5   4  -8 103.055 6.07268  14
   5   4  -8 111.704 7.32505   2
   4  -4  -8 125.948 7.16099   2
  -4  -4   8 125.163 8.65641  11
   4  -4  -8 122.584 7.16117  14
   4  -4  -8 140.410 10.1652   6
   4  -4  -8 133.009 5.63333   5
   4  -4  -8 131.631 10.1266  15
   4  -4  -8 124.695 9.10615   9
   4   4  -8 129.801 8.17406   2
   3  -4  -8 34.3835 2.93359   5
   3  -4  -8 36.7103 6.28574  15
   3  -4  -8 31.5378 5.08559   9
   3  -4  -8 33.0317 3.66759   2
   3  -4  -8 34.5340 5.59308   6
  -3  -4   8 24.1693 4.13264  11
   3  -4  -8 31.9166 3.97653  14
  -3   4   8 41.9564 5.68753  10
   2  -4  -8 127.980 7.16677  14
   2  -4  -8 132.368 7.41512  16
  -2  -4   8 139.727 10.3052   7
   2  -4  -8 143.306 5.31002   5
  -2  -4   8 140.892 8.45566  11
   2  -4  -8 153.851 9.12642   6
   2  -4  -8 135.382 8.13347   9
  -2  -4   8 137.118 8.82337  10
  -2  -4   8 140.293 7.43846   3
   2  -4  -8 151.284 10.2033  15
   2  -4  -8 140.342 7.01750   2
  -2   4   8 147.255 8.75960  10
   1  -4  -8 182.671 8.34649  12
   1  -4  -8 162.706 8.97757   9
  -1  -4   8 170.167 9.03829  11
  -1  -4   8 113.093 27.0784   1
  -1  -4   8 178.411 7.96805   3
   1  -4  -8 173.141 9.21057   6
   1  -4  -8 168.648 5.77677   5
   1  -4  -8 170.189 8.16805  16
   1  -4  -8 163.300 10.1964  15
  -1  -4   8 171.811 10.7665   7
  -1   4   8 173.377 7.88189  10
   0  -4  -8 557.527 18.9489   6
   0  -4   8 551.535 21.5329   7
   0  -4  -8 544.090 18.0008  14
   0  -4   8 565.665 17.7177   3
   0  -4  -8 575.289 18.7457  12
   0  -4  -8 546.956 15.1682   5
   0  -4   8 565.291 19.2717  11
   0  -4  -8 568.426 20.8333  15
   0  -4  -8 532.121 17.1458   2
   0  -4  -8 582.459 18.7254  16
   0  -4   8 541.092 46.9164   1
   0   4   8 574.587 16.8960   3
   0   4  -8 557.443 46.0117   1
   0   4   8 563.444 20.1552   7
  -1  -4  -8 173.881 8.36741   6
  -1  -4  -8 182.897 8.65848  16
   1  -4   8 164.779 9.03488  11
   1  -4   8 159.316 7.23521   3
  -1  -4  -8 168.946 7.98033  14
   1  -4   8 170.319 9.87038   7
   1  -4   8 159.868 7.94916   4
   1  -4   8 174.003 11.5899   8
  -1  -4  -8 172.779 5.60347   5
  -1  -4  -8 190.906 9.00396  12
  -1  -4  -8 184.737 9.91983  15
   2  -4   8 595.516 25.1312   8
  -2  -4  -8 615.024 19.4964  14
   2  -4   8 580.268 19.3092   4
   2  -4   8 569.927 22.1271  15
  -2  -4  -8 595.260 19.5231   6
   2  -4   8 562.992 18.1976   3
  -2  -4  -8 643.035 21.0171  12
   2  -4   8 544.061 21.8165   7
  -2  -4  -8 610.592 20.1841  16
  -2  -4  -8 606.407 21.6087  15
  -2  -4  -8 588.630 16.0041   5
  -3  -4  -8 126.642 6.95917  14
   3  -4   8 119.426 7.69106   4
  -3  -4  -8 115.685 7.27786  16
   3  -4   8 114.731 11.1084   8
  -3  -4  -8 118.481 4.38807   5
  -3  -4  -8 123.771 8.55420  15
  -3  -4  -8 118.560 6.87192   6
  -3  -4  -8 107.299 7.22763  12
  -4  -4  -8 114.172 4.10225   5
  -4  -4  -8 110.422 6.20623   6
   4  -4   8 119.281 7.40629   4
  -4  -4  -8 102.402 7.74001  15
  -4  -4  -8 107.269 6.86198  12
  -4  -4  -8 111.463 6.70132  16
   4  -4   8 112.209 11.1372   8
   5  -4   8 48.7041 4.48670   4
  -5  -4  -8 41.9014 3.40023   6
  -5  -4  -8 46.9514 4.86365  15
  -5  -4  -8 45.6975 3.53780  12
  -5  -4  -8 44.9232 1.90761   5
  -5  -4  -8 47.0556 3.82539  16
   5  -4   8 50.3109 6.56201   8
  -6  -4  -8 105.152 5.33754  15
   6  -5  -8 9.66833 2.46920   6
   6  -5  -8 7.59013 2.36189   9
  -6  -5   8 5.32601 3.47973  11
   5  -5  -8 23.3722 4.49190   6
   5  -5  -8 29.2768 4.57319   9
   5  -5  -8 26.7483 4.67868  15
  -5  -5   8 26.3634 4.07463  11
  -4  -5   8 309.422 13.9216  11
   4  -5  -8 298.130 16.2641  15
   4  -5  -8 323.736 15.7928   6
   4  -5  -8 310.815 12.3855   2
   4  -5  -8 305.032 14.1797   9
   4   5  -8 316.089 13.7372   2
   3  -5  -8 8.69711 1.88647   5
   3  -5  -8 10.1628 2.67501   2
   3  -5  -8 11.7689 3.55709   9
   3  -5  -8 20.8279 4.67562   6
   3  -5  -8 11.9618 4.47039  15
  -3  -5   8 9.12398 3.54789  11
   2  -5  -8 21.5857 4.96249   6
   2  -5  -8 18.6995 4.60952  15
   2  -5  -8 21.4566 2.44520   5
   2  -5  -8 24.6131 4.72038   9
   2  -5  -8 18.5439 3.17456   2
   1  -5  -8 31.2867 5.35928  15
   1  -5  -8 44.4731 4.82319  16
   1  -5  -8 34.3344 4.94474   6
  -1  -5   8 32.4631 4.93675  11
   1  -5  -8 41.7649 4.06351  12
   1  -5  -8 40.0742 2.77199   5
   1  -5  -8 38.9133 3.94015   2
   1  -5  -8 37.0839 5.08945   9
   0  -5  -8 106.392 4.15518   5
   0  -5  -8 109.301 8.58063  15
   0  -5  -8 107.177 7.61752   6
   0  -5   8 83.1751 8.32887   3
   0  -5   8 118.128 11.6060   7
   0  -5  -8 105.526 6.69976  12
   0  -5  -8 114.166 7.10525  16
   0   5   8 74.6999 8.40396   7
   0   5   8 80.8203 6.57109   3
   1  -5   8 116.434 8.05573  11
  -1  -5  -8 118.800 7.44838  12
  -1  -5  -8 113.149 8.71330  15
   1  -5   8 98.2777 8.17234  15
  -1  -5  -8 120.677 7.42498   6
  -1  -5  -8 120.557 7.43532  16
   1  -5   8 114.287 9.30440   8
   1  -5   8 123.554 16.6711   7
   1  -5   8 115.989 9.94040   3
   1  -5   8 109.499 6.58960   4
  -1  -5  -8 121.184 4.48829   5
  -1  -5  -8 118.050 6.54316  14
  -2  -5  -8 1.12235 1.93913  12
   2  -5   8 -0.1162 2.20305   4
  -2  -5  -8 2.88880 2.56419  15
  -2  -5  -8 2.30285 1.08110   5
  -2  -5  -8 0.44689 1.97003  16
  -2  -5  -8 3.79840 1.80443  14
  -2  -5  -8 1.19672 1.89206   6
   2  -5   8 4.15830 2.93405  15
   2  -5   8 5.68260 3.40675   8
  -3  -5  -8 -0.0362 1.59006  12
  -3  -5  -8 0.34315 0.90402   5
  -3  -5  -8 -0.3201 2.22662  15
   3  -5   8 -0.8634 3.06202   8
  -3  -5  -8 -0.4512 1.54542   6
  -3  -5  -8 -0.4019 1.16090  14
  -3  -5  -8 0.69439 1.65823  16
   3  -5   8 -2.3218 2.05113   4
   4  -5   8 201.836 13.1694   8
  -4  -5  -8 218.485 9.77880  12
  -4  -5  -8 225.505 9.69262  16
  -4  -5  -8 204.877 9.01365   6
   4  -5   8 221.929 9.12205   4
  -4  -5  -8 226.489 11.3399  15
  -4  -5  -8 214.935 6.53482   5
   5  -5   8 13.7577 2.37532   4
  -5  -5  -8 3.91173 2.63667   6
   5  -5   8 9.05449 3.08464   8
  -5  -5  -8 11.9691 2.61491  15
  -5  -5  -8 11.8407 1.26234   5
  -5  -5  -8 12.9795 1.82272  16
   5  -6  -8 2.75309 2.07371   9
  -5  -6   8 0.11685 1.31348   6
  -5  -6   8 0.48647 1.53989  11
   5  -6  -8 -0.0599 2.03901   6
  -5  -6   8 2.73767 0.81872   5
   5  -6  -8 4.24895 2.39935  15
   4  -6  -8 77.7245 3.92001   5
   4  -6  -8 69.2462 7.88138  15
  -4  -6   8 71.0963 5.10796   6
   4  -6  -8 71.2396 6.08633   9
  -4  -6   8 71.3574 2.97918   5
   4  -6  -8 71.7620 7.08854   6
  -4  -6   8 72.2070 6.28286  11
   3  -6  -8 276.269 8.99087   5
   3  -6  -8 257.201 12.0082   9
  -3  -6   8 265.950 7.97301   5
   3  -6  -8 278.409 13.9576   6
  -3  -6   8 278.880 12.8993  11
   3  -6  -8 277.506 11.3854   2
   3  -6  -8 266.306 15.2304  15
  -3  -6   8 257.913 10.6589   6
  -2  -6   8 36.9282 2.25059   5
   2  -6  -8 39.9581 6.71539  15
  -2  -6   8 31.5781 3.89054   6
   2  -6  -8 48.2413 6.04930   9
  -2  -6   8 37.3621 5.49068  11
   2  -6  -8 48.6232 6.88264   6
   2  -6  -8 42.6195 4.35097   2
   2  -6  -8 43.3945 3.15524   5
  -1  -6   8 109.355 8.35065  11
   1  -6  -8 122.779 5.07589   5
   1  -6  -8 137.859 9.39204   6
   1  -6  -8 128.780 10.5239  15
   1  -6  -8 113.046 6.75181  12
   0  -6   8 42.3239 6.04488  11
   0  -6  -8 38.1282 2.78982   5
   0  -6  -8 44.5387 4.99619  16
   0  -6  -8 41.9850 5.21691   6
   0  -6  -8 38.7060 4.45780  12
   0  -6  -8 45.8931 6.64339  15
  -1  -6  -8 279.593 12.4346  16
  -1  -6  -8 277.503 14.3286  15
  -1  -6  -8 272.258 12.1014  12
  -1  -6  -8 266.676 8.45090   5
  -1  -6  -8 273.369 12.5794   6
  -2  -6  -8 72.1981 7.42609  15
   2  -6   8 54.7834 5.64711  15
  -2  -6  -8 79.3772 6.38252   6
  -2  -6  -8 62.9444 5.68663  12
  -2  -6  -8 65.7788 5.77421  16
  -2  -6  -8 72.4546 3.35403   5
  -3  -6  -8 412.080 15.1060   6
  -3  -6  -8 419.817 17.4687  15
  -3  -6  -8 413.471 15.2065  16
  -3  -6  -8 410.576 11.5092   5
  -3  -6  -8 392.441 15.1722  12
  -4  -6  -8 1.38077 0.76455   5
  -4  -6  -8 0.35171 1.99795  15
  -4  -6  -8 1.11098 1.35655  12
  -4  -6  -8 2.37040 1.44538   6
  -4  -6  -8 1.94660 1.48262  16
  -5  -6  -8 -0.0555 1.03790  15
   5  -7  -8 -0.6113 1.17472   6
   4  -7  -8 13.6688 2.30079   9
  -4  -7   8 6.01228 2.07277  11
  -4  -7   8 6.19014 1.46537   6
   4  -7  -8 5.54892 2.95316  15
  -4  -7   8 7.29336 0.89403   5
   4  -7  -8 4.84161 2.58577   6
   4  -7  -8 6.63948 1.25272   5
  -3  -7   8 59.1230 2.51796   5
  -3  -7   8 53.0595 4.36840   6
   3  -7  -8 60.6001 3.25861   5
   3  -7  -8 64.6718 6.36316   6
  -3  -7   8 55.7636 5.33030  11
   3  -7  -8 58.0537 6.80712  15
   2  -7  -8 248.649 8.00900   5
  -2  -7   8 248.510 11.8032  11
   2  -7  -8 245.543 12.5654   6
  -2  -7   8 217.612 11.2182   6
  -2  -7   8 237.213 7.41975   5
   2  -7  -8 248.534 14.0083  15
   1  -7  -8 116.348 4.79973   5
   1  -7  -8 107.452 6.16651  12
  -1  -7   8 120.585 8.37230  11
   1  -7  -8 115.413 9.68300  15
   1  -7  -8 121.234 8.55886   6
   0  -7  -8 27.6814 4.73045   6
   0  -7  -8 28.5384 3.63674  12
   0  -7  -8 28.3510 2.49302   5
   0  -7  -8 26.5096 5.07688  15
  -1  -7  -8 77.1535 5.76102  12
  -1  -7  -8 82.8817 3.66203   5
  -1  -7  -8 75.0366 6.39458   6
  -1  -7  -8 80.2155 6.25967  16
  -1  -7  -8 88.3811 8.12129  15
  -2  -7  -8 71.6567 5.89408   6
  -2  -7  -8 79.6474 7.56142  15
  -2  -7  -8 75.8938 5.56565  12
  -2  -7  -8 79.4007 3.32663   5
  -2  -7  -8 71.5311 5.63482  16
  -3  -7  -8 2.52756 1.66604  16
  -3  -7  -8 3.73946 1.96254   6
  -3  -7  -8 5.23326 2.51400  15
  -3  -7  -8 3.27787 1.69407  12
  -3  -7  -8 4.62156 0.96861   5
  -4  -7  -8 102.383 5.54991  15
  -4  -7  -8 105.500 4.57877  12
   3  -8  -8 167.119 7.74101   6
   3  -8  -8 161.868 8.37160  15
   3  -8  -8 160.249 5.18315   5
   2  -8  -8 88.0074 6.35046   6
   2  -8  -8 94.8212 7.29913  15
   2  -8  -8 97.4399 3.79427   5
   1  -8  -8 -1.4102 1.81677   6
   1  -8  -8 0.08861 1.05200   5
   1  -8  -8 0.98482 2.58819  15
   0  -8  -8 56.3973 3.87439  12
   0  -8  -8 52.4571 6.33443  15
   0  -8  -8 51.8686 2.75076   5
   0  -8  -8 53.0449 5.22718   6
  -1  -8  -8 17.4912 3.31804   6
  -1  -8  -8 10.9186 3.29364  15
  -1  -8  -8 16.6082 2.56888  12
  -1  -8  -8 22.9120 1.83952   5
  -2  -8  -8 209.706 6.08058   5
  -2  -8  -8 215.055 8.59638   6
  -2  -8  -8 201.340 9.69223  15
  -2  -8  -8 196.140 7.96673  12
   1  -9  -8 23.9056 1.36713   5
   1  -9  -8 14.8941 2.59032  15
   1  -9  -8 19.0156 2.39346   6
   0  -9  -8 48.1124 1.93580   5
   0  -9  -8 44.5018 3.70530  15
   0  -9  -8 40.9925 3.19909   6
  -7   0   9 578.542 18.5408  11
   7   0  -9 564.701 18.1615  14
   6   0  -9 -0.1076 2.18066   9
   6   0  -9 -0.7792 1.97094  13
   6   0  -9 -1.0678 1.72314   2
   5   0  -9 90.8811 6.35354   2
   5   0  -9 81.4268 7.56767  13
   5   0  -9 86.2761 7.83283  13
   5   0  -9 95.8542 7.64177   6
   5   0  -9 94.9913 7.60510   9
   4   0  -9 2.19150 1.88582   2
   4   0  -9 2.85904 2.66020  13
   4   0  -9 5.18908 2.78051   9
   4   0  -9 -2.4445 1.57047   6
  -4   0   9 -2.1938 2.27205  10
   4   0  -9 -2.9814 2.01662  13
   3   0  -9 181.907 7.95923   2
  -3   0   9 205.463 12.4270  10
  -3   0   9 188.605 7.21739   3
   3   0  -9 176.260 9.33684   9
  -3   0   9 196.129 9.62961   7
   3   0  -9 145.211 22.2090   1
   2   0  -9 6.60492 5.62289   1
  -2   0   9 1.69471 2.24841  10
   2   0  -9 -0.3791 1.07314   2
  -2   0   9 0.97649 1.56608   7
  -2   0   9 7.72232 5.30165   1
  -2   0   9 -0.5682 1.07877   3
  -1   0   9 150.391 11.6626   7
   1   0  -9 135.276 5.18498   2
   1   0  -9 142.992 14.1467   1
  -1   0   9 133.384 13.7254   1
   0   0  -9 -7.0036 3.81210   1
   0   0   9 -0.6095 1.54672   7
   0   0   9 7.65522 4.13488   1
   0   0  -9 2.09703 0.65983   2
   0   0   9 1.31560 1.30604   3
   1   0   9 4.77141 1.57207   3
   1   0   9 3.67807 2.04577   7
  -1   0  -9 0.47727 5.69902   1
  -2   0  -9 0.73123 1.88061  12
  -2   0  -9 3.81054 10.0470   1
  -2   0  -9 0.09583 1.36340  14
   2   0   9 3.09479 1.78938   7
   2   0   9 0.87456 1.12816   3
  -2   0  -9 -0.3138 1.68147   9
  -3   0  -9 471.562 18.8429   9
   3   0   9 555.090 25.0310   8
  -3   0  -9 526.874 18.5480  14
  -3   0  -9 540.425 18.1707  12
   3   0   9 526.313 21.4707   7
   3   0   9 514.320 18.1357   4
   3   0   9 539.225 17.3493   3
  -3   0  -9 556.715 23.4382  13
  -4   0  -9 2.78490 2.17317  14
   4   0   9 -4.0106 3.04742   8
   4   0   9 0.59264 2.56508   4
  -4   0  -9 0.66304 1.99865  12
  -4   0  -9 -1.1106 2.84526  13
  -5   0  -9 2.25300 3.07134  13
   5   0   9 3.25156 2.64825   4
  -5   0  -9 5.69571 2.06553  16
   5   0   9 4.55810 3.92975   8
  -6   0  -9 -0.9445 1.59264  13
   6   0   9 -1.5253 1.33140   4
  -6   0  -9 -1.0328 1.14510  16
   6   0   9 1.01271 2.16097   8
   7  -1  -9 39.3404 3.72974  14
   7  -1  -9 39.0508 3.61649   9
  -7  -1   9 35.2056 3.80863  11
  -7   1   9 43.6205 3.89815  11
   7   1  -9 43.4525 3.90214  14
   7   1  -9 40.4133 2.92423  13
   7   1  -9 37.9630 2.94619  13
   6  -1  -9 1.70166 2.37330   9
  -6  -1   9 -1.0856 2.61707  11
   6   1  -9 2.20088 2.60568  13
   6   1  -9 3.10621 2.82500  13
   5  -1  -9 126.063 7.41855   2
   5  -1  -9 132.246 7.57954  13
   5  -1  -9 129.367 8.94192   6
   5  -1  -9 127.573 7.56283  13
   5  -1  -9 128.023 9.00750   9
  -5  -1   9 133.196 8.29875  11
   5   1  -9 123.815 10.1316  13
   5   1  -9 126.882 7.71371   2
   5   1  -9 129.291 7.98846   9
   5   1  -9 129.401 11.0048  13
   4  -1  -9 6.39909 2.80864   6
   4  -1  -9 4.31356 2.20477  13
   4  -1  -9 4.81646 3.06310   9
  -4  -1   9 9.71401 3.59832  10
   4  -1  -9 5.75414 2.12524  13
   4  -1  -9 5.16317 2.14369   2
   4   1  -9 7.86362 3.23172  13
   4   1  -9 -4.7071 5.51943  13
   4   1  -9 11.0207 2.63422   9
   4   1  -9 4.22300 1.76929   2
   3  -1  -9 1181.97 32.6862   2
   3  -1  -9 1178.46 32.3859  13
  -3  -1   9 1211.98 32.6698   3
   3  -1  -9 1140.55 63.6722   1
   3  -1  -9 1094.70 34.7675  13
  -3  -1   9 1208.17 61.8131   1
   3  -1  -9 1114.89 39.0192   9
  -3  -1   9 1183.21 36.8799   7
   3  -1  -9 1131.52 34.6453   6
  -3  -1   9 1152.22 38.8568  10
   3   1  -9 1199.32 65.3212   1
   3   1  -9 1191.37 33.0877   2
  -3   1   9 1117.36 51.0330   1
  -3   1   9 1167.81 38.7776  10
   2  -1  -9 149.015 16.8620   1
  -2  -1   9 134.193 9.34446  10
  -2  -1   9 129.713 8.33416   7
   2  -1  -9 127.479 5.75694   2
  -2  -1   9 129.526 6.05993   3
  -2  -1   9 162.423 19.7621   1
  -2   1   9 137.751 5.50152   3
  -2   1   9 136.137 12.8288   1
  -2   1   9 134.792 7.40419   7
   2   1  -9 131.454 5.96488   2
  -1  -1   9 16.5262 3.51513   7
   1  -1  -9 13.2653 1.88768   2
  -1  -1   9 15.6935 2.36826   3
  -1  -1   9 12.8488 7.44466   1
  -1   1   9 19.7939 4.10705   1
  -1   1   9 13.1315 2.87073   7
  -1   1   9 15.2751 2.26000   3
   1   1  -9 13.2023 1.77467   2
   0  -1  -9 108.947 4.05264   2
   0  -1   9 108.253 14.9243   1
   0  -1  -9 93.8451 8.80985   1
   0  -1   9 108.723 7.10648   7
   0  -1  -9 102.943 9.03367   1
   0  -1   9 113.101 5.16766   3
   0   1   9 109.157 4.90186   3
   0   1   9 115.160 6.91344   7
   1  -1   9 2622.41 71.6847   7
  -1  -1  -9 2490.30 84.6394   1
   1  -1   9 2581.15 97.9755   1
   1  -1   9 2651.40 68.0293   3
  -1  -1  -9 2700.75 86.2448   1
   1   1   9 2706.26 68.1026   3
   1   1   9 2702.27 71.9979   7
  -1   1  -9 2627.87 97.4097   1
  -2  -1  -9 23.2618 3.12371  12
  -2  -1  -9 26.7089 3.91622  13
   2  -1   9 24.5217 2.90179   3
  -2  -1  -9 14.3485 10.2112   1
  -2  -1  -9 28.5518 3.90050  14
   2  -1   9 19.7272 3.94363   7
  -2  -1  -9 25.7794 3.85099   9
  -2   1  -9 11.6461 11.3323   1
  -2   1  -9 26.3624 3.41674  14
  -2   1  -9 32.9350 5.36549   9
   2   1   9 26.7069 2.95168   3
   2   1   9 19.3346 3.38502   7
  -3  -1  -9 948.872 31.0735  13
  -3  -1  -9 937.672 28.2955  12
  -3  -1  -9 871.749 28.9296   9
  -3  -1  -9 889.099 28.8162  14
   3  -1   9 927.319 27.0647   3
   3  -1   9 920.481 36.2551   8
   3  -1   9 879.406 28.1993   4
   3  -1   9 873.477 31.0844   7
  -3   1  -9 929.747 28.2122  12
   3   1   9 959.593 33.1675   7
   3   1   9 979.151 34.6578   8
   3   1   9 904.139 27.3900   4
  -3   1  -9 940.425 28.2488  14
   3   1   9 958.833 27.7233   3
   4  -1   9 160.226 9.55328   4
  -4  -1  -9 166.276 8.34888  12
  -4  -1  -9 175.593 10.9384  13
  -4  -1  -9 165.852 8.66718  16
   4  -1   9 159.466 13.9816   8
  -4  -1  -9 172.534 9.46168  14
  -4   1  -9 163.489 8.57302  14
   4   1   9 166.561 8.57159   4
   4   1   9 180.230 13.5313   8
  -5  -1  -9 24.6093 4.20427  13
   5  -1   9 30.0197 5.07458   4
   5  -1   9 28.5898 7.23642   8
  -5  -1  -9 27.3174 3.78449  16
   5   1   9 39.4840 4.72840   4
   5   1   9 32.3448 6.73089   8
  -5   1  -9 22.8200 6.15480  13
   6  -1   9 37.6027 5.88991   8
   6  -1   9 46.5080 5.02117   4
  -6   1  -9 30.6854 2.51795  16
   6   1   9 38.5175 5.40423   8
  -6   1  -9 44.9262 4.84457  13
   6   1   9 40.9149 3.83874   4
  -7  -2   9 233.715 9.12229  11
   7  -2  -9 233.087 8.85507  14
   7  -2  -9 221.937 9.03417   9
   7   2  -9 233.776 9.28604  13
   7   2  -9 231.526 9.05418  13
  -7   2   9 234.877 9.46243  11
   7   2  -9 244.087 8.86195  14
   6  -2  -9 76.7591 5.84987   2
   6  -2  -9 73.7310 5.80345  14
   6  -2  -9 71.9173 6.56101   9
   6  -2  -9 79.0434 6.82791   6
  -6  -2   9 75.1708 6.13573  11
   6   2  -9 71.3635 5.55821   2
   6   2  -9 75.6663 8.21022  13
   6   2  -9 72.0968 8.34578  13
   5  -2  -9 103.177 8.48774   6
   5  -2  -9 106.698 6.74520   2
  -5  -2   9 83.1255 7.02897  11
   5  -2  -9 103.123 11.0369   9
   5   2  -9 104.958 7.48476   2
   5   2  -9 72.9692 10.3755  13
  -4  -2   9 303.992 17.1542  10
  -4  -2   9 314.408 13.3126  11
   4  -2  -9 311.020 12.2550   2
   4  -2  -9 315.237 14.3411   6
   4  -2  -9 318.924 14.6296   9
   4  -2  -9 321.374 14.5157  15
   4   2  -9 310.576 12.8573   2
  -4   2   9 318.485 17.4508  10
   3  -2  -9 783.269 25.8516   6
   3  -2  -9 797.427 24.2891  14
  -3  -2   9 792.678 28.5625   7
   3  -2  -9 781.310 23.1910   2
   3  -2  -9 761.354 20.8954   5
   3  -2  -9 771.607 25.6442   9
  -3  -2   9 767.515 28.8236  10
  -3  -2   9 768.116 23.6444   3
   3   2  -9 764.595 23.7189   2
  -3   2   9 748.281 42.6564   1
  -3   2   9 781.720 28.9592  10
  -2  -2   9 229.879 28.1457   1
  -2  -2   9 227.581 11.9279   7
  -2  -2   9 230.932 8.93084   3
  -2  -2   9 216.692 9.39598  11
   2  -2  -9 221.426 8.28518   2
   2  -2  -9 202.599 10.2058   9
  -2  -2   9 211.290 12.1149  10
  -2   2   9 227.459 8.89974   7
  -2   2   9 226.389 7.15706   3
   2   2  -9 238.590 48.1302   1
  -2   2   9 211.934 11.6608  10
   2   2  -9 214.747 8.59093   2
  -1  -2   9 -11.930 7.17124   1
   1  -2  -9 1.81427 1.26383   2
  -1  -2   9 1.96982 1.82436  11
  -1  -2   9 0.69018 1.39052   3
  -1  -2   9 0.31422 1.92827   7
   1   2  -9 0.73577 1.11392   2
  -1   2   9 -0.0408 0.79921   3
   1   2  -9 -1.4897 6.59264   1
  -1   2   9 3.04558 2.04093  10
  -1   2   9 -0.1193 1.21587   7
   0  -2   9 89.9825 4.76928   3
   0  -2   9 88.7929 6.76005   7
   0  -2   9 86.4744 5.35241  11
   0  -2  -9 88.2619 4.14383   2
   0  -2   9 97.9586 18.8107   1
   0   2   9 93.3342 4.54460   3
   0   2  -9 85.4816 16.5437   1
   0   2   9 99.0417 6.39011   7
   0   2  -9 90.6681 3.45748   2
  -1  -2  -9 502.753 17.0699  12
   1  -2   9 487.410 38.4142   1
  -1  -2  -9 507.043 17.8751  16
   1  -2   9 503.748 15.7738   3
   1  -2   9 491.405 18.8977   7
   1   2   9 520.371 15.8218   3
   1   2   9 545.128 19.5082   7
  -1   2  -9 508.652 38.0065   1
  -2  -2  -9 -0.9050 1.24829  16
   2  -2   9 1.59148 3.19335   8
  -2  -2  -9 -0.6592 0.92168  13
   2  -2   9 0.52957 1.96078   4
  -2  -2  -9 0.21949 1.40382  14
  -2  -2  -9 0.22933 2.08230   9
   2  -2   9 -0.5152 1.71011   7
  -2  -2  -9 0.67260 1.54293  12
   2  -2   9 -0.8260 0.94639   3
  -2  -2  -9 18.1413 14.1183   1
   2   2   9 3.87437 1.31282   3
   2   2   9 6.12433 2.87225   8
  -2   2  -9 -3.4681 1.40451  14
   2   2   9 2.26746 1.83029   7
   2   2   9 0.66745 1.57418   4
   3  -2   9 601.405 31.8607   8
   3  -2   9 608.552 19.5643   3
  -3  -2  -9 619.939 20.3912  16
  -3  -2  -9 652.907 21.6078  14
  -3  -2  -9 622.059 21.2524   9
   3  -2   9 581.438 23.3883   7
  -3  -2  -9 635.106 21.0221  13
  -3  -2  -9 594.827 22.7705  12
   3   2   9 645.153 25.1289   8
   3   2   9 614.398 19.3933   4
  -3   2  -9 625.998 19.9680  14
  -3   2  -9 610.283 20.3447  12
   3   2   9 633.546 20.4925   3
   3   2   9 628.198 25.5898   7
   4  -2   9 223.888 11.0731   4
  -4  -2  -9 195.772 12.1195  14
  -4  -2  -9 239.068 12.1821  13
  -4  -2  -9 239.311 10.7314  12
  -4  -2  -9 235.500 10.9091  16
   4  -2   9 219.729 16.6289   8
   4   2   9 218.743 9.30136   4
   4   2   9 205.367 13.3286   8
   5  -2   9 38.6569 7.09216   8
  -5  -2  -9 39.6674 3.98395  16
  -5  -2  -9 41.5797 3.55623  13
   5  -2   9 46.2277 5.30548   4
   5   2   9 39.0669 3.78575   4
   5   2   9 36.5295 5.76254   8
   6  -2   9 -0.4459 2.33502   8
  -6  -2  -9 1.02224 1.48199  15
   6  -2   9 2.11117 1.71477   4
  -6   2  -9 1.22508 2.40802  13
  -6   2  -9 3.34176 1.85363  13
   7  -3  -9 4.92051 1.37365  14
   7  -3  -9 10.5251 2.13893   9
   7   3  -9 4.37113 1.69321  13
   7   3  -9 6.07415 1.83988  13
   6  -3  -9 93.7112 7.04216   9
   6  -3  -9 94.7132 7.05393   6
  -6  -3   9 84.6256 6.41053  11
   6  -3  -9 84.7071 5.56945  14
   6   3  -9 74.0032 6.19480  14
   6   3  -9 72.1715 8.69709  13
   6   3  -9 68.8842 8.20764  13
   5  -3  -9 203.561 11.6281   9
   5  -3  -9 200.755 9.46363   2
   5  -3  -9 211.340 11.8263   6
   5  -3  -9 204.635 10.0372  14
  -5  -3   9 194.849 10.9149  11
   5   3  -9 213.400 10.6557   2
   4  -3  -9 232.950 12.4394   9
   4  -3  -9 225.620 12.1731   6
   4  -3  -9 235.097 10.1916   2
   4  -3  -9 206.312 12.2987  15
   4  -3  -9 220.874 7.76347   5
  -4  -3   9 226.380 11.4808  11
   4  -3  -9 214.808 10.3552  14
   4   3  -9 245.539 11.0871   2
  -3  -3   9 831.648 32.1218  10
   3  -3  -9 948.426 30.3076   6
  -3  -3   9 933.059 29.2679  11
   3  -3  -9 984.011 28.5973  14
   3  -3  -9 915.403 31.2230  15
   3  -3  -9 936.311 30.0947   9
   3  -3  -9 939.520 27.3584   2
   3  -3  -9 932.596 24.7984   5
  -3   3   9 896.178 32.8524  10
   2  -3  -9 198.456 6.46153   5
  -2  -3   9 118.749 26.3524   1
  -2  -3   9 182.749 11.1621  10
   2  -3  -9 209.028 10.1651   6
   2  -3  -9 211.100 9.75127  14
  -2  -3   9 198.870 8.77202   3
   2  -3  -9 203.221 8.13884   2
   2  -3  -9 205.124 10.0327   9
   2  -3  -9 181.105 10.7696  15
  -2  -3   9 181.464 11.5141   7
   2   3  -9 214.750 35.2647   1
  -2   3   9 192.299 10.8826  10
  -1  -3   9 463.225 16.3395  11
  -1  -3   9 397.649 24.7294   7
   1  -3  -9 449.329 14.3142   2
  -1   3   9 473.321 16.2956   7
   1   3  -9 435.965 40.2428   1
  -1   3   9 479.628 17.5507  10
  -1   3   9 474.350 13.8850   3
   0  -3  -9 798.162 24.2996  12
   0  -3   9 785.906 24.3543  11
   0  -3   9 791.786 50.0541   1
   0  -3   9 804.551 27.5062   7
   0  -3  -9 788.122 22.5177   2
   0  -3   9 779.926 23.2314   3
   0  -3  -9 796.157 23.9647  16
   0   3   9 798.849 22.5668   3
   0   3   9 792.301 25.9436   7
   0   3   9 809.317 25.6617  10
  -1  -3  -9 270.491 10.8615  12
   1  -3   9 245.766 10.7277   3
   1  -3   9 264.369 14.7987   7
  -1  -3  -9 251.167 10.2512  16
   1  -3   9 299.697 32.0368   1
  -1  -3  -9 265.452 11.4991  15
  -1  -3  -9 273.652 11.1494  14
   1  -3   9 247.405 10.5894  11
   1   3   9 262.820 12.7997   7
  -1   3  -9 183.435 27.7214   1
   1   3   9 271.917 9.77858   3
   2  -3   9 98.3177 5.31395   3
  -2  -3  -9 106.688 6.80101  12
   2  -3   9 97.4274 7.63120   7
  -2  -3  -9 94.1520 6.42319  14
  -2  -3  -9 96.9731 6.84964  15
  -2  -3  -9 91.3364 5.89507   6
   2  -3   9 86.9155 6.50486   4
  -2  -3  -9 95.9974 3.58974   5
   2  -3   9 95.0758 9.83390   8
  -2  -3  -9 97.8577 6.11403  16
   3  -3   9 828.779 34.0042   8
  -3  -3  -9 869.000 27.4325  14
   3  -3   9 845.851 26.8559   4
  -3  -3  -9 828.528 27.1563  12
  -3  -3  -9 867.625 22.4577   5
  -3  -3  -9 882.036 26.8016  16
  -3  -3  -9 880.805 25.7452   6
  -4  -3  -9 127.015 7.55278  14
  -4  -3  -9 97.1274 3.84499   5
  -4  -3  -9 127.853 7.50942  12
   4  -3   9 119.948 7.83520   4
   4  -3   9 113.121 12.1879   8
  -4  -3  -9 129.752 7.40740  16
   5  -3   9 34.5410 7.03952   8
  -5  -3  -9 39.1132 4.78808  15
  -5  -3  -9 34.9556 4.33223  12
  -5  -3  -9 38.5460 3.78329  16
   5  -3   9 42.8617 4.90467   4
   6  -3   9 121.486 5.21655   4
  -6  -3  -9 116.097 5.89964  15
   6  -3   9 106.504 7.72433   8
  -6   3  -9 96.2214 6.30868  13
  -6  -4   9 81.3766 8.43434  11
   6  -4  -9 84.4259 6.32303   9
   6  -4  -9 75.1341 6.09222   6
   6   4  -9 62.5622 6.84909  13
   6   4  -9 53.1161 8.16309  13
  -5  -4   9 75.8878 7.71835  11
   5  -4  -9 93.4454 7.74754   9
   5  -4  -9 92.7196 7.67774  15
   5  -4  -9 117.480 9.22239   2
   5  -4  -9 94.9429 7.99080   6
   5  -4  -9 78.2786 5.40891  14
   5   4  -9 78.1031 5.44799  14
   5   4  -9 92.8559 7.23115   2
   4  -4  -9 196.844 10.4769  14
   4  -4  -9 183.569 8.01410   5
   4  -4  -9 180.303 8.94911   2
  -4  -4   9 192.348 10.8265  11
   4  -4  -9 207.520 14.7695  15
   4  -4  -9 167.870 14.3721   6
   4   4  -9 197.694 10.1594   2
   3  -4  -9 404.536 16.6759   9
   3  -4  -9 405.824 14.7579  14
   3  -4  -9 392.647 14.3407   2
   3  -4  -9 411.644 18.7810  15
   3  -4  -9 402.536 17.3496   6
   3  -4  -9 403.055 12.0494   5
  -3   4   9 348.643 17.9745  10
  -2  -4   9 153.539 11.2942  10
   2  -4  -9 157.319 7.93450  14
   2  -4  -9 163.846 5.93553   5
  -2  -4   9 177.025 9.46625   3
   2  -4  -9 165.311 8.12968  16
  -2  -4   9 161.455 9.36635  11
   2  -4  -9 162.670 7.66958   2
  -2  -4   9 181.236 13.1687   7
   2  -4  -9 165.232 9.70870   6
   2  -4  -9 165.189 10.9025  15
   2  -4  -9 157.489 9.20582   9
  -2   4   9 172.115 9.70311  10
   1  -4  -9 593.426 16.4064   5
  -1  -4   9 610.441 20.8041  11
   1  -4  -9 582.121 19.2915  14
  -1  -4   9 571.035 23.7453   7
   1  -4  -9 614.658 19.7054  16
   1  -4  -9 634.085 22.8848  15
   1  -4  -9 580.883 19.3361  12
  -1  -4   9 588.509 19.4301   3
   1  -4  -9 613.745 21.1932   6
   1  -4  -9 607.975 18.7297   2
   1  -4  -9 568.543 20.5271   9
  -1   4   9 599.566 20.1386  10
  -1   4   9 600.595 17.5843   3
  -1   4   9 604.820 20.0239   7
   0  -4  -9 173.162 8.82999   6
   0  -4  -9 161.294 5.33963   5
   0  -4  -9 166.847 8.28008  12
   0  -4  -9 156.852 6.96235   2
   0  -4   9 148.236 9.99573   7
   0  -4  -9 154.227 9.44848   9
   0  -4   9 162.582 8.73668  11
   0  -4  -9 169.840 7.86443  14
   0  -4  -9 159.469 7.99326  16
   0  -4   9 154.264 7.34447   3
   0  -4  -9 162.508 9.72731  15
   0   4  -9 128.158 7.49014   9
  -1  -4  -9 579.866 19.3190   6
   1  -4   9 603.460 24.4193   8
  -1  -4  -9 590.540 19.8971  12
  -1  -4  -9 586.207 20.9638  15
  -1  -4  -9 581.262 18.8638  14
   1  -4   9 547.202 22.1866   7
  -1  -4  -9 596.914 19.5112  16
  -1  -4  -9 569.443 15.5587   5
   1  -4   9 557.410 18.2024   3
   1  -4   9 555.538 19.7317  11
   1  -4   9 530.311 18.2282   4
   1   4   9 579.442 22.7324   7
  -2  -4  -9 28.2807 3.73064  14
  -2  -4  -9 33.8072 4.08341  16
  -2  -4  -9 21.0453 3.73346  15
  -2  -4  -9 24.0863 1.90821   5
   2  -4   9 41.4058 5.18513   3
   2  -4   9 27.8782 4.34467   4
  -2  -4  -9 31.7147 4.08319   6
   2  -4   9 24.4351 6.08164   8
   2  -4   9 41.9698 9.21437   7
  -2  -4  -9 30.0334 4.49929  12
  -3  -4  -9 201.801 10.3864  16
  -3  -4  -9 195.143 9.34256  14
  -3  -4  -9 188.101 6.11497   5
   3  -4   9 196.931 9.90159   4
  -3  -4  -9 184.042 8.83792   6
  -3  -4  -9 192.423 11.8857  15
  -3  -4  -9 200.097 10.1699  12
   3  -4   9 185.624 14.1159   8
  -4  -4  -9 14.6150 1.43565   5
   4  -4   9 14.1621 3.49384   4
  -4  -4  -9 9.94083 2.50079   6
  -4  -4  -9 16.0228 3.71207  15
  -4  -4  -9 12.7973 2.60175  16
  -4  -4  -9 11.9169 2.85494  12
  -4  -4  -9 17.3813 2.95767  14
   4  -4   9 11.3379 5.32963   8
  -5  -4  -9 20.6876 3.51965  15
  -5  -4  -9 29.2161 2.91927  12
   5  -4   9 23.2686 5.40330   8
  -5  -4  -9 23.6865 2.80494  16
   5  -4   9 28.1044 3.64612   4
  -6  -5   9 32.2622 4.60212  11
   6  -5  -9 26.1226 3.37421   6
   6   5  -9 21.7920 4.12335  13
   5  -5  -9 9.06844 3.19744   6
   5  -5  -9 5.17068 2.81843  15
  -5  -5   9 12.1372 3.22699  11
   5  -5  -9 11.4284 3.33311   9
   4  -5  -9 1.84386 2.71096   9
  -4  -5   9 3.84752 2.77500  11
   4  -5  -9 -1.1022 2.58693   6
   4  -5  -9 1.99885 1.73187   2
   4  -5  -9 0.33329 1.41018   5
   4  -5  -9 -1.7126 2.26990  15
   4   5  -9 0.42458 1.60722   2
   3  -5  -9 391.931 14.6904   2
   3  -5  -9 401.195 22.4218  15
  -3  -5   9 394.444 16.5408  11
  -2  -5   9 595.682 19.5236   6
  -2  -5   9 633.020 22.4450  11
  -2  -5   9 603.536 16.6428   5
   2  -5  -9 663.175 23.6264   6
   2  -5  -9 599.820 21.8873   9
   2  -5  -9 654.236 25.5254  15
   2  -5  -9 634.350 17.6293   5
   2  -5  -9 627.932 20.4246   2
  -1  -5   9 65.1896 6.34645  11
   1  -5  -9 60.8546 6.50447   6
   1  -5  -9 67.4969 5.62873  16
   1  -5  -9 71.0187 7.91224  15
   1  -5  -9 67.2923 3.52634   5
   1  -5  -9 71.0861 5.09472   2
   1  -5  -9 83.7373 7.23284   9
   1  -5  -9 69.4662 5.13591  12
   0  -5  -9 695.336 18.3241   5
   0  -5  -9 677.235 22.1411  12
   0  -5  -9 679.158 22.3837  16
   0  -5  -9 690.726 25.1907  15
   0  -5   9 604.188 19.8631   4
   0  -5  -9 674.442 20.9250  14
   0  -5   9 651.985 25.4439   8
   0  -5   9 633.905 22.2111   3
   0  -5   9 686.353 23.1811  11
   0  -5   9 669.926 28.7636   7
   0  -5  -9 699.588 23.3285   6
  -1  -5  -9 286.603 12.3666   6
  -1  -5  -9 285.304 12.2877  16
  -1  -5  -9 277.757 12.1256  12
   1  -5   9 279.828 12.7958  11
  -1  -5  -9 278.792 8.44555   5
  -1  -5  -9 275.582 14.0113  15
   1  -5   9 264.149 10.7237   4
  -1  -5  -9 276.702 10.8349  14
   1  -5   9 251.878 14.4280   8
  -2  -5  -9 747.660 25.8518  12
  -2  -5  -9 719.867 22.0914  14
  -2  -5  -9 697.491 24.2159  16
   2  -5   9 659.379 27.8856   8
  -2  -5  -9 704.358 23.4543   6
  -2  -5  -9 745.363 26.7336  15
  -2  -5  -9 728.518 19.1927   5
   2  -5   9 682.022 22.0439   4
  -3  -5  -9 33.0077 5.17554  15
   3  -5   9 28.2792 6.21487   8
   3  -5   9 26.3107 4.27580   4
  -3  -5  -9 29.3416 2.05736   5
  -3  -5  -9 29.9431 3.26534  14
  -3  -5  -9 23.7304 3.90780  16
  -3  -5  -9 31.9778 4.08022   6
  -3  -5  -9 26.2647 3.95708  12
   4  -5   9 391.560 13.1042   4
  -4  -5  -9 390.162 10.3976   5
   4  -5   9 357.583 17.6390   8
  -4  -5  -9 378.430 15.3768  15
  -4  -5  -9 359.364 13.5496  16
  -4  -5  -9 383.684 13.8685  12
  -4  -5  -9 383.891 13.0484   6
   5  -5   9 49.2590 3.13018   4
  -5  -5  -9 44.9223 3.29511  16
  -5  -5  -9 56.6699 4.46039  15
   5  -5   9 43.3586 4.78278   8
   5  -6  -9 251.059 9.93605   9
  -5  -6   9 242.837 6.81141   5
   5  -6  -9 254.700 10.6761   6
  -5  -6   9 249.846 9.66812  11
  -5  -6   9 232.668 8.76134   6
  -4  -6   9 171.991 7.55944   6
  -4  -6   9 177.377 9.28737  11
  -4  -6   9 177.652 5.43999   5
   4  -6  -9 169.988 10.7014  15
   4  -6  -9 168.796 9.02738   9
   4  -6  -9 174.086 6.27582   5
   4  -6  -9 184.860 10.4003   6
   3  -6  -9 36.2951 5.86370   6
  -3  -6   9 33.6713 5.09753  11
   3  -6  -9 36.1318 3.82575   2
   3  -6  -9 37.5612 2.90740   5
  -3  -6   9 32.3832 3.82391   6
   3  -6  -9 38.9415 4.95796   9
   3  -6  -9 31.8033 5.83055  15
  -3  -6   9 35.7644 2.05690   5
   2  -6  -9 5.14077 3.36578   6
  -2  -6   9 6.86272 2.29987   6
   2  -6  -9 13.1758 3.43436   9
  -2  -6   9 8.10068 1.20802   5
   2  -6  -9 6.07107 2.15460   2
   2  -6  -9 8.11273 4.28675  15
  -2  -6   9 6.94430 3.26396  11
   2  -6  -9 9.95379 1.96564   5
  -1  -6   9 13.3639 3.78698  11
   1  -6  -9 15.5567 2.80903  12
   1  -6  -9 14.8073 4.60682  15
   1  -6  -9 15.7644 4.21535   6
   1  -6  -9 18.4832 2.18490   5
   0  -6  -9 58.5835 3.29457   5
   0  -6   9 52.0658 6.20081  11
   0  -6  -9 55.7242 5.09529  12
   0  -6  -9 62.2661 5.64447  16
   0  -6  -9 58.1264 7.36791  15
   0  -6  -9 66.2791 6.44065   6
  -1  -6  -9 183.213 10.2107  16
  -1  -6  -9 180.906 6.30805   5
  -1  -6  -9 187.812 9.86190  12
  -1  -6  -9 197.657 12.5248  15
  -1  -6  -9 182.030 10.2137   6
  -2  -6  -9 2.48901 2.50062  15
  -2  -6  -9 1.52265 1.05031   5
  -2  -6  -9 2.96589 2.09311  12
  -2  -6  -9 4.08149 2.55573   6
  -2  -6  -9 2.79310 1.91880  16
  -3  -6  -9 55.4087 4.82198   6
  -3  -6  -9 51.8101 4.78469  12
  -3  -6  -9 55.5467 4.92844  16
  -3  -6  -9 57.9979 2.63254   5
  -3  -6  -9 55.3475 6.19365  15
  -4  -6  -9 29.5425 1.49740   5
  -4  -6  -9 29.2166 3.09414  12
  -4  -6  -9 30.4163 2.92119   6
  -4  -6  -9 31.1079 3.09977  16
  -4  -6  -9 36.4345 4.30222  15
   4  -7  -9 0.47110 2.00497   6
   4  -7  -9 8.60518 1.36446   5
  -4  -7   9 -1.2041 1.56745  11
   4  -7  -9 4.32960 2.24632  15
  -3  -7   9 32.8505 4.38182  11
   3  -7  -9 28.3141 4.28393   6
   3  -7  -9 33.9341 2.52896   5
   3  -7  -9 35.7705 6.07602  15
   2  -7  -9 176.467 6.33626   5
  -2  -7   9 187.253 9.94601  11
   2  -7  -9 181.802 10.5042   6
   2  -7  -9 180.841 11.8360  15
   1  -7  -9 219.609 9.05718  12
   1  -7  -9 214.032 11.2984   6
   1  -7  -9 216.007 12.9133  15
   1  -7  -9 213.082 7.22190   5
  -1  -7   9 228.413 11.6496  11
   0  -7  -9 362.558 17.1788  15
   0  -7  -9 355.415 10.6644   5
   0  -7  -9 364.735 15.4128   6
   0  -7  -9 354.115 13.5099  12
  -1  -7  -9 4.01285 2.59524   6
  -1  -7  -9 1.70508 1.07825   5
  -1  -7  -9 1.91364 1.67592  12
  -1  -7  -9 5.33574 3.32346  15
  -1  -7  -9 0.38740 1.84583  16
  -2  -7  -9 2.52945 1.07419   5
  -2  -7  -9 1.24347 1.82487  16
  -2  -7  -9 2.78600 2.27435   6
  -2  -7  -9 1.75212 2.52542  15
  -2  -7  -9 -0.2332 1.58212  12
  -3  -7  -9 0.11956 1.84099  15
  -3  -7  -9 -0.1892 0.65863   5
  -3  -7  -9 0.45731 1.32707  16
  -3  -7  -9 -0.3619 1.14091  12
  -3  -7  -9 -0.1265 1.48020   6
   3  -8  -9 88.0653 3.15219   5
   3  -8  -9 81.7384 5.02914   6
   3  -8  -9 73.1101 6.21672  15
   2  -8  -9 34.8303 2.20223   5
   2  -8  -9 41.3994 4.86618  15
   2  -8  -9 32.4103 4.12853   6
   1  -8  -9 0.25296 2.46214  15
   1  -8  -9 0.30161 0.97676   5
   1  -8  -9 0.36938 2.14317   6
   0  -8  -9 76.6041 3.23747   5
   0  -8  -9 80.4969 7.00264  15
   0  -8  -9 78.3440 5.68637   6
   0  -8  -9 76.7249 4.27835  12
  -1  -8  -9 210.104 8.27991  12
  -1  -8  -9 220.499 6.42911   5
  -1  -8  -9 201.705 10.4551  15
  -1  -8  -9 208.924 9.21246   6
  -2  -8  -9 -0.1302 1.01412  12
  -2  -8  -9 2.37056 1.92513  15
  -2  -8  -9 -1.5064 1.32058   6
  -2  -8  -9 0.60498 0.70269   5
  -7   0  10 1.34022 1.49409  11
   7   0 -10 0.09866 1.48189  14
   6   0 -10 164.202 7.98257  13
  -6   0  10 140.177 10.9771  11
   6   0 -10 174.447 9.17625   9
   6   0 -10 165.642 7.99424  13
   6   0 -10 179.453 8.78856   2
   5   0 -10 0.85637 2.56253   9
   5   0 -10 -1.1581 2.15300   6
   5   0 -10 -0.6440 1.91856  13
   5   0 -10 -1.2414 1.93987  13
   5   0 -10 -0.7522 1.49661   2
  -4   0  10 407.566 21.1183  10
   4   0 -10 450.584 17.6644  13
   4   0 -10 431.808 17.0824   2
   4   0 -10 437.779 16.9913   6
   4   0 -10 462.540 17.7247   9
  -3   0  10 2.05707 1.60042   7
   3   0 -10 2.05760 1.78234  13
   3   0 -10 3.65863 2.62686   9
   3   0 -10 0.56764 1.71324  13
  -3   0  10 0.76307 1.02884   3
   3   0 -10 0.70425 1.38441   2
   3   0 -10 0.72093 2.05335   6
  -3   0  10 1.03958 2.32422  10
  -2   0  10 1.78711 1.51470   3
  -2   0  10 3.55619 2.67031  10
  -2   0  10 2.31992 2.36705   7
  -2   0  10 -9.8219 5.53531   1
   2   0 -10 -7.4959 5.14130   1
   2   0 -10 2.01522 1.30351   2
   1   0 -10 -0.9843 0.79692   2
   1   0 -10 1.22593 4.69149   1
  -1   0  10 0.01777 1.20225   3
  -1   0  10 -0.0771 1.64171   7
   0   0  10 128.078 7.81024   7
   0   0  10 124.158 5.60143   3
   0   0 -10 119.632 14.3694   1
   1   0  10 -0.0422 1.07073   3
   1   0  10 -0.9160 1.47459   7
  -1   0 -10 -8.2735 6.36083   1
  -2   0 -10 15.5161 3.02439  12
   2   0  10 21.5471 2.92830   3
   2   0  10 12.2399 2.94048   7
  -2   0 -10 16.9059 3.48135   9
  -2   0 -10 16.8250 3.45323  13
  -2   0 -10 16.5000 2.93099  14
   3   0  10 2.10207 2.49962   4
   3   0  10 3.14413 3.64434   8
   3   0  10 -3.7667 1.39488   3
   3   0  10 -5.8776 2.13423   7
  -3   0 -10 0.23920 1.71783  14
  -3   0 -10 2.42111 1.78983  12
  -3   0 -10 3.94219 2.69716  13
  -4   0 -10 761.679 25.1111  14
  -4   0 -10 770.621 29.1125  13
   4   0  10 806.697 33.3541   8
  -4   0 -10 709.619 23.7905  12
   4   0  10 741.370 24.3957   4
  -5   0 -10 0.42844 2.56118  13
  -5   0 -10 -0.7376 1.53801  16
   5   0  10 0.91524 3.22375   8
   5   0  10 2.29687 2.56603   4
  -6   0 -10 3.83554 1.24786  13
  -6   0 -10 5.74364 1.35770  13
   6   0  10 4.27725 2.89856   8
   6   0  10 6.01680 1.80269   4
  -6   0 -10 5.69170 1.56419  16
   7  -1 -10 6.50500 1.70310   9
  -7  -1  10 2.74436 1.61876  11
   7  -1 -10 2.48506 1.78506  14
   7   1 -10 4.80541 2.00901  14
  -7   1  10 2.09802 1.61845  11
   6  -1 -10 985.471 30.9805   9
   6  -1 -10 1003.00 30.3272  14
  -6  -1  10 1005.05 30.7938  11
   6  -1 -10 917.364 29.6520   2
   6   1 -10 967.307 30.3888   2
   6   1 -10 999.686 31.9255  13
   6   1 -10 1039.91 32.0324  13
   5  -1 -10 7.51541 3.63152   6
   5  -1 -10 4.67189 3.46154   9
   5  -1 -10 3.10164 2.03978   2
   5  -1 -10 4.06550 2.20490  13
  -5  -1  10 2.99852 2.22300  11
   5  -1 -10 4.58390 2.21126  13
   5   1 -10 3.92841 2.92518  13
   5   1 -10 2.37228 3.07774  13
   5   1 -10 1.84435 2.57053   9
   5   1 -10 4.34010 1.98784   2
   4  -1 -10 736.947 26.5192   6
   4  -1 -10 774.847 23.7606   2
   4  -1 -10 748.715 26.0356   9
   4  -1 -10 768.811 22.3150  13
   4  -1 -10 780.421 22.4434  13
  -4  -1  10 717.524 30.8110  10
  -4   1  10 696.492 30.0931  10
   4   1 -10 759.336 24.2779   2
   4   1 -10 714.319 24.8196   9
   4   1 -10 767.983 29.1449  13
   3  -1 -10 87.1894 7.01051   6
   3  -1 -10 98.1440 6.17156  14
  -3  -1  10 98.6336 9.13995   7
   3  -1 -10 91.8185 6.86633   9
   3  -1 -10 95.3750 4.14656  13
  -3  -1  10 91.3338 8.52849  10
  -3  -1  10 89.2396 5.89463   3
   3  -1 -10 92.6947 5.34798   2
   3  -1 -10 91.7100 4.07028  13
  -3   1  10 90.3618 4.70528   3
  -3   1  10 90.5221 8.39417  10
   3   1 -10 86.2211 6.66158   9
  -3   1  10 83.6351 8.45355   7
   3   1 -10 97.8647 5.64742   2
  -2  -1  10 4.29394 7.27857   1
   2  -1 -10 4.29395 2.09371  14
  -2  -1  10 1.93543 1.63332   3
   2  -1 -10 2.62682 2.14779   9
   2  -1 -10 3.38315 1.48517   2
   2  -1 -10 9.32246 4.96028   1
  -2  -1  10 2.75490 2.74367  10
  -2  -1  10 2.83381 1.75007  11
  -2  -1  10 1.40721 2.05412   7
  -2   1  10 3.27432 1.41373   3
   2   1 -10 -0.6997 7.72951   1
   2   1 -10 4.17941 1.49145   2
  -2   1  10 2.47393 5.08061   1
  -2   1  10 2.33442 1.85204   7
  -2   1  10 5.09256 3.11411  10
  -1  -1  10 25.6857 4.45457   7
   1  -1 -10 22.3353 4.32438   1
  -1  -1  10 26.1877 3.00988   3
  -1  -1  10 24.3853 8.16883   1
   1  -1 -10 21.9085 2.12727   2
  -1  -1  10 30.9385 3.12945  11
  -1   1  10 18.1458 4.12343   1
  -1   1  10 25.3452 2.58113   3
   1   1 -10 20.9712 2.05315   2
   1   1 -10 27.1555 8.98425   1
  -1   1  10 21.6047 3.58204   7
   0  -1  10 3021.73 79.9266   7
   0  -1 -10 2978.86 73.8540   2
   0  -1  10 3049.67 75.8378   3
   0  -1  10 2810.04 101.179   1
   0  -1 -10 2916.72 84.6454   1
   0  -1 -10 2902.16 85.2740   1
   0   1 -10 2895.62 101.688   1
   0   1  10 2917.44 78.9797   7
   0   1  10 2948.68 75.3794   3
  -1  -1 -10 -0.4086 1.36793  14
  -1  -1 -10 2.28890 1.55782  12
  -1  -1 -10 1.05745 6.04156   1
   1  -1  10 2.78539 1.41698   3
   1  -1  10 2.51838 2.01857   7
  -1  -1 -10 5.03820 2.00809  13
  -1   1 -10 2.37902 2.13672   9
  -1   1 -10 17.4228 8.21736   1
   1   1  10 4.40822 1.63159   3
   1   1  10 3.87629 2.02197   7
   2  -1  10 12.5401 3.19966   7
  -2  -1 -10 18.2142 3.25948  12
  -2  -1 -10 16.6716 3.24819  14
   2  -1  10 17.8405 2.72236   3
  -2  -1 -10 15.6131 2.98160  13
  -2  -1 -10 14.5381 2.97008   9
  -2   1 -10 12.6477 3.26937   9
   2   1  10 17.7308 2.89000   3
   2   1  10 15.1125 3.31351   7
  -2   1 -10 12.3423 2.66244  14
  -3  -1 -10 151.565 9.37846  12
   3  -1  10 140.485 13.2178   8
   3  -1  10 142.521 9.09960   4
  -3  -1 -10 148.757 8.78723  14
   3  -1  10 151.108 7.54030   3
   3  -1  10 138.366 10.0192   7
   3   1  10 129.842 10.2567   7
  -3   1 -10 157.857 8.45638  14
   3   1  10 134.282 7.55601   3
  -3   1 -10 150.999 14.5287  13
   3   1  10 151.908 8.32610   4
   3   1  10 158.124 12.2458   8
  -3   1 -10 156.490 9.64553   9
  -3   1 -10 152.890 8.11213  12
   4  -1  10 9.32600 3.71536   4
  -4  -1 -10 12.6835 3.14903  12
  -4  -1 -10 12.2926 3.94917  16
  -4  -1 -10 9.10532 3.03143  14
   4  -1  10 5.57798 4.38955   8
   4   1  10 11.7364 4.76265   8
  -4   1 -10 13.8043 3.49524  14
  -4   1 -10 10.0570 4.27824  13
   4   1  10 12.8373 3.28631   4
   5  -1  10 8.58592 3.24863   4
  -5  -1 -10 4.81774 1.84648  16
  -5  -1 -10 5.32542 2.38776  13
   5  -1  10 3.17590 4.04396   8
  -5   1 -10 4.39376 3.44338  13
   5   1  10 6.84653 3.86637   8
   5   1  10 8.60022 2.59610   4
   6  -1  10 212.188 7.81046   4
   6  -1  10 182.712 10.8512   8
  -6   1 -10 182.584 7.47671  16
  -6   1 -10 208.372 8.42126  13
  -6   1 -10 207.944 8.47490  13
  -7  -2  10 25.3414 3.28588  11
   7  -2 -10 21.9889 3.11157   9
  -7   2  10 23.9390 3.03169  11
   7   2 -10 22.4627 2.66947  14
  -6  -2  10 18.1437 3.90826  11
   6  -2 -10 11.0677 3.30849   6
   6  -2 -10 15.7731 3.33401  14
   6  -2 -10 17.6701 4.29866   9
   6   2 -10 11.0275 3.74677  13
   6   2 -10 15.6290 4.76860  13
  -5  -2  10 74.8520 6.62913  11
   5  -2 -10 86.6628 6.49904  14
   5  -2 -10 86.5712 7.69863   6
   5  -2 -10 79.2644 5.69466   2
   5  -2 -10 86.2077 7.65218   9
   5   2 -10 76.5806 11.0538  13
   5   2 -10 86.7563 6.29835   2
   5   2 -10 93.6737 9.41826  13
  -4  -2  10 796.441 25.6339  11
   4  -2 -10 786.904 23.9738   2
   4  -2 -10 809.642 25.0133  14
   4  -2 -10 776.685 26.4945   9
   4  -2 -10 748.287 26.2154   6
   4   2 -10 731.264 24.4340   2
   4   2 -10 648.963 31.9090  13
   3  -2 -10 50.4953 2.90764   5
  -3  -2  10 56.0559 6.62290   7
   3  -2 -10 46.7931 4.80761  14
   3  -2 -10 50.6072 5.36334   6
   3  -2 -10 55.0332 5.91170   9
   3  -2 -10 52.1414 4.10859   2
  -3  -2  10 45.0181 6.40120  10
  -3  -2  10 45.1718 4.80180  11
  -3  -2  10 49.9799 4.25897   3
   3   2 -10 34.6471 5.33521   9
   3   2 -10 48.0772 4.20547   2
  -3   2  10 46.7486 6.15829  10
  -2  -2  10 523.420 16.9828   3
  -2  -2  10 510.332 22.0161  10
  -2  -2  10 531.240 21.1143   7
   2  -2 -10 526.598 18.0267  14
  -2  -2  10 577.009 44.5360   1
   2  -2 -10 544.447 16.2047   2
   2   2 -10 432.307 40.0922   1
   2   2 -10 528.611 16.5983   2
  -2   2  10 518.880 15.2728   3
  -2   2  10 529.045 18.0848   7
  -2   2  10 543.275 21.3460  10
  -1  -2  10 322.101 30.3245   1
  -1  -2  10 325.656 12.4728  11
   1  -2 -10 334.015 10.7247   2
  -1  -2  10 335.183 11.6727   3
  -1  -2  10 326.552 14.8935   7
   1   2 -10 313.857 10.4871   2
  -1   2  10 347.146 14.9402  10
  -1   2  10 327.922 13.1857   7
  -1   2  10 335.928 10.7703   3
   0  -2 -10 341.644 10.3760   2
   0  -2  10 309.293 11.8425  11
   0  -2  10 321.994 30.5078   1
   0  -2  10 321.400 14.5341   7
   0  -2  10 335.522 11.5164   3
   0   2  10 345.166 11.1120   3
   0   2  10 324.491 13.6523   7
   0   2 -10 344.295 29.8091   1
  -1  -2 -10 25.4314 4.44435  16
  -1  -2 -10 19.6493 3.21252  12
   1  -2  10 9.61844 2.70879   3
   1  -2  10 14.5195 5.26582   7
   1  -2  10 8.30922 2.64991  11
  -1  -2 -10 21.5410 4.70171   9
  -1  -2 -10 17.8379 6.45428   1
   1  -2  10 31.1114 11.2277   1
  -1  -2 -10 17.0088 3.00362  14
   1   2  10 12.6457 3.59083   7
   1   2  10 20.0252 2.94953   3
  -2  -2 -10 65.8728 5.38051  12
  -2  -2 -10 61.9236 5.48809   9
  -2  -2 -10 65.6011 5.51807  14
   2  -2  10 50.4883 4.00082   3
   2  -2  10 49.3582 5.93827   7
   2  -2  10 60.4265 5.74076   4
   2  -2  10 59.1541 8.38472   8
  -2  -2 -10 70.2833 5.12247  16
   2   2  10 64.0144 7.31143   8
  -2   2 -10 67.6690 4.57224  14
  -2   2 -10 66.6684 5.82246   9
   2   2  10 58.0373 4.29410   3
   2   2  10 66.1729 6.71539   7
   2   2  10 61.0122 4.98467   4
   3  -2  10 12.8560 4.46648   7
  -3  -2 -10 19.4853 2.80160  13
  -3  -2 -10 15.7992 3.05446  12
  -3  -2 -10 19.0818 4.52337   9
   3  -2  10 13.4081 8.15080   8
  -3  -2 -10 15.9127 3.18850  14
   3  -2  10 14.7608 3.00425   3
  -3  -2 -10 15.4425 3.00279  16
   3   2  10 19.2492 3.49450   4
   3   2  10 12.2629 4.32404   8
  -3   2 -10 19.8114 3.06495  14
  -4  -2 -10 1126.84 31.5984  13
  -4  -2 -10 1117.15 34.6324  14
  -4  -2 -10 1128.14 34.0157  16
   4  -2  10 1111.27 43.3054   8
  -4  -2 -10 1064.60 40.0660  12
   4  -2  10 1132.76 33.9409   4
   4   2  10 1122.28 31.8966   4
   4   2  10 1145.78 39.2254   8
   5  -2  10 1.52929 3.51980   8
   5  -2  10 3.10600 2.61013   4
  -5  -2 -10 2.28454 1.70463  16
  -5   2 -10 0.17539 3.63378  13
  -6  -2 -10 15.4540 2.51089  15
   6  -2  10 13.9677 3.37190   8
   6  -2  10 16.2358 2.58967   4
  -6   2 -10 14.5256 2.59818  13
  -6   2 -10 13.3832 2.53099  13
   7  -3 -10 63.4576 3.98584   9
  -7   3  10 57.5767 3.87167  11
   6  -3 -10 395.922 14.6259  14
   6  -3 -10 415.873 15.8627   6
  -6  -3  10 397.086 15.2627  11
   6  -3 -10 392.052 15.7441   9
   6   3 -10 393.929 18.3771  13
   6   3 -10 406.087 13.9138  14
   6   3 -10 408.038 17.9918  13
   5  -3 -10 254.949 12.9672   6
   5  -3 -10 255.498 12.8954   9
   5  -3 -10 240.656 10.7264   2
   5  -3 -10 238.759 11.1443  14
  -5  -3  10 256.623 12.4607  11
   5   3 -10 250.746 11.5579   2
   5   3 -10 220.339 15.3507  13
   5   3 -10 246.065 10.7673  14
   4  -3 -10 1.11687 2.88995   9
   4  -3 -10 -0.2295 1.83083  14
   4  -3 -10 0.36990 1.24951   5
   4  -3 -10 -0.4617 2.28574   6
  -4  -3  10 1.50516 2.33869  11
   4  -3 -10 1.31586 1.58339   2
   4  -3 -10 2.04796 2.69209  15
   4   3 -10 -1.0996 1.91689  14
   4   3 -10 0.15494 1.45064   2
   3  -3 -10 460.314 18.0982   6
   3  -3 -10 470.480 15.8187   2
   3  -3 -10 422.562 18.1434  15
  -3  -3  10 439.240 17.0852  11
   3  -3 -10 446.394 12.9768   5
   3  -3 -10 422.486 20.8487   9
   3  -3 -10 455.582 16.4724  14
  -3  -3  10 395.316 19.8095  10
   3   3 -10 436.279 15.3326  14
  -3   3  10 431.988 20.3472  10
   3   3 -10 438.588 15.8717   2
  -2  -3  10 81.9959 6.26965  11
  -2  -3  10 55.3403 6.84160  10
   2  -3 -10 77.8349 4.73992   2
  -2  -3  10 73.5678 7.43907   7
  -2  -3  10 67.2006 4.95457   3
   2  -3 -10 66.1383 6.64831  15
   2  -3 -10 69.8467 6.23766   9
   2  -3 -10 71.6547 6.00778   6
   2  -3 -10 68.9048 3.34314   5
   2  -3 -10 77.1448 5.40218  14
  -2   3  10 73.2131 6.93319  10
   2   3 -10 72.5042 4.88233   2
  -1  -3  10 476.598 20.0932   7
  -1  -3  10 489.577 16.1354   3
   1  -3 -10 492.762 15.1453   2
  -1  -3  10 453.523 52.0186   1
   1  -3 -10 482.506 17.3816   6
   1  -3 -10 479.128 13.3854   5
   1  -3 -10 460.752 18.5556  15
  -1  -3  10 476.583 16.9982  11
   1  -3 -10 474.295 16.1498  12
   1  -3 -10 470.924 15.9330  16
  -1   3  10 483.010 14.5593   3
   1   3 -10 523.164 48.4463   1
  -1   3  10 496.848 18.6942  10
  -1   3  10 495.412 17.4594   7
   0  -3  10 1825.38 53.6715   7
   0  -3 -10 1832.36 49.5737  14
   0  -3 -10 1794.05 50.9003  15
   0  -3  10 1793.33 49.3823  11
   0  -3  10 1812.38 48.4316   3
   0  -3 -10 1687.50 50.2688   9
   0  -3 -10 1827.45 47.2580   2
   0  -3 -10 1825.02 48.9110  16
   0  -3 -10 1791.54 49.2545  12
   0   3  10 1844.96 51.2977  10
   0   3 -10 1701.79 49.2554   9
   0   3  10 1776.18 47.5056   3
   0   3 -10 1767.13 45.8442   2
   0   3  10 1752.82 51.5857   7
   1  -3  10 303.050 12.0380  11
  -1  -3 -10 302.935 8.90271   5
  -1  -3 -10 275.513 13.0064   9
  -1  -3 -10 312.159 12.1491   6
   1  -3  10 306.142 14.9339   7
  -1  -3 -10 320.218 12.4891  12
  -1  -3 -10 316.704 12.4608  14
  -1  -3 -10 318.642 12.0591  16
  -1  -3 -10 309.531 13.0302  15
   1  -3  10 308.348 11.4729   3
   1   3  10 325.444 15.2916   7
   1   3  10 323.686 11.5456   3
  -1   3 -10 304.008 12.6832   9
   2  -3  10 31.4395 4.76205   4
   2  -3  10 32.0027 6.95870   8
  -2  -3 -10 32.5477 3.97932  16
  -2  -3 -10 29.9908 3.71140   6
  -2  -3 -10 24.3748 1.88238   5
  -2  -3 -10 25.1296 4.55284   9
  -2  -3 -10 32.6672 4.14433  12
   2  -3  10 18.0184 4.51535   7
   2  -3  10 27.1767 3.48567   3
   2   3  10 24.7522 4.12109   7
   2   3  10 26.9928 3.28503   3
   3  -3  10 46.4148 6.03013   4
  -3  -3 -10 43.6369 4.91313   6
  -3  -3 -10 54.7970 5.75535  15
  -3  -3 -10 44.8426 2.31495   5
  -3  -3 -10 46.5844 4.62693  16
  -3  -3 -10 53.2868 5.19847  14
  -3  -3 -10 51.9486 5.11670  12
   3  -3  10 51.6017 8.27969   8
  -3   3 -10 42.2103 4.25048  12
  -4  -3 -10 19.1128 3.02610  16
  -4  -3 -10 18.9125 3.42222  12
  -4  -3 -10 22.6652 3.47930  14
   4  -3  10 14.5166 5.64131   8
   4  -3  10 18.2449 3.99821   4
  -4  -3 -10 21.2014 4.24886  15
  -5  -3 -10 10.5593 2.16939  16
  -5  -3 -10 8.25246 2.63947  15
   5  -3  10 7.65924 2.63601   4
   5  -3  10 4.65914 3.46266   8
  -5   3 -10 14.9285 4.43789  13
   6  -3  10 158.926 6.48498   4
   6  -3  10 144.363 8.52012   8
  -6  -3 -10 158.524 6.61627  15
  -6   3 -10 167.870 7.37017  13
  -6   3 -10 147.918 8.06422  13
  -6  -4  10 32.9471 3.71227  11
   6  -4 -10 30.4391 4.23273   9
   6  -4 -10 34.9464 4.26142   6
   6  -4 -10 29.0074 2.56161  14
   6   4 -10 27.0390 4.66566  13
   6   4 -10 19.1044 4.44275  13
  -5  -4  10 -2.1383 2.01467  11
   5  -4 -10 2.49535 2.82700   6
   5  -4 -10 2.83537 3.02173   9
   5  -4 -10 1.34606 1.66845  14
   5   4 -10 0.16814 2.27642  14
   5   4 -10 -1.4437 1.41817   2
   4  -4 -10 38.0431 3.19167   5
   4  -4 -10 41.8463 6.23441   6
   4  -4 -10 38.7741 4.19318  14
   4  -4 -10 35.1970 3.89132   2
   4  -4 -10 35.5498 5.61953  15
  -4  -4  10 40.2031 6.05369  11
   4  -4 -10 33.2619 5.36911   9
   4   4 -10 38.4748 4.56801   2
   3  -4 -10 176.269 8.92721  14
   3  -4 -10 183.561 10.8773   9
  -3  -4  10 171.569 10.2627  11
   3  -4 -10 180.317 8.62050   2
   3  -4 -10 185.525 11.0757   6
   3  -4 -10 186.719 6.72360   5
   3  -4 -10 177.342 11.4033  15
   3   4 -10 196.482 9.53166   2
  -2  -4  10 461.422 17.2757   3
  -2  -4  10 435.976 21.4171   7
   2  -4 -10 519.103 17.2203  16
  -2  -4  10 449.824 20.4650  10
   2  -4 -10 503.360 20.6222   6
   2  -4 -10 505.715 17.0950  14
   2  -4 -10 498.774 14.4090   5
   2  -4 -10 515.850 20.8671  15
  -2   4  10 478.560 19.4317  10
  -1  -4  10 4.30415 1.87896   3
  -1  -4  10 2.94287 2.53954   7
   1  -4 -10 9.27041 1.52888   5
   1  -4 -10 15.8604 2.80157  16
   1  -4 -10 6.51906 2.98890   6
   1  -4 -10 12.0246 2.35054  12
   1  -4 -10 8.01949 2.75392   9
   1  -4 -10 5.73558 2.05432  14
   1  -4 -10 6.10722 2.39241   2
  -1  -4  10 7.54488 2.83243  11
   1  -4 -10 9.79337 3.08128  15
   0  -4 -10 9.95704 1.34431   5
   0  -4  10 9.53827 2.35349   3
   0  -4 -10 10.3717 2.49219  12
   0  -4 -10 13.8254 2.69439  14
   0  -4 -10 6.08427 2.19090  16
   0  -4  10 8.76536 2.98049  11
   0  -4  10 10.1214 3.09988   7
   0  -4 -10 12.3531 3.26241   9
   0  -4 -10 14.7046 3.50972  15
   0  -4 -10 8.07330 2.38346   6
   0   4  10 11.7982 2.14144   3
   0   4  10 10.1122 2.72270   7
   0   4 -10 9.42255 2.70388   9
  -1  -4 -10 32.5246 4.15471   6
   1  -4  10 40.1957 7.45631   7
  -1  -4 -10 36.8717 4.55550  12
   1  -4  10 39.8535 6.89352   8
  -1  -4 -10 33.6318 4.04672  14
  -1  -4 -10 37.5608 5.14984  15
  -1  -4 -10 43.1963 4.60864  16
   1  -4  10 39.0033 5.19190  11
  -1  -4 -10 36.6865 2.25385   5
   1  -4  10 40.3056 4.34802   3
   1  -4  10 33.6606 4.95803   4
   1   4  10 44.9326 8.23395   7
   1   4  10 49.4432 6.21469   3
   2  -4  10 273.499 16.8305   8
   2  -4  10 268.215 11.8551   4
  -2  -4 -10 275.754 11.5667  14
  -2  -4 -10 296.910 13.6622  15
  -2  -4 -10 269.591 8.22197   5
  -2  -4 -10 273.999 11.9517  16
  -2  -4 -10 266.123 12.1625  12
  -2  -4 -10 280.780 11.5689   6
   3  -4  10 9.47221 4.75965   8
  -3  -4 -10 14.7075 3.01137  12
  -3  -4 -10 9.29626 3.13893  15
   3  -4  10 11.9256 3.48195   4
  -3  -4 -10 10.8377 2.51180  14
  -3  -4 -10 13.4767 3.04774  16
   4  -4  10 81.7162 9.41377   8
  -4  -4 -10 80.4567 6.71922  15
  -4  -4 -10 82.7083 5.72932  16
  -4  -4 -10 72.3095 5.45753  12
   4  -4  10 85.5244 6.22692   4
  -4  -4 -10 80.7988 5.38169  14
  -5  -4 -10 56.6026 3.60468  16
   5  -4  10 60.7427 4.36933   4
  -5  -4 -10 53.0784 4.71755  15
   5  -4  10 56.5012 6.37869   8
  -6  -5  10 135.717 5.58583   6
  -6  -5  10 154.365 4.36093   5
   6  -5 -10 164.098 7.12864   6
   6  -5 -10 165.659 7.13078   9
   6   5 -10 149.963 8.93140  13
   6   5 -10 136.123 8.36282  13
   5  -5 -10 136.155 8.33734   9
   5  -5 -10 137.186 8.55327   6
  -5  -5  10 134.799 7.71185  11
   4  -5 -10 67.1397 7.20876   6
   4  -5 -10 59.6792 4.73448   2
   4  -5 -10 61.0448 3.77358   5
  -4  -5  10 67.4314 6.58770  11
   4  -5 -10 73.5650 6.80787   9
   4  -5 -10 59.1764 6.99477  15
   4   5 -10 66.2794 5.82612   2
   3  -5 -10 421.023 18.0028   6
   3  -5 -10 411.745 18.9841  15
  -3  -5  10 406.781 17.0485  11
   3  -5 -10 422.152 12.6472   5
   3  -5 -10 403.592 15.2182   2
   3  -5 -10 419.459 17.3217   9
   3   5 -10 440.452 16.4710   2
   2  -5 -10 149.127 7.44328  14
  -2  -5  10 154.152 9.67501  11
   2  -5 -10 142.685 8.91146   9
   2  -5 -10 155.695 11.4331  15
   2  -5 -10 158.922 9.90606   6
   2  -5 -10 147.152 5.80930   5
   2  -5 -10 146.791 7.75812   2
   1  -5 -10 91.4714 4.07836   5
   1  -5 -10 88.7771 8.63328  15
   1  -5 -10 81.6078 5.76921  12
   1  -5 -10 80.2339 6.01065  16
   1  -5 -10 75.8166 5.44715  14
   1  -5 -10 71.0388 6.70729   9
   1  -5 -10 81.4696 7.30998   6
  -1  -5  10 88.7403 7.24129  11
   1  -5 -10 84.8973 5.55633   2
   0  -5 -10 415.698 14.5374  14
   0  -5 -10 427.607 16.5817   6
   0  -5 -10 398.395 15.4174  12
   0  -5  10 408.546 16.3813  11
   0  -5 -10 406.875 15.6405  16
   0  -5 -10 405.645 11.8736   5
   0  -5 -10 404.625 18.1691  15
   1  -5  10 1.00632 3.30591   8
  -1  -5 -10 -0.1958 2.18943  15
  -1  -5 -10 2.00342 2.06846  16
  -1  -5 -10 -2.5260 1.35893  14
  -1  -5 -10 -0.1521 2.00562   6
  -1  -5 -10 0.69429 1.57558  12
  -1  -5 -10 1.73355 1.04783   5
   1  -5  10 -0.2879 2.30079   4
  -2  -5 -10 74.6154 3.36337   5
  -2  -5 -10 76.3273 7.38890  15
  -2  -5 -10 80.1550 6.23702  16
  -2  -5 -10 69.0138 5.96858   6
  -2  -5 -10 78.6902 6.33949  12
   2  -5  10 68.3488 8.60907   8
  -2  -5 -10 72.2367 5.48149  14
   2  -5  10 73.0426 5.99509   4
  -3  -5 -10 159.804 8.01702   6
  -3  -5 -10 162.917 8.72853  12
   3  -5  10 146.494 11.5392   8
  -3  -5 -10 156.817 9.73909  15
  -3  -5 -10 167.180 5.30181   5
  -3  -5 -10 148.775 7.22141  14
   3  -5  10 172.525 8.35532   4
  -3  -5 -10 156.564 8.49668  16
  -4  -5 -10 70.9606 5.92952  15
  -4  -5 -10 70.2006 4.86100  16
   4  -5  10 65.2105 4.60809   4
   4  -5  10 57.3160 6.80351   8
  -4  -5 -10 55.5444 2.52439   5
  -4  -5 -10 60.2416 4.60168  12
  -5  -5 -10 2.56254 1.53964  15
   5  -6 -10 1.28470 1.62922   9
  -5  -6  10 1.17103 0.70478   5
  -5  -6  10 0.97700 1.73981  11
   5  -6 -10 1.81870 1.97519   6
  -5  -6  10 7.27782 2.26887   6
  -4  -6  10 235.241 6.64509   5
  -4  -6  10 234.254 10.7534  11
   4  -6 -10 241.990 7.64579   5
   4  -6 -10 235.198 11.9509  15
   4  -6 -10 244.587 11.7442   6
  -4  -6  10 220.171 8.49630   6
   4  -6 -10 227.916 10.4438   9
   3  -6 -10 29.8693 3.58195   2
   3  -6 -10 32.1658 4.70064   9
   3  -6 -10 32.2367 2.68270   5
   3  -6 -10 24.7815 4.63258   6
   3  -6 -10 26.3218 5.05960  15
  -3  -6  10 23.8129 1.79171   5
  -3  -6  10 27.3473 3.20394   6
   3   6 -10 37.6896 4.96717   2
   2  -6 -10 48.9291 5.17182   9
   2  -6 -10 28.4179 4.90359   6
  -2  -6  10 41.0980 5.73377  11
   2  -6 -10 34.3006 3.76356   2
   2  -6 -10 39.5913 2.99902   5
   2  -6 -10 36.3372 6.14291  15
   1  -6 -10 6.19924 1.46796   5
   1  -6 -10 6.58619 3.30533   6
   1  -6 -10 5.36559 2.34341  16
  -1  -6  10 5.09684 3.05043  11
   1  -6 -10 9.36014 2.34098  12
   1  -6 -10 6.73942 3.65285  15
   0  -6 -10 1.37333 1.97084  16
   0  -6 -10 2.63092 2.64420   6
   0  -6 -10 4.53133 1.40892   5
   0  -6 -10 6.37722 2.23361  12
   0  -6 -10 2.82005 2.75397  15
   0  -6  10 2.80327 3.06514  11
  -1  -6 -10 236.494 11.4604   6
  -1  -6 -10 233.850 13.0962  15
  -1  -6 -10 232.370 7.46014   5
  -1  -6 -10 234.275 11.0935  16
  -1  -6 -10 229.418 10.7805  12
  -2  -6 -10 272.895 11.7403  12
  -2  -6 -10 262.018 11.5970  16
  -2  -6 -10 272.488 11.7921   6
  -2  -6 -10 269.528 8.11740   5
  -3  -6 -10 38.8344 3.91832   6
  -3  -6 -10 42.8250 5.30232  15
  -3  -6 -10 42.7795 2.11873   5
  -3  -6 -10 36.7161 4.11754  12
  -3  -6 -10 42.2103 4.33412  16
  -4  -6 -10 108.165 6.53237  15
  -4  -6 -10 107.646 5.15168  16
  -4  -6 -10 107.498 5.20519  12
   4  -7 -10 10.2354 2.88828  15
  -4  -7  10 15.1229 2.49143  11
   4  -7 -10 13.6086 2.64192   6
   3  -7 -10 323.269 14.1817  15
   3  -7 -10 317.046 9.55499   5
  -3  -7  10 327.142 12.7865  11
   3  -7 -10 316.219 13.3889   6
   2  -7 -10 304.136 14.8759  15
  -2  -7  10 298.222 12.9619  11
   2  -7 -10 295.799 9.14846   5
   2  -7 -10 299.260 13.5117   6
   1  -7 -10 31.0868 3.35049  12
   1  -7 -10 30.8858 5.19940  15
  -1  -7  10 26.2679 4.54701  11
   1  -7 -10 50.4294 5.54315   6
   1  -7 -10 40.4923 2.68335   5
   0  -7 -10 13.4838 4.13135  15
   0  -7 -10 19.2267 3.02641  12
   0  -7 -10 26.0171 2.21722   5
   0  -7 -10 18.9729 3.96203   6
  -1  -7 -10 45.2658 5.06103   6
  -1  -7 -10 45.9512 2.56502   5
  -1  -7 -10 40.8482 5.79896  15
  -1  -7 -10 44.5606 4.12232  12
  -1  -7 -10 46.0105 4.83010  16
  -2  -7 -10 93.1182 3.45286   5
  -2  -7 -10 91.8322 7.15430  15
  -2  -7 -10 91.1316 5.80403   6
  -2  -7 -10 89.7237 5.64501  12
  -2  -7 -10 85.6046 5.70631  16
  -3  -7 -10 190.561 9.14210  15
  -3  -7 -10 193.976 5.45479   5
  -3  -7 -10 202.454 7.87998  12
  -3  -7 -10 190.150 7.13554   6
   3  -8 -10 0.62102 0.70297   5
   3  -8 -10 0.12317 1.41174  15
   3  -8 -10 -1.6210 1.21482   6
   2  -8 -10 135.414 7.02133   6
   2  -8 -10 138.417 7.74301  15
   2  -8 -10 135.352 4.54508   5
   1  -8 -10 34.4827 4.73985  15
   1  -8 -10 32.2463 2.12127   5
   1  -8 -10 35.2522 4.03420   6
   0  -8 -10 -0.0825 0.94045  12
   0  -8 -10 -0.2028 0.85818   5
   0  -8 -10 -0.6885 1.69933   6
   0  -8 -10 -0.7753 2.06574  15
  -1  -8 -10 89.6363 4.63888  12
  -1  -8 -10 93.4924 5.31993   6
  -1  -8 -10 98.3045 3.35753   5
  -1  -8 -10 99.9022 6.63190  15
  -2  -8 -10 199.672 7.15974   6
  -2  -8 -10 209.472 5.74954   5
  -2  -8 -10 208.745 7.38362  12
  -2  -8 -10 216.372 8.89997  15
  -7   0  11 1.63740 1.34956  11
   7   0 -11 3.50244 1.81691  14
   6   0 -11 -1.7985 2.05999  14
   6   0 -11 -1.6889 2.20088   9
   6   0 -11 3.14020 1.97878   2
  -6   0  11 0.15111 2.01902  11
   5   0 -11 0.93258 2.51480   2
   5   0 -11 0.93500 1.99882  13
   5   0 -11 -0.9683 1.86901  13
   5   0 -11 4.64429 2.73793   9
   4   0 -11 1.42404 1.99481  13
   4   0 -11 -1.3097 1.96264   6
   4   0 -11 1.23455 1.81859  13
   4   0 -11 4.15972 2.77522   9
   4   0 -11 -0.1254 1.55010   2
   3   0 -11 2201.20 59.9271  14
  -3   0  11 2179.84 58.4111   3
  -3   0  11 2154.62 62.9008   7
   3   0 -11 2242.90 60.3996  13
   3   0 -11 2203.24 58.8347   2
  -3   0  11 2199.66 67.6899  10
   3   0 -11 2305.34 66.5983   6
   3   0 -11 2120.29 61.1180   9
   3   0 -11 2242.20 59.8712  13
  -2   0  11 -0.0651 1.67820   7
   2   0 -11 -0.4347 1.05685   2
   2   0 -11 -1.6951 1.85202   9
  -2   0  11 0.70166 4.19555  10
   2   0 -11 0.87014 1.41206  13
  -2   0  11 0.98845 1.06294   3
   2   0 -11 -1.6248 1.43507  14
   2   0 -11 -2.9265 7.33692   1
   2   0 -11 1.16015 1.57145  13
  -2   0  11 2.11861 6.80815   1
  -1   0  11 477.840 28.7410   1
  -1   0  11 520.232 19.2037   7
   1   0 -11 507.403 14.4273   2
  -1   0  11 526.029 15.8484   3
   1   0 -11 497.852 29.4537   1
  -1   0  11 491.497 15.7676  11
   0   0 -11 -7.7497 5.29589   1
   0   0  11 1.89633 1.75314   7
   0   0  11 1.53765 1.27244   3
   1   0  11 146.255 9.26778   7
  -1   0 -11 142.748 7.58036  14
  -1   0 -11 111.686 19.5242   1
  -1   0 -11 149.442 8.96648  13
   1   0  11 158.604 6.95034   3
   2   0  11 -2.5164 1.17566   3
  -2   0 -11 -1.7290 1.33578  12
  -2   0 -11 0.77253 2.08977  13
  -2   0 -11 0.53606 1.85584   9
  -2   0 -11 -0.8922 1.73934  14
  -3   0 -11 923.001 28.3594  14
   3   0  11 864.947 35.7999   8
   3   0  11 872.995 28.2340   4
  -3   0 -11 911.590 31.3418  13
  -3   0 -11 879.918 29.1589   9
  -3   0 -11 874.150 27.7955  12
  -4   0 -11 -0.9097 2.74856  13
  -4   0 -11 -2.6304 1.37610  14
  -4   0 -11 5.76061 3.15549  12
   4   0  11 2.98033 3.93111   8
   4   0  11 0.36143 2.68421   4
   5   0  11 19.2800 5.51813   8
  -5   0 -11 22.1224 3.31469  16
  -5   0 -11 23.2561 3.69701  13
   5   0  11 26.9373 4.21141   4
  -5   0 -11 20.1552 3.64169  13
  -7  -1  11 273.749 10.5388  11
   7  -1 -11 278.366 10.2519  14
  -7   1  11 272.306 10.3848  11
   7   1 -11 278.213 10.0591  14
   6  -1 -11 20.9772 3.96861  14
   6  -1 -11 15.0261 3.61251   9
  -6  -1  11 15.6103 3.70685  11
   6   1 -11 15.5083 3.43833  14
   6   1 -11 11.0669 2.96396  13
   6   1 -11 16.3640 3.27967  13
   5  -1 -11 89.2084 7.27806   6
   5  -1 -11 84.6882 5.95171   2
   5  -1 -11 80.6353 6.66942  14
  -5  -1  11 80.5738 6.66230  11
   5  -1 -11 88.7679 7.74711   9
   5   1 -11 82.1647 7.76550  13
   5   1 -11 68.2416 6.36700   9
   5   1 -11 84.6285 7.79276  13
   5   1 -11 84.1323 6.19430   2
   4  -1 -11 58.9954 6.17140   6
   4  -1 -11 61.4255 5.76882  14
   4  -1 -11 52.7091 4.55545   2
  -4  -1  11 55.5994 5.48608  11
   4  -1 -11 58.5738 6.72521   9
   4   1 -11 51.5816 11.6879  13
   4   1 -11 54.9273 6.71360  13
   4   1 -11 53.6675 4.85624   2
  -3  -1  11 15.9781 2.60770   3
   3  -1 -11 17.3867 4.00945   9
   3  -1 -11 16.0298 3.34582   6
   3  -1 -11 16.5216 2.61078   2
  -3  -1  11 18.9361 5.18347  10
  -3  -1  11 14.9647 3.44067  11
   3  -1 -11 13.0436 3.22316  14
  -3  -1  11 10.4899 3.58261   7
  -3   1  11 18.8678 3.50909   7
   3   1 -11 16.4582 3.18051  14
   3   1 -11 17.6127 2.90081   2
   3   1 -11 12.6280 3.14719  13
  -3   1  11 11.2139 3.49612  10
   3   1 -11 18.6420 3.52593   9
  -3   1  11 20.8641 2.32633   3
  -2  -1  11 0.87363 1.47671   3
  -2  -1  11 4.21064 2.96650  10
   2  -1 -11 4.36641 1.67899  14
  -2  -1  11 1.51241 2.16420   7
  -2  -1  11 5.70190 2.10361  11
  -2  -1  11 15.9492 9.18890   1
   2  -1 -11 -2.0528 2.08116   9
   2  -1 -11 2.24696 1.25554   2
   2  -1 -11 12.3552 5.43459   1
  -2   1  11 2.05545 1.63569   7
   2   1 -11 -5.4307 10.6517   1
  -2   1  11 1.79064 1.18246   3
  -2   1  11 -8.4246 4.88205   1
  -2   1  11 2.02145 2.16844  10
   2   1 -11 0.89643 1.15679   2
   2   1 -11 2.18115 1.80686  14
   2   1 -11 4.14212 2.41383   9
  -1  -1  11 142.976 6.55998   3
   1  -1 -11 127.889 8.88678   1
   1  -1 -11 133.143 7.21510  14
   1  -1 -11 128.336 7.90988   9
  -1  -1  11 139.429 8.96398   7
  -1  -1  11 129.414 17.2762   1
  -1  -1  11 140.212 6.69983  11
  -1   1  11 142.579 6.20176   3
   1   1 -11 115.659 19.9421   1
  -1   1  11 143.111 8.53059   7
   1   1 -11 137.741 5.26533   2
   0  -1 -11 55.5525 4.25776  12
   0  -1  11 50.9373 3.86320   3
   0  -1  11 25.1325 10.4347   1
   0  -1 -11 45.3494 5.01401   9
   0  -1 -11 55.4190 4.61884  14
   0  -1  11 48.4414 5.43278   7
   0  -1 -11 55.5142 2.45605   2
   0   1 -11 35.7004 11.4025   1
   0   1 -11 58.1563 5.41495   9
   0   1  11 57.8077 3.86929   3
   0   1  11 62.5376 5.68928   7
  -1  -1 -11 1408.74 35.3006  13
   1  -1  11 1369.93 42.1823   7
  -1  -1 -11 1397.79 55.3592   1
   1  -1  11 1352.49 37.6359   3
  -1  -1 -11 1386.36 38.9455  12
  -1  -1 -11 1417.99 39.4247  14
  -1  -1 -11 1360.15 35.0837  13
   1   1  11 1348.68 37.6012   3
  -1   1 -11 1281.35 39.4013   9
   1   1  11 1385.75 42.1565   7
  -1   1 -11 1334.32 38.4648  14
  -2  -1 -11 -0.5538 1.53407  13
  -2  -1 -11 -1.4222 1.73159  14
   2  -1  11 2.58489 1.45379   3
  -2  -1 -11 2.74731 2.10166   9
   2  -1  11 5.13473 2.43123   7
  -2  -1 -11 -0.0344 1.66332  12
  -2  -1 -11 3.91429 1.54825  13
   2   1  11 -1.5928 1.21169   3
  -2   1 -11 1.56325 2.23369   9
  -2   1 -11 3.00812 1.57855  12
  -2   1 -11 6.26539 2.18649  14
   3  -1  11 55.6161 6.82907   4
  -3  -1 -11 58.8376 5.21449  12
   3  -1  11 60.3192 10.3720   8
  -3  -1 -11 60.8779 5.97283   9
  -3  -1 -11 55.5218 5.29254  13
  -3  -1 -11 54.2636 5.63872  14
  -3   1 -11 57.4229 4.97878  12
  -3   1 -11 56.6287 5.11484  14
  -3   1 -11 56.6389 8.47590  13
  -3   1 -11 46.5471 6.17053   9
   3   1  11 57.2031 6.09180   4
   3   1  11 51.2599 8.50177   8
   4  -1  11 84.0083 10.8443   8
  -4  -1 -11 87.5925 7.23991  14
   4  -1  11 89.9037 7.32207   4
  -4  -1 -11 90.3918 6.88117  16
  -4  -1 -11 96.3115 7.08018  13
  -4  -1 -11 98.8945 6.14041  12
   4   1  11 93.0285 10.3361   8
   4   1  11 98.1230 6.69994   4
  -4   1 -11 80.1673 8.92082  13
  -4   1 -11 100.863 6.56679  14
   5  -1  11 25.3831 4.09702   4
  -5  -1 -11 19.2129 2.98496  16
   5  -1  11 24.6634 6.18158   8
  -5  -1 -11 21.8171 2.06544  13
  -5  -1 -11 22.5576 2.15789  13
  -5   1 -11 16.7343 4.58135  13
  -5   1 -11 25.7158 3.51594  16
  -5   1 -11 23.7691 4.26282  13
   5   1  11 25.7034 5.02318   8
   6  -1  11 45.1168 5.22343   8
   6  -1  11 64.7816 3.91251   4
  -6  -1 -11 65.4977 4.02000  15
   7  -2 -11 65.1310 3.92926   9
   7  -2 -11 64.3238 4.41779  14
  -7  -2  11 69.1746 6.38379  11
  -7   2  11 72.4744 4.48335  11
   7   2 -11 63.1496 3.71971  14
  -6  -2  11 100.846 7.00020  11
   6  -2 -11 99.1900 6.96939   6
   6  -2 -11 97.5377 7.12885   9
   6  -2 -11 90.8301 6.31263  14
   6   2 -11 102.298 6.31808  14
   6   2 -11 82.1282 10.0398  13
   6   2 -11 90.1303 7.23116  13
   5  -2 -11 83.7158 7.38969   6
   5  -2 -11 82.8818 7.72255   9
   5  -2 -11 79.2466 5.65728   2
  -5  -2  11 79.8258 6.79398  11
   5  -2 -11 91.2869 6.76730  14
   5   2 -11 71.2809 8.06512  13
   5   2 -11 76.8553 6.17916  14
   5   2 -11 56.0095 7.73537  13
   5   2 -11 80.7074 6.15923   2
   4  -2 -11 16.7976 4.25935   9
   4  -2 -11 12.9978 2.91270  14
  -4  -2  11 15.6519 3.54729  11
   4  -2 -11 20.0280 4.24335   6
   4  -2 -11 21.7738 3.42703   2
   4   2 -11 14.3762 4.66915  13
   4   2 -11 13.3166 2.96871   2
   4   2 -11 17.2387 3.61772  14
   4   2 -11 11.7776 5.74814  13
  -3  -2  11 1640.66 53.2864   7
   3  -2 -11 1720.82 48.7756   6
   3  -2 -11 1679.05 49.2519   9
  -3  -2  11 1704.80 47.7001  11
   3  -2 -11 1712.26 46.0411   2
   3  -2 -11 1681.13 43.4005   5
  -3  -2  11 1703.83 47.3376   3
   3  -2 -11 1732.93 47.8571  14
  -3  -2  11 1626.08 54.8066  10
   3   2 -11 1609.89 47.4701   9
   3   2 -11 1791.51 47.1505   2
   3   2 -11 1655.65 46.9084  14
   3   2 -11 1655.75 60.1004  13
  -3   2  11 1658.04 53.8697  10
   2  -2 -11 48.3338 3.66683   2
   2  -2 -11 48.9230 5.61588   9
   2  -2 -11 44.8637 4.90602   6
   2  -2 -11 46.2250 4.61692  14
  -2  -2  11 54.2147 6.43475   7
  -2  -2  11 49.1390 4.93285  11
  -2  -2  11 40.8128 6.64145  10
   2  -2 -11 45.0167 2.63475   5
  -2  -2  11 43.3673 4.06770   3
  -2   2  11 45.0679 3.04227   3
  -2   2  11 52.0656 6.03314  10
   2   2 -11 43.5630 4.59365   9
   2   2 -11 48.0234 3.67274   2
   2   2 -11 38.5890 4.39705  14
  -2   2  11 39.3850 4.31479   7
  -1  -2  11 18.5126 4.03593   7
  -1  -2  11 13.5185 2.36974   3
   1  -2 -11 16.5535 2.53753  12
  -1  -2  11 21.4735 3.58867  11
   1  -2 -11 30.6181 5.00221  14
  -1  -2  11 10.8463 15.6440   1
   1  -2 -11 16.5576 2.16915   2
   1   2 -11 19.6502 2.14264   2
  -1   2  11 20.2949 3.54700   7
  -1   2  11 20.0911 2.64369   3
  -1   2  11 21.4612 4.27307  10
   1   2 -11 43.2890 14.2076   1
   0  -2 -11 194.129 8.41825  16
   0  -2 -11 208.741 9.40291  14
   0  -2 -11 225.437 8.59968   2
   0  -2  11 181.597 27.9992   1
   0  -2  11 209.843 8.55147   3
   0  -2  11 198.818 11.2725   7
   0  -2 -11 185.800 9.82778   9
   0  -2 -11 176.468 10.0179  12
   0  -2  11 193.058 8.53345  11
   0   2  11 204.431 8.00482   3
   0   2  11 208.105 10.6210   7
   0   2 -11 186.817 9.42562   9
  -1  -2 -11 16.8203 2.69280  12
  -1  -2 -11 21.9127 3.54920  15
  -1  -2 -11 19.0234 3.24992  14
   1  -2  11 22.0937 3.11264   3
   1  -2  11 20.7457 3.70844   7
  -1  -2 -11 20.6581 2.92668  16
   1   2  11 25.0557 4.35724   7
  -1   2 -11 26.5917 3.15718  14
   1   2  11 29.0112 3.02387   3
  -1   2 -11 24.2112 4.03723   9
   2  -2  11 3.27708 2.25028   7
  -2  -2 -11 1.54334 2.23959  14
   2  -2  11 1.86210 3.31054   8
  -2  -2 -11 2.65243 2.02149  16
  -2  -2 -11 1.22784 1.84659  12
   2  -2  11 1.24446 2.22403   4
  -2  -2 -11 -1.3568 2.08226   9
   2  -2  11 2.86503 1.82450   3
   2   2  11 0.76922 1.20983   3
   2   2  11 -1.7788 2.67094   8
  -2   2 -11 3.90810 3.68925   9
   2   2  11 2.06368 1.96690   4
  -2   2 -11 -0.9933 1.12406  14
   2   2  11 3.76578 2.32395   7
   3  -2  11 383.323 15.4488   4
  -3  -2 -11 377.839 15.2836   9
  -3  -2 -11 408.926 15.4399  12
  -3  -2 -11 384.860 15.5807  14
   3  -2  11 409.613 22.5801   8
  -3  -2 -11 397.415 14.8771  16
   3   2  11 354.183 22.1631   8
  -3   2 -11 377.500 14.5517  12
  -3   2 -11 376.414 13.9317  14
  -4  -2 -11 108.188 6.84717  16
   4  -2  11 119.090 12.5719   8
  -4  -2 -11 103.653 6.92628  12
  -4  -2 -11 114.657 7.47692  14
   4  -2  11 112.960 7.78817   4
   4   2  11 94.6454 9.09164   8
  -4   2 -11 84.5593 10.5009  13
   4   2  11 115.180 6.37377   4
   5  -2  11 89.8271 9.60581   8
   5  -2  11 106.115 6.57005   4
  -5  -2 -11 102.078 6.60284  15
  -5  -2 -11 91.2596 5.54105  16
  -5   2 -11 100.318 8.95097  13
  -5   2 -11 95.8647 7.53698  13
   6  -2  11 13.3487 2.11188   4
  -6  -2 -11 11.5093 1.83304  15
   6  -2  11 7.23912 2.69171   8
  -6   2 -11 11.4642 1.61999  13
  -6   2 -11 10.3008 1.46231  13
   7  -3 -11 232.752 8.23887   9
   6  -3 -11 9.82485 2.41194  14
  -6  -3  11 9.09127 2.73298  11
   6   3 -11 14.6367 3.70313  13
   6   3 -11 9.63585 2.34270  14
   6   3 -11 8.55144 3.44455  13
  -5  -3  11 134.200 8.90510  11
   5  -3 -11 140.476 8.11425  14
   5  -3 -11 140.825 9.48298   9
   5  -3 -11 126.715 7.27589   2
   5  -3 -11 140.304 9.26994   6
   5   3 -11 137.079 7.97579   2
   5   3 -11 140.557 7.72525  14
   5   3 -11 138.101 11.4876  13
   4  -3 -11 12.6199 3.92696   6
   4  -3 -11 10.2349 3.97262   9
   4  -3 -11 5.08082 2.58313  14
  -4  -3  11 8.96133 3.39857  11
   4  -3 -11 12.2924 2.91896   2
   4  -3 -11 -0.8182 2.94211  15
   4   3 -11 4.08349 2.48620  14
   4   3 -11 7.86836 2.77434   2
   3  -3 -11 98.7560 7.60088   6
  -3  -3  11 94.1981 7.35086  11
   3  -3 -11 99.3829 5.90397   2
   3  -3 -11 97.3142 4.37757   5
  -3  -3  11 80.1291 9.76299  10
   3  -3 -11 106.717 8.32581   9
   3  -3 -11 83.5953 7.93274  15
   3  -3 -11 104.711 6.90125  14
   3   3 -11 93.5428 6.30516  14
   3   3 -11 92.7561 6.26283   2
  -3   3  11 105.000 9.13049  10
  -2  -3  11 460.454 16.2039   3
   2  -3 -11 446.732 12.9086   5
   2  -3 -11 455.786 16.4145  14
   2  -3 -11 468.532 17.5324   6
   2  -3 -11 442.649 18.5627  15
   2  -3 -11 442.879 17.6601   9
   2  -3 -11 434.534 15.5277  12
  -2  -3  11 425.409 20.4699  10
  -2  -3  11 449.063 17.0681  11
  -2  -3  11 468.779 20.7383   7
   2  -3 -11 478.910 15.1962   2
   2   3 -11 464.247 15.3817   2
  -2   3  11 440.087 19.7944  10
   1  -3 -11 29.9366 4.35917   6
  -1  -3  11 43.9444 6.76459   7
   1  -3 -11 40.2659 2.54560   5
   1  -3 -11 40.4540 4.15794  14
   1  -3 -11 32.9403 3.89021  16
  -1  -3  11 40.1451 4.69041  11
   1  -3 -11 47.8023 5.33387   9
   1  -3 -11 38.5752 5.36867  15
   1  -3 -11 40.5011 3.33624   2
  -1  -3  11 43.5070 4.03122   3
   1  -3 -11 40.3117 3.83108  12
  -1   3  11 39.3809 2.92548   3
   1   3 -11 39.7533 3.15609   2
   1   3 -11 42.1397 4.68053   9
  -1   3  11 38.8559 4.53283   7
  -1   3  11 46.9511 5.03499  10
   0  -3 -11 16.3905 2.76680  16
   0  -3 -11 13.7852 1.55559   5
   0  -3 -11 16.0933 2.15005   2
   0  -3 -11 14.1477 3.67102   9
   0  -3  11 17.5696 3.20829  11
   0  -3 -11 10.3975 2.56434  12
   0  -3  11 17.7041 3.01824   3
   0  -3 -11 14.8598 2.91350  15
   0  -3 -11 19.0688 3.26408  14
   0  -3  11 6.15921 2.76896   7
   0  -3 -11 15.2330 3.34816   6
   0   3  11 14.3846 3.02403   7
   0   3  11 9.79639 3.00711  10
   0   3 -11 19.9122 3.27145   9
   0   3  11 16.4052 2.33310   3
   1  -3  11 1629.48 43.9004   3
  -1  -3 -11 1539.18 41.9406   5
  -1  -3 -11 1600.85 45.8217  15
  -1  -3 -11 1654.44 44.9575  14
  -1  -3 -11 1640.15 44.2554  16
   1  -3  11 1588.34 49.5674   7
   1  -3  11 1512.80 43.8427  11
  -1  -3 -11 1460.51 49.8240   6
  -1  -3 -11 1576.94 44.7637  12
  -1  -3 -11 1564.30 45.4089   9
   1   3  11 1557.25 48.8119   7
  -1   3 -11 1555.18 44.9212   9
   1   3  11 1591.13 43.5616   3
   2  -3  11 69.8857 6.49372   4
  -2  -3 -11 75.0205 6.24021   9
   2  -3  11 70.9491 9.41479   8
  -2  -3 -11 67.7643 5.80018  12
   2  -3  11 55.0728 7.70672   7
  -2  -3 -11 68.0853 5.58535  16
  -2  -3 -11 86.1379 6.52941  14
  -2  -3 -11 75.4494 6.29318  15
   2  -3  11 62.2677 5.27680   3
  -3  -3 -11 26.3487 5.58891  12
  -3  -3 -11 26.8895 6.10511  15
   3  -3  11 20.4618 5.88855   8
   3  -3  11 27.0312 4.80045   4
  -3   3 -11 18.5100 3.17325  12
   4  -3  11 39.2656 7.94441   8
   4  -3  11 37.9646 5.33181   4
  -4  -3 -11 38.3155 4.29451  12
  -4  -3 -11 41.2923 4.23063  16
  -4  -3 -11 33.7975 4.20547  14
  -4  -3 -11 34.4281 4.56882  15
   5  -3  11 15.2093 4.47376   8
  -5  -3 -11 16.6229 2.94652  15
   5  -3  11 27.4898 3.81695   4
  -5  -3 -11 16.8366 2.44831  16
  -5   3 -11 25.0152 4.38746  13
  -5   3 -11 20.1121 4.37284  13
   6  -4 -11 70.2123 5.34490   9
   6  -4 -11 66.7720 5.16821   6
   6  -4 -11 56.8167 3.19217  14
  -6  -4  11 67.5830 4.89345  11
   6   4 -11 67.4177 6.83693  13
   6   4 -11 54.7086 5.66740  13
   5  -4 -11 87.6242 7.38464   9
   5  -4 -11 85.6084 7.04945   6
   5  -4 -11 75.8438 5.24560  14
  -5  -4  11 96.5945 7.12831  11
   5   4 -11 80.9603 9.43004  13
  -4  -4  11 117.356 8.75072  11
   4  -4 -11 130.756 7.32427  14
   4  -4 -11 131.545 9.31081   6
   4  -4 -11 134.861 9.52168   9
   4  -4 -11 127.457 9.16662  15
   4  -4 -11 133.059 5.37469   5
   4   4 -11 127.872 7.76993   2
   3  -4 -11 477.496 17.3432  14
   3  -4 -11 494.661 19.6284   9
   3  -4 -11 473.995 16.6162   2
  -3  -4  11 486.638 19.0854  11
   3  -4 -11 506.637 20.5680  15
   3  -4 -11 489.254 19.6359   6
   3  -4 -11 500.927 14.3866   5
   3   4 -11 501.711 17.7954   2
   2  -4 -11 13.8412 4.90269  12
  -2  -4  11 12.5270 3.80325  11
   2  -4 -11 17.2742 3.77730   6
   2  -4 -11 6.37486 3.37931  15
   2  -4 -11 7.55432 2.22779   2
  -2  -4  11 48.9297 12.4490  10
   2  -4 -11 17.9091 4.19293   9
   2  -4 -11 11.4149 1.82038   5
   2  -4 -11 10.1288 2.68531  14
   2  -4 -11 10.3373 2.90993  16
   1  -4 -11 222.290 9.75206  14
   1  -4 -11 235.553 9.92981  12
  -1  -4  11 192.040 9.54647   3
  -1  -4  11 226.805 11.4317  11
   1  -4 -11 201.043 10.5697   9
   1  -4 -11 209.403 8.88834   2
   1  -4 -11 212.792 9.59517  16
  -1  -4  11 173.705 12.5173   7
   1  -4 -11 212.737 11.9051  15
   1  -4 -11 211.468 6.95964   5
   1  -4 -11 214.474 10.8218   6
   0  -4 -11 497.642 17.3738  12
   0  -4  11 433.189 20.3607   7
   0  -4  11 458.725 16.4351   3
   0  -4 -11 484.045 17.4954   6
   0  -4 -11 478.583 17.7793   9
   0  -4  11 462.994 17.3135  11
   0  -4 -11 473.395 13.2331   5
   0  -4 -11 492.484 16.7449  14
   0  -4 -11 483.878 16.8411  16
   0   4  11 456.151 15.4495   3
   0   4  11 457.389 19.2095   7
   0   4 -11 465.991 16.5679   9
  -1  -4 -11 275.975 13.2761  15
   1  -4  11 261.135 15.8883   8
   1  -4  11 250.310 11.1539   4
  -1  -4 -11 277.724 11.8523   6
  -1  -4 -11 256.655 11.9089  12
  -1  -4 -11 285.474 11.5557  14
  -1  -4 -11 258.083 7.98538   5
  -1  -4 -11 278.172 11.7676  16
  -2  -4 -11 566.224 18.8895   6
  -2  -4 -11 586.250 19.4039  14
  -2  -4 -11 551.882 19.5941  16
  -2  -4 -11 573.771 21.2656  15
   2  -4  11 556.062 25.8457   8
   2  -4  11 545.867 19.1811   4
  -2  -4 -11 556.484 19.9923  12
  -2  -4 -11 551.188 15.1674   5
   3  -4  11 449.363 22.8193   8
   3  -4  11 471.177 16.5913   4
  -3  -4 -11 465.596 18.3044  15
  -3  -4 -11 431.829 16.3384  16
  -3  -4 -11 440.852 16.8178  12
  -3   4 -11 421.120 15.4976  12
   4  -4  11 75.9513 5.76954   4
  -4  -4 -11 73.6466 5.33748  16
   4  -4  11 72.4814 8.71531   8
  -4  -4 -11 79.9545 6.46286  15
  -4  -4 -11 76.3368 5.01250  14
  -4  -4 -11 83.1964 5.50909  12
   5  -4  11 83.9816 4.59478   4
  -5  -4 -11 82.1760 4.01012  16
   5  -4  11 62.9096 6.21364   8
  -5  -4 -11 79.9396 5.17724  15
  -5   4 -11 60.4091 6.84109  13
  -5   4 -11 62.4806 6.36887  13
   6  -5 -11 5.05352 1.74457   6
   6  -5 -11 8.84997 1.92654   9
   6   5 -11 5.20958 2.06587  13
   5  -5 -11 161.448 8.80702   6
  -5  -5  11 157.663 8.14719  11
   5  -5 -11 157.301 8.55209   9
   5   5 -11 133.273 10.8587  13
  -4  -5  11 26.0330 5.51795  11
   4  -5 -11 23.7418 3.04901   2
   4  -5 -11 28.0804 2.61762   5
   4  -5 -11 23.0524 4.43574  15
   4  -5 -11 30.4991 4.96874   9
   4  -5 -11 23.4872 4.41608   6
   4   5 -11 18.5178 3.96253   2
   3  -5 -11 144.991 9.50244   9
   3  -5 -11 153.477 9.94590   6
  -3  -5  11 149.887 9.68905  11
   3  -5 -11 154.784 5.91877   5
   3  -5 -11 145.643 7.70036   2
   3  -5 -11 147.883 10.5294  15
   3  -5 -11 142.675 7.24592  14
   3   5 -11 152.934 8.30629   2
   2  -5 -11 18.5994 4.27128   6
  -2  -5  11 18.2221 4.02124  11
   2  -5 -11 20.5265 3.10831  14
   2  -5 -11 13.9727 2.57966   2
   2  -5 -11 22.2565 4.08848   9
   2  -5 -11 18.1543 2.12812   5
   2  -5 -11 20.0284 4.69330  15
   2   5 -11 22.1927 3.55600   2
   1  -5 -11 44.3054 4.03430   2
  -1  -5  11 50.5231 6.00552  11
   1  -5 -11 42.5033 4.29551  12
   1  -5 -11 48.3857 4.36443  14
   1  -5 -11 55.1692 5.03887  16
   1  -5 -11 56.9182 7.40015  15
   1  -5 -11 51.0428 3.11000   5
   1  -5 -11 52.2143 6.08165   6
   1  -5 -11 58.6912 5.93687   9
   0  -5 -11 66.4256 7.51632  15
   0  -5 -11 56.4930 5.24932  12
   0  -5 -11 63.7574 3.29406   5
   0  -5 -11 59.3265 4.74006  14
   0  -5  11 63.0207 6.41365  11
   0  -5 -11 72.9517 6.45204   6
   0  -5 -11 64.6178 5.58043  16
   0  -5  11 56.0595 5.03658   4
   0  -5  11 67.8265 8.21569   8
  -1  -5 -11 234.307 14.5196   6
  -1  -5 -11 289.097 13.8805  12
  -1  -5 -11 245.331 17.0250  15
  -1  -5 -11 236.650 9.81327   5
  -1  -5 -11 271.144 15.0766  16
  -1  -5 -11 273.180 13.0444  14
   1  -5  11 250.685 15.0951   8
   1  -5  11 257.593 10.7143   4
   2  -5  11 1.20082 3.76978   8
  -2  -5 -11 1.28866 1.81806  12
  -2  -5 -11 1.72489 2.06511   6
  -2  -5 -11 0.20087 0.80870   5
   2  -5  11 1.74340 2.54948   4
  -2  -5 -11 0.83873 2.23073  15
  -2  -5 -11 0.08624 1.55267  16
  -2  -5 -11 3.64053 1.66172  14
  -3  -5 -11 11.2956 2.63084  16
  -3  -5 -11 7.67837 3.63221   6
  -3  -5 -11 12.5173 1.59259   5
   3  -5  11 12.6275 4.63806   8
  -3  -5 -11 13.1411 3.43472  15
  -3  -5 -11 14.5966 2.49901  14
  -3  -5 -11 12.0035 2.74185  12
   3  -5  11 16.9923 3.25178   4
  -4  -5 -11 222.971 8.83462  12
   4  -5  11 191.389 11.4606   8
  -4  -5 -11 217.382 10.2646  15
   4  -5  11 222.292 8.32197   4
  -4  -5 -11 219.642 8.87305  16
  -5  -5 -11 27.9099 2.81253  15
   5  -6 -11 122.704 6.45749   6
  -5  -6  11 119.276 5.93713  11
   5  -6 -11 119.154 5.91257   9
   4  -6 -11 73.5931 5.44611   9
  -4  -6  11 73.0741 5.76244  11
   4  -6 -11 63.6322 3.93438   5
   4  -6 -11 73.7296 6.08450  15
   4  -6 -11 68.2234 7.57971   6
   3  -6 -11 54.8245 3.26849   5
   3  -6 -11 53.5082 6.26336   6
   3  -6 -11 53.0264 5.39123   9
  -3  -6  11 59.6033 5.96369  11
   3  -6 -11 53.1462 6.55168  15
   2  -6 -11 75.2915 3.81533   5
   2  -6 -11 65.2104 5.95167   9
  -2  -6  11 75.7764 7.00397  11
   2  -6 -11 73.3726 5.27651   2
   2  -6 -11 66.9308 6.91060   6
   1  -6 -11 64.2060 4.91722  12
   1  -6 -11 71.1297 5.68326  16
  -1  -6  11 67.9678 6.76330  11
   1  -6 -11 67.5365 6.61763   6
   1  -6 -11 64.9713 3.45945   5
   1  -6 -11 54.9946 7.33467  15
   0  -6 -11 121.096 7.18918  12
   0  -6 -11 118.936 9.62322  15
   0  -6 -11 120.342 4.89110   5
   0  -6 -11 127.059 7.72347  16
   0  -6 -11 123.313 8.44923   6
   0  -6  11 125.050 8.61171  11
  -1  -6 -11 109.969 7.11168  16
  -1  -6 -11 103.166 6.80003  12
  -1  -6 -11 112.610 7.27497   6
  -1  -6 -11 103.929 4.16939   5
  -1  -6 -11 98.4722 8.49718  15
  -2  -6 -11 3.97492 2.11174   6
  -2  -6 -11 2.91044 1.00891   5
  -2  -6 -11 3.45164 2.00303  12
  -2  -6 -11 4.06100 2.08568  16
  -2  -6 -11 1.66104 2.30764  15
  -3  -6 -11 75.1148 5.17788  16
  -3  -6 -11 68.2308 6.17723  15
  -3  -6 -11 76.3406 5.06364  12
  -3  -6 -11 62.0044 4.79560   6
  -3  -6 -11 67.9285 2.84707   5
  -4  -6 -11 36.5842 3.71427  15
  -4  -6 -11 41.5191 2.83353  12
  -4  -6 -11 43.8120 2.95658  16
  -4  -7  11 -0.1849 1.58121  11
   4  -7 -11 0.84254 1.58043  15
   4  -7 -11 1.83069 1.81379   6
  -3  -7  11 5.31468 2.22372  11
   3  -7 -11 4.51231 1.26512   5
   3  -7 -11 4.91042 2.54356   6
   3  -7 -11 2.87671 2.55766  15
   2  -7 -11 74.5622 9.29276  15
  -2  -7  11 94.7995 6.56283  11
   2  -7 -11 86.2472 3.71844   5
   2  -7 -11 74.5237 6.54633   6
   1  -7 -11 196.115 11.6363  15
   1  -7 -11 185.638 9.87165   6
   1  -7 -11 177.986 7.47899  12
   1  -7 -11 190.623 6.30776   5
  -1  -7  11 190.142 10.0126  11
   0  -7 -11 1.38601 1.05143   5
   0  -7 -11 4.76756 2.34603   6
   0  -7 -11 2.36815 1.78794  12
   0  -7 -11 1.34187 2.47792  15
  -1  -7 -11 66.2379 5.24193   6
  -1  -7 -11 58.7467 2.80370   5
  -1  -7 -11 61.1380 4.97058  16
  -1  -7 -11 59.3215 5.29955  12
  -1  -7 -11 55.0128 6.16579  15
  -2  -7 -11 18.6084 2.69180  12
  -2  -7 -11 19.3294 3.44956  15
  -2  -7 -11 24.9911 1.62178   5
  -2  -7 -11 28.5505 3.23997   6
  -2  -7 -11 23.2574 3.24730  16
  -3  -7 -11 26.0910 3.05016  12
  -3  -7 -11 17.2062 3.07239  15
   2  -8 -11 21.0830 1.58317   5
   2  -8 -11 17.7845 2.99461  15
   2  -8 -11 18.0912 2.73656   6
   1  -8 -11 304.435 8.49822   5
   1  -8 -11 310.600 12.4729  15
   1  -8 -11 285.003 11.0805   6
   0  -8 -11 126.786 5.30668  12
   0  -8 -11 129.451 4.16815   5
   0  -8 -11 124.724 7.38310  15
   0  -8 -11 127.894 6.44860   6
  -1  -8 -11 59.6573 3.32750  12
  -1  -8 -11 54.4076 3.62723   6
  -1  -8 -11 67.6060 5.09942  15
  -1  -8 -11 61.8710 2.29223   5
  -7   0  12 -1.2167 1.45091  11
   7   0 -12 1.94749 1.34360  14
   6   0 -12 385.510 16.3888   9
  -6   0  12 393.306 15.1086  11
   6   0 -12 394.661 14.9224  14
   5   0 -12 5.44289 5.41603   9
   4   0 -12 690.526 25.0356   9
   4   0 -12 750.885 22.7368  13
   4   0 -12 716.109 24.0851  14
   4   0 -12 732.915 24.4275   6
   4   0 -12 737.537 22.9221  13
   4   0 -12 716.104 23.1422   2
   3   0 -12 -0.3109 1.76337  14
   3   0 -12 -0.6294 1.47445  13
  -3   0  12 -2.5967 2.19022   7
   3   0 -12 0.57367 1.57627  13
   3   0 -12 -0.3499 2.28391   6
  -3   0  12 3.13257 2.07049  10
  -3   0  12 0.54130 1.71707   3
   3   0 -12 -1.2210 1.27541   2
   3   0 -12 0.60257 2.52596   9
   2   0 -12 768.111 22.3518  13
   2   0 -12 616.598 41.5124   1
  -2   0  12 788.913 28.5414   7
   2   0 -12 753.633 22.0701  13
  -2   0  12 821.698 24.7249   3
  -2   0  12 753.413 29.5011  10
   2   0 -12 752.853 21.7894   2
   2   0 -12 726.142 24.9130   9
   2   0 -12 757.573 24.1472  14
  -1   0  12 -0.3809 1.18290   3
   1   0 -12 0.48745 1.24180  13
  -1   0  12 -1.4369 1.66658   7
  -1   0  12 5.88880 7.00748   1
   1   0 -12 2.58586 1.69931  14
   1   0 -12 0.71695 1.24036  13
   1   0 -12 0.18001 0.78793   2
   0   0  12 324.120 14.9650   7
   0   0 -12 338.810 12.2814  13
   0   0 -12 347.095 25.9421   1
   0   0  12 330.726 11.8738   3
   0   0 -12 365.793 14.3836  14
   0   0 -12 336.902 11.9731  13
  -1   0 -12 0.48580 1.57442  14
   1   0  12 -0.0290 2.00178   7
  -1   0 -12 0.55749 1.57264  13
  -1   0 -12 0.07976 1.12733  12
  -1   0 -12 -0.0523 1.83055  13
  -1   0 -12 0.10388 1.89423   9
   1   0  12 0.41517 1.34412   3
  -2   0 -12 53.1828 5.39173  13
  -2   0 -12 53.0056 5.90195   9
   2   0  12 43.6472 4.96072   3
  -2   0 -12 54.2220 4.98287  12
  -2   0 -12 52.7668 5.15066  14
  -2   0 -12 61.9964 6.11273  13
   2   0  12 56.1109 7.59965   7
  -3   0 -12 3.13033 2.58473  13
  -3   0 -12 0.95109 1.90117  14
   3   0  12 -0.2925 2.71193   4
  -3   0 -12 0.88303 2.43397  13
  -3   0 -12 1.71680 2.57935   9
   3   0  12 -0.3937 3.69765   8
  -3   0 -12 0.07748 1.62692  12
  -4   0 -12 261.700 11.2340  12
  -4   0 -12 287.232 13.3736  13
   4   0  12 292.517 18.3151   8
  -4   0 -12 275.447 12.4860  13
   4   0  12 267.065 11.9170   4
  -4   0 -12 271.914 11.9783  14
   5   0  12 -0.2887 2.07164   4
  -5   0 -12 1.09786 1.37612  13
   5   0  12 -0.9949 2.28790   8
  -5   0 -12 0.63469 1.75058  16
  -5   0 -12 0.97873 1.49408  13
  -6   0 -12 25.2584 2.20597  15
   7  -1 -12 13.7761 2.24942  14
  -7  -1  12 23.7156 2.81502  11
  -7   1  12 17.0171 2.44113  11
   7   1 -12 14.2150 2.19654  14
   6  -1 -12 822.065 26.9317   9
  -6  -1  12 850.568 27.1189  11
   6  -1 -12 903.641 27.1171  14
   6   1 -12 872.775 26.6120  14
   6   1 -12 864.034 23.9600  13
   6   1 -12 842.005 23.9709  13
   5  -1 -12 89.0391 6.00426   2
   5  -1 -12 87.6701 7.21723   6
   5  -1 -12 81.6294 6.75287  14
   5  -1 -12 82.9575 7.45648   9
  -5  -1  12 84.3047 6.80681  11
   5   1 -12 91.5970 6.63857  14
   5   1 -12 81.7358 6.05285   2
   5   1 -12 77.6920 6.83415  13
   5   1 -12 81.7019 7.20902  13
   5   1 -12 83.0926 6.33676   9
   4  -1 -12 29.3940 4.84074   6
   4  -1 -12 38.7832 3.94541   2
  -4  -1  12 24.7486 4.04430  11
   4  -1 -12 25.6671 4.40214  14
   4  -1 -12 32.6140 5.55457   9
   4   1 -12 27.1587 4.10605   2
   4   1 -12 27.5105 4.74154  13
   4   1 -12 27.6524 4.94981  13
   4   1 -12 33.6599 5.21540   9
   4   1 -12 29.4502 4.47672  14
  -3  -1  12 17.5491 4.50876   7
   3  -1 -12 24.9160 4.13688   6
   3  -1 -12 31.2929 5.29555   9
  -3  -1  12 25.8108 3.91448  11
  -3  -1  12 23.8847 3.46233   3
  -3  -1  12 23.0450 4.95633  10
   3  -1 -12 25.9577 3.94233  14
   3   1 -12 27.8234 4.51617  13
   3   1 -12 29.6568 3.47692   2
  -3   1  12 22.6837 2.47104   3
   3   1 -12 22.2244 4.22748  13
  -3   1  12 29.4750 4.22506   7
   3   1 -12 21.5100 4.10155   9
   3   1 -12 34.7398 4.44760  14
  -3   1  12 23.0381 5.23093  10
  -2  -1  12 754.788 27.5979   7
  -2  -1  12 740.978 23.2201  11
  -2  -1  12 706.960 29.6491  10
   2  -1 -12 774.081 24.1830  14
  -2  -1  12 766.393 23.0090   3
   2  -1 -12 738.165 25.0042   9
   2  -1 -12 757.846 22.9111  12
   2  -1 -12 772.132 21.8083   2
  -2   1  12 729.743 25.9230   7
   2   1 -12 710.509 28.9164  13
   2   1 -12 747.008 23.7635  14
   2   1 -12 715.419 24.4516   9
  -2   1  12 734.396 28.8821  10
   2   1 -12 756.197 21.8549   2
   2   1 -12 771.856 26.1877  13
  -2   1  12 745.017 22.1306   3
   1  -1 -12 167.398 8.38601  14
   1  -1 -12 168.129 6.27363   2
  -1  -1  12 166.425 7.63647   3
   1  -1 -12 162.439 7.76250  12
   1  -1 -12 156.176 9.13060   9
  -1  -1  12 165.826 7.81207  11
  -1   1  12 172.820 9.97591   7
   1   1 -12 168.990 8.07898  14
   1   1 -12 193.232 25.6181   1
  -1   1  12 172.774 7.39103   3
   1   1 -12 170.844 5.95842   2
   0  -1 -12 1221.13 37.0680   9
   0  -1 -12 1244.73 35.8111  12
   0  -1  12 1236.52 39.4851   7
   0  -1 -12 1207.16 34.6279  16
   0  -1  12 1243.30 34.8232   3
   0  -1 -12 1260.51 36.0078  14
   0   1  12 1283.58 39.2163   7
   0   1  12 1278.06 34.6230   3
   0   1 -12 1206.38 35.3412  14
   0   1 -12 1242.02 36.8375   9
   1  -1  12 356.226 16.6421   7
  -1  -1 -12 372.772 13.8684  12
  -1  -1 -12 344.317 14.4611   9
   1  -1  12 359.789 12.9625   3
  -1  -1 -12 354.747 13.9035  14
  -1   1 -12 349.812 14.3604   9
   1   1  12 350.159 16.2268   7
  -1   1 -12 354.813 15.6370  13
  -1   1 -12 367.990 13.4301  14
   1   1  12 355.546 12.7123   3
  -1   1 -12 342.833 16.9956  13
  -2  -1 -12 2.46210 2.50847   9
   2  -1  12 2.04363 2.40469   7
  -2  -1 -12 -0.0372 1.44654  13
   2  -1  12 2.67278 1.88065   3
  -2  -1 -12 0.58273 1.83087  14
   2   1  12 0.72184 1.34347   3
  -2   1 -12 3.38628 2.88635  13
  -2   1 -12 1.71100 2.74179   9
  -2   1 -12 0.54671 1.95587  14
   2   1  12 -1.4384 2.52357   7
  -2   1 -12 4.16686 2.94815  13
  -2   1 -12 2.70920 1.76855  12
  -3  -1 -12 35.0649 3.80235  13
   3  -1  12 32.6681 5.69720   4
   3  -1  12 39.2012 8.11792   8
  -3  -1 -12 37.2028 5.07875  14
  -3  -1 -12 31.6158 4.41590  12
  -3  -1 -12 33.9762 5.28477   9
  -3  -1 -12 31.5408 4.28178  16
  -3  -1 -12 33.2294 3.71417  13
   3   1  12 31.9860 5.28320   4
  -3   1 -12 31.2969 5.83397  13
  -3   1 -12 30.6846 5.29586  13
  -3   1 -12 33.8384 4.18621  14
   3   1  12 43.0510 7.89091   8
  -3   1 -12 39.0032 4.32155  12
   4  -1  12 374.815 21.7157   8
  -4  -1 -12 397.086 15.5009  14
  -4  -1 -12 387.246 14.7090  16
  -4  -1 -12 360.935 14.2692  12
  -4  -1 -12 400.773 12.7044  13
  -4  -1 -12 400.482 12.5366  13
   4  -1  12 385.114 15.3052   4
   4   1  12 394.284 14.2824   4
  -4   1 -12 402.728 18.7008  13
   4   1  12 394.064 20.5640   8
  -4   1 -12 393.110 14.3986  14
  -4   1 -12 387.145 17.1495  13
  -5  -1 -12 4.43833 1.83875  16
   5  -1  12 4.39023 2.43237   4
   5  -1  12 3.66271 3.70029   8
  -5   1 -12 5.47023 2.26025  13
   5   1  12 3.22249 2.60392   8
  -5   1 -12 3.87415 1.89195  16
  -5   1 -12 4.76310 2.53240  13
   5   1  12 4.55750 2.05807   4
  -6  -1 -12 195.806 7.03427  15
   7  -2 -12 17.7178 2.01085  14
  -7   2  12 16.8079 2.57488  11
   7   2 -12 17.3978 1.98660  14
  -6  -2  12 105.471 7.17773  11
   6  -2 -12 112.179 6.83382  14
   6  -2 -12 112.129 7.47410   9
   6   2 -12 109.983 7.60771  14
   6   2 -12 105.426 7.33827  13
   6   2 -12 125.072 7.84201  13
   5  -2 -12 67.6602 7.02172   9
   5  -2 -12 70.5631 6.01363  14
  -5  -2  12 67.9810 6.43478  11
   5  -2 -12 66.4853 5.05324   2
   5  -2 -12 60.9579 6.37518   6
   5   2 -12 73.6524 7.65175  13
   5   2 -12 67.3716 5.79136  14
   5   2 -12 69.6917 5.59314   2
   5   2 -12 61.2401 7.69346  13
   4  -2 -12 115.533 8.94851   9
  -4  -2  12 113.530 7.78787  11
   4  -2 -12 119.451 7.69470  14
   4  -2 -12 108.028 6.47647   2
   4  -2 -12 116.869 8.46141   6
   4   2 -12 107.304 6.83427   2
   4   2 -12 106.566 7.20810  14
   4   2 -12 112.109 9.39612  13
   4   2 -12 99.1987 8.21063   9
   4   2 -12 107.586 10.5460  13
  -3  -2  12 118.465 10.5432   7
   3  -2 -12 120.882 8.66234   9
   3  -2 -12 119.484 7.73797  14
  -3  -2  12 97.5323 10.8247  10
   3  -2 -12 129.798 6.77731   2
   3  -2 -12 125.837 4.84840   5
  -3  -2  12 119.702 7.14544   3
   3  -2 -12 112.679 7.90705   6
  -3  -2  12 130.756 9.96630  11
   3   2 -12 137.402 7.76853   9
  -3   2  12 99.5362 9.75110  10
   3   2 -12 116.909 6.65639   2
   3   2 -12 115.776 11.1914  13
   3   2 -12 134.277 7.62889  14
   3   2 -12 131.465 9.86345  13
  -2  -2  12 89.1200 7.75872   7
  -2  -2  12 78.1306 6.11856  11
   2  -2 -12 80.4317 4.76026   2
  -2  -2  12 72.9257 8.37160  10
   2  -2 -12 79.1512 3.54099   5
   2  -2 -12 87.6941 6.37872   6
   2  -2 -12 79.5443 7.13550   9
  -2  -2  12 84.5548 5.50018   3
   2  -2 -12 75.0876 5.35774  12
   2  -2 -12 84.0503 6.04103  14
  -2   2  12 74.6178 7.59476  10
  -2   2  12 80.2881 6.27235   7
   2   2 -12 72.8280 5.49666  14
   2   2 -12 80.2635 4.73628   2
   2   2 -12 83.0983 6.30353   9
   2   2 -12 80.2553 8.06924  13
  -2   2  12 78.4232 4.38275   3
   1  -2 -12 105.324 6.59043  14
   1  -2 -12 94.2193 4.64787   2
  -1  -2  12 108.052 5.98421   3
   1  -2 -12 77.2002 7.77709  16
   1  -2 -12 95.2734 5.89418  12
  -1  -2  12 104.762 8.47703   7
   1  -2 -12 103.828 7.27351   9
  -1   2  12 103.483 7.49199   7
   1   2 -12 106.149 5.92767  14
   1   2 -12 98.6594 6.82746   9
  -1   2  12 103.509 5.36187   3
   1   2 -12 100.962 4.44079   2
  -1   2  12 98.3891 8.17116  10
   0  -2 -12 798.930 24.2980  16
   0  -2 -12 843.465 25.5734  14
   0  -2 -12 849.981 25.3654  12
   0  -2  12 793.045 24.2623  11
   0  -2  12 794.976 29.2004   7
   0  -2 -12 779.887 26.2397   9
   0  -2  12 820.569 24.5782   3
   0   2 -12 754.133 24.1471  14
   0   2  12 830.004 23.9761   3
   0   2 -12 793.911 25.6647   9
   0   2  12 825.464 28.2189   7
  -1  -2 -12 110.933 6.55093  16
  -1  -2 -12 112.776 7.81383   9
  -1  -2 -12 125.866 7.32255  12
   1  -2  12 120.632 6.46851   3
  -1  -2 -12 110.361 7.20906  14
  -1  -2 -12 109.686 6.93016  15
   1  -2  12 117.453 8.94343   7
   1   2  12 119.667 6.36399   3
  -1   2 -12 118.310 7.77694   9
  -1   2 -12 115.011 6.33756  14
   1   2  12 120.044 8.94813   7
   2  -2  12 107.824 9.33132   7
  -2  -2 -12 111.305 7.37316  12
  -2  -2 -12 112.122 6.83354  16
  -2  -2 -12 113.778 7.35397  15
  -2  -2 -12 107.683 8.03559   9
   2  -2  12 109.467 7.67483   4
   2  -2  12 108.115 11.4074   8
   2  -2  12 109.922 6.38898   3
  -2  -2 -12 112.301 7.51331  14
   2   2  12 106.322 6.50534   4
  -2   2 -12 109.800 7.71491   9
  -2   2 -12 106.526 6.20991  14
   2   2  12 125.127 10.3164   8
  -2   2 -12 99.5791 10.8480  13
  -3  -2 -12 90.3506 6.54995  12
  -3  -2 -12 70.1057 6.37426  14
   3  -2  12 83.2581 7.33368   4
  -3  -2 -12 78.5776 5.91960  16
  -3  -2 -12 85.9507 6.85099   9
   3  -2  12 69.3650 10.1932   8
  -3   2 -12 80.4233 5.45096  14
  -3   2 -12 73.3021 5.63128  12
  -3   2 -12 77.3254 9.07500  13
   3   2  12 77.3028 8.09986   8
   3   2  12 80.5366 5.89724   4
   4  -2  12 89.9826 6.94356   4
   4  -2  12 98.0041 11.5237   8
  -4  -2 -12 92.9939 6.33249  12
  -4  -2 -12 92.7353 6.22555  16
  -4  -2 -12 88.7111 6.60247  14
  -4   2 -12 113.203 10.8942  13
   4   2  12 82.9310 7.93664   8
   4   2  12 98.2821 5.66224   4
  -4   2 -12 82.0880 8.39396  13
  -5  -2 -12 0.08002 1.25022  16
   5  -2  12 1.64973 3.00997   8
  -5  -2 -12 1.66793 1.71454  15
   5  -2  12 2.36839 2.29271   4
  -5   2 -12 2.30726 2.28555  13
  -5   2 -12 3.01690 2.34766  13
   6  -3 -12 377.619 13.9463   6
   6  -3 -12 371.414 12.8927  14
  -6  -3  12 376.199 14.1767  11
   6  -3 -12 370.260 14.3371   9
   6   3 -12 367.847 14.7280  13
   6   3 -12 370.574 14.3414  13
   6   3 -12 367.605 12.4001  14
  -5  -3  12 2.64797 2.90571  11
   5  -3 -12 1.97257 3.04344   9
   5  -3 -12 0.05414 2.45662   6
   5  -3 -12 1.46315 1.78293  14
   5  -3 -12 0.25880 1.58394   2
   5   3 -12 3.84283 2.22967  14
   5   3 -12 0.71970 1.93536   2
   5   3 -12 2.31201 3.49005  13
   5   3 -12 1.93864 3.28269  13
   4  -3 -12 3.08513 2.15733  14
  -4  -3  12 -3.6464 2.03005  11
   4  -3 -12 -0.3640 1.68843   2
   4  -3 -12 -0.1413 2.64577   9
   4  -3 -12 2.94025 2.81609   6
   4   3 -12 2.03437 1.64881  14
   4   3 -12 9.80871 6.77383  13
   4   3 -12 6.63370 4.08172  13
   3  -3 -12 133.946 9.40881   9
   3  -3 -12 128.089 6.99060   2
   3  -3 -12 130.592 8.82557   6
   3  -3 -12 137.117 5.34991   5
   3  -3 -12 128.960 7.89441  14
   3   3 -12 130.321 7.16971  14
   3   3 -12 138.267 7.48940   2
  -2  -3  12 309.675 16.8636   7
   2  -3 -12 315.033 12.2955  12
   2  -3 -12 374.649 18.8029   9
  -2  -3  12 348.242 14.3649  11
   2  -3 -12 365.008 14.3001  14
   2  -3 -12 335.809 14.0623   6
   2  -3 -12 336.417 12.0275   2
  -2  -3  12 337.718 13.2718   3
   2  -3 -12 324.470 9.86502   5
  -2  -3  12 303.106 17.6026  10
   2  -3 -12 307.137 14.9886  15
   2   3 -12 303.119 13.1914   9
  -2   3  12 330.945 16.7930  10
   2   3 -12 306.664 12.5688  14
   2   3 -12 327.359 11.8226   2
   1  -3 -12 22.0724 3.16657  16
   1  -3 -12 18.2233 3.63480   6
  -1  -3  12 20.5172 3.93391  11
   1  -3 -12 23.0454 3.45368  14
   1  -3 -12 20.8763 1.92594   5
   1  -3 -12 23.7468 2.76751   2
   1  -3 -12 18.2545 4.18769  15
  -1  -3  12 19.3345 3.19279   3
   1  -3 -12 18.2600 3.78082   9
  -1  -3  12 19.8044 5.07756   7
   1  -3 -12 22.4668 3.34303  12
  -1   3  12 18.7412 3.90494  10
   1   3 -12 31.2533 4.21147   9
  -1   3  12 24.1872 3.05107   3
  -1   3  12 21.6839 3.89255   7
   1   3 -12 29.2648 2.59530   2
   0  -3 -12 1462.86 38.4833   5
   0  -3 -12 1584.60 43.1700  14
   0  -3 -12 1534.00 42.9783  12
   0  -3  12 1454.01 48.2073   7
   0  -3 -12 1515.78 44.6791  15
   0  -3 -12 1543.88 43.3401   6
   0  -3  12 1455.95 42.4028  11
   0  -3 -12 1525.98 42.3499  16
   0  -3 -12 1500.99 44.1416   9
   0  -3  12 1474.70 42.3473   3
   0   3  12 1501.64 46.3551   7
   0   3  12 1516.03 46.2797  10
   0   3  12 1505.28 41.4191   3
   0   3 -12 1475.42 42.9663   9
   1  -3  12 424.598 20.5362   7
  -1  -3 -12 474.566 18.1808  15
  -1  -3 -12 482.558 17.2717  12
  -1  -3 -12 487.658 17.8543   9
  -1  -3 -12 500.304 17.4772  14
  -1  -3 -12 471.372 16.5640  16
   1  -3  12 431.908 16.2675   3
   1   3  12 448.293 20.5563   7
  -1   3 -12 467.480 17.7225   9
   1   3  12 479.637 16.3709   3
   2  -3  12 189.043 14.8143   8
   2  -3  12 165.205 9.32177   4
  -2  -3 -12 165.669 9.09865   9
  -2  -3 -12 180.266 9.04243  16
  -2  -3 -12 180.458 10.0000  15
  -2  -3 -12 184.493 9.70475  12
  -2  -3 -12 187.977 9.80173  14
   3  -3  12 520.753 17.7868   4
   3  -3  12 477.690 24.1455   8
  -3  -3 -12 402.994 19.5728  14
  -3  -3 -12 441.741 20.2303  12
  -3  -3 -12 461.375 20.4627  15
  -3   3 -12 475.299 16.4215  12
  -4  -3 -12 466.141 16.4557  16
   4  -3  12 476.323 16.5959   4
  -4  -3 -12 462.771 17.5193  15
  -4  -3 -12 458.437 16.3928  12
   4  -3  12 454.534 23.1660   8
  -4  -3 -12 457.545 16.5118  14
  -4   3 -12 500.342 23.2638  13
   5  -3  12 50.0884 4.08029   4
  -5  -3 -12 45.9811 4.06569  15
  -5  -3 -12 46.5609 3.40892  16
   5  -3  12 39.5866 5.65707   8
  -5   3 -12 46.2905 4.62830  13
  -5   3 -12 36.8958 6.27883  13
   6  -4 -12 110.708 5.92746   6
   6  -4 -12 113.609 6.40522   9
  -6  -4  12 114.749 5.98209  11
   6  -4 -12 90.0992 4.76919  14
   6   4 -12 106.627 6.66548  13
   6   4 -12 110.061 6.38093  13
   5  -4 -12 88.0106 7.20125   9
   5  -4 -12 83.3216 6.68663   6
  -5  -4  12 87.7118 6.78074  11
   5  -4 -12 82.9995 6.30994  14
   5   4 -12 75.6426 8.58174  13
   5   4 -12 80.4297 8.65872  13
   4  -4 -12 359.144 14.0076  14
   4  -4 -12 372.490 11.2613   5
   4  -4 -12 346.932 13.5430   2
  -4  -4  12 385.909 16.1213  11
   4  -4 -12 378.999 16.2876   9
   4  -4 -12 334.953 15.1751  15
   4  -4 -12 400.769 16.5609   6
   4   4 -12 401.206 15.1989   2
  -3  -4  12 278.859 13.5619  11
   3  -4 -12 276.209 11.5273   2
   3  -4 -12 301.517 14.3913   6
   3  -4 -12 301.549 12.3184  14
   3  -4 -12 290.000 9.43458   5
   3  -4 -12 287.518 14.3604  15
   3  -4 -12 317.887 16.2200   9
   3   4 -12 280.572 11.8830   2
   2  -4 -12 462.067 18.5689   9
   2  -4 -12 475.902 16.1656   2
   2  -4 -12 454.144 16.3084  16
   2  -4 -12 442.545 15.8915  12
  -2  -4  12 467.993 18.2043  11
   2  -4 -12 482.807 18.6268   6
   2  -4 -12 470.215 16.6968  14
   2  -4 -12 488.531 20.3079  15
   2  -4 -12 468.453 13.5574   5
   2   4 -12 481.696 16.2401   2
   1  -4 -12 152.755 10.2980  15
   1  -4 -12 147.706 7.88070  12
  -1  -4  12 167.174 9.40080  11
   1  -4 -12 152.543 5.50140   5
   1  -4 -12 158.636 8.98863   6
   1  -4 -12 147.575 7.14833   2
   1  -4 -12 152.066 9.34751   9
   1  -4 -12 151.072 8.01962  14
   1  -4 -12 149.230 7.91603  16
   0  -4 -12 130.563 7.76433  12
   0  -4 -12 122.116 8.22689   9
   0  -4 -12 127.495 9.02539  15
   0  -4 -12 127.902 4.74488   5
   0  -4 -12 133.442 7.44726  16
   0  -4 -12 130.402 7.44857  14
   0  -4 -12 129.071 7.98860   6
   0  -4  12 139.313 8.30599  11
   0   4  12 119.395 6.62074   3
   0   4  12 111.842 9.56311   7
   0   4 -12 136.274 7.44705   9
   1  -4  12 -1.4338 3.50824   8
   1  -4  12 1.42129 2.67377   4
  -1  -4 -12 1.86501 2.05424  15
  -1  -4 -12 2.67624 2.16669  12
  -1  -4 -12 -1.2539 1.45695  16
  -1  -4 -12 0.41716 0.81070   5
  -1  -4 -12 -0.7824 1.28424  14
  -1  -4 -12 -2.5531 2.87553   9
  -1  -4 -12 1.16975 1.95747   6
  -2  -4 -12 7.62479 2.32664  16
   2  -4  12 2.56364 4.06025   8
  -2  -4 -12 -0.2490 0.71213   5
  -2  -4 -12 -5.3507 2.21462   6
  -2  -4 -12 3.73032 2.32071  12
  -2  -4 -12 2.06740 2.25285  15
  -2  -4 -12 7.64455 2.56702  14
   2  -4  12 6.06532 3.23020   4
   3  -4  12 84.7744 6.61627   4
  -3  -4 -12 77.0602 5.57270  14
  -3  -4 -12 76.4776 6.02733  12
   3  -4  12 78.9899 9.64670   8
  -3  -4 -12 81.4068 6.98416  15
  -3  -4 -12 74.0593 5.80444  16
  -3   4 -12 81.1288 5.00385  12
   4  -4  12 318.436 11.6145   4
  -4  -4 -12 316.255 11.9578  16
  -4  -4 -12 310.150 13.0130  15
  -4  -4 -12 317.676 11.6906  12
   4  -4  12 297.268 16.3529   8
  -4   4 -12 254.129 19.8112  13
   5  -4  12 16.1094 2.52004   4
   5  -4  12 18.4430 3.77002   8
  -5  -4 -12 11.1257 2.61168  15
  -5  -4 -12 12.5658 1.63600  16
  -5   4 -12 11.2668 2.68650  13
  -5   4 -12 12.1520 2.81568  13
   6  -5 -12 182.312 6.80181   6
   6  -5 -12 194.778 7.15593   9
   6   5 -12 187.766 6.77834  13
   6   5 -12 179.573 6.81497  13
   5  -5 -12 125.882 7.16518   6
  -5  -5  12 109.110 6.66842  11
   5  -5 -12 119.098 7.10096   9
   5   5 -12 104.839 9.08997  13
   5   5 -12 104.551 7.92693  13
   4  -5 -12 125.060 10.4565  15
  -4  -5  12 146.046 9.01587  11
   4  -5 -12 132.490 6.33812  14
   4  -5 -12 159.973 9.23432   9
   4  -5 -12 151.237 9.05309   6
   4  -5 -12 147.065 5.43537   5
   3  -5 -12 440.280 16.0160   2
   3  -5 -12 444.305 18.9645  15
   3  -5 -12 450.213 17.8811   9
   3  -5 -12 474.100 18.6111   6
   3  -5 -12 427.314 14.9644  14
   3  -5 -12 468.079 13.3504   5
  -3  -5  12 450.080 17.9186  11
   3   5 -12 455.831 16.5637   2
   2  -5 -12 32.5267 6.59698   9
   2  -5 -12 24.0391 4.59655   6
   2  -5 -12 20.3484 4.79289  15
   2  -5 -12 28.0938 2.61480   5
   2  -5 -12 22.9088 3.67853  14
   2  -5 -12 26.5551 3.83551   2
  -2  -5  12 30.5223 5.15204  11
   2   5 -12 32.8509 4.16727   2
   1  -5 -12 423.931 22.0762   9
  -1  -5  12 403.682 16.4691  11
   1  -5 -12 375.009 16.9537  12
   1  -5 -12 426.111 15.6878  14
   0  -5 -12 123.169 10.4206  15
   0  -5 -12 121.302 5.43740   5
   0  -5 -12 121.400 7.57022  12
   0  -5 -12 121.578 7.62154  16
   0  -5 -12 106.448 9.73458   6
   0  -5  12 120.744 8.27259  11
   0  -5  12 103.580 9.94094   8
   0  -5 -12 86.2468 7.95366  14
   0  -5  12 117.114 6.63548   4
  -1  -5 -12 239.629 16.1111  15
   1  -5  12 283.178 11.2653   4
  -1  -5 -12 254.378 15.7594  16
   1  -5  12 267.622 15.4763   8
  -1  -5 -12 235.049 15.1445  12
  -1  -5 -12 290.487 8.39202   5
  -1  -5 -12 287.457 12.2732   6
  -1  -5 -12 286.637 11.2085  14
  -2  -5 -12 53.8617 6.29739  15
  -2  -5 -12 54.6101 5.20916  16
  -2  -5 -12 49.2164 4.65082   6
  -2  -5 -12 58.4020 2.63645   5
  -2  -5 -12 60.4785 5.43871  12
  -2  -5 -12 50.4839 4.23445  14
   3  -5  12 100.230 5.94151   4
  -3  -5 -12 98.1713 6.27130  12
  -3  -5 -12 95.7088 5.29410  14
  -3  -5 -12 98.4408 6.29811  16
   3  -5  12 78.7856 8.15815   8
  -3  -5 -12 102.223 7.47559  15
  -4  -5 -12 66.4660 5.12325  15
   4  -5  12 66.7332 3.98860   4
  -4  -5 -12 63.4611 4.03892  12
  -4  -5 -12 59.8879 4.09466  16
   4  -5  12 56.3205 5.71293   8
   5  -6 -12 3.77926 1.46545   9
   5  -6 -12 3.57922 1.73987   6
  -5  -6  12 3.88514 1.56395  11
   5   6 -12 -0.5995 2.18379  13
  -4  -6  12 104.201 6.59283  11
   4  -6 -12 111.551 6.99469   6
   4  -6 -12 109.682 6.28323   9
   4  -6 -12 104.082 6.30345  15
   3  -6 -12 84.6711 7.43371  15
  -3  -6  12 86.3438 6.84648  11
   3  -6 -12 88.7865 4.00016   5
   3  -6 -12 92.7020 7.20122   6
   2  -6 -12 69.0979 5.93203   9
   2  -6 -12 84.1315 3.89326   5
   2  -6 -12 88.5486 7.23676   6
  -2  -6  12 96.4890 8.64732  11
   2  -6 -12 86.3631 7.97457  15
  -1  -6  12 122.431 8.38443  11
   1  -6 -12 113.124 4.65844   5
   1  -6 -12 122.440 8.42492   6
   1  -6 -12 109.745 9.28415  15
   1  -6 -12 115.619 6.42998  12
   0  -6 -12 42.8053 4.33379  12
   0  -6 -12 32.7985 5.41464  15
   0  -6 -12 48.4853 2.77403   5
   0  -6  12 54.9843 8.20622  11
   0  -6 -12 44.4824 5.21635   6
   0  -6 -12 48.7962 4.95184  16
  -1  -6 -12 6.16209 3.02702  15
  -1  -6 -12 1.42416 1.92206  16
  -1  -6 -12 3.87932 1.14312   5
  -1  -6 -12 2.34499 1.91139  12
  -1  -6 -12 4.57969 2.55475   6
  -2  -6 -12 1.52196 0.87499   5
  -2  -6 -12 2.09157 1.83604  16
  -2  -6 -12 2.01078 2.27170  15
  -2  -6 -12 0.23673 1.54049  12
  -2  -6 -12 -0.7888 1.83989   6
  -3  -6 -12 37.2274 4.38411  15
  -3  -6 -12 41.2101 3.73966  16
  -3  -6 -12 37.3065 3.55762  12
  -4  -6 -12 34.1008 2.35502  12
  -4  -6 -12 43.8594 2.91029  16
  -4  -6 -12 37.4003 3.17300  15
  -4  -7  12 176.354 7.08841  11
   4  -7 -12 175.454 7.13665   6
   3  -7 -12 191.248 9.06714  15
   3  -7 -12 198.057 6.24690   5
   3  -7 -12 204.888 9.12333   6
  -3  -7  12 210.466 9.06923  11
   2  -7 -12 -0.6374 0.96272   5
  -2  -7  12 -1.6740 1.85268  11
   2  -7 -12 1.55106 2.18194   6
   2  -7 -12 1.68541 2.50387  15
  -1  -7  12 70.0300 5.81810  11
   1  -7 -12 74.1056 3.27265   5
   1  -7 -12 66.5790 6.72076  15
   1  -7 -12 57.7817 4.21020  12
   1  -7 -12 75.9339 6.00970   6
   0  -7 -12 101.793 6.54117   6
   0  -7 -12 108.735 8.38461  15
   0  -7 -12 106.949 5.72526  12
   0  -7 -12 103.669 3.96955   5
  -1  -7 -12 333.661 12.3052   6
  -1  -7 -12 333.123 12.3906  16
  -1  -7 -12 343.757 9.44062   5
  -1  -7 -12 345.194 14.5097  15
  -1  -7 -12 331.952 12.0437  12
  -2  -7 -12 141.934 4.38561   5
  -2  -7 -12 161.338 6.89967  16
  -2  -7 -12 146.311 6.58513  12
  -2  -7 -12 123.570 6.29788   6
  -2  -7 -12 151.160 8.10484  15
   2  -8 -12 142.593 6.01322   6
   2  -8 -12 133.258 6.14786  15
   2  -8 -12 145.623 4.30019   5
   1  -8 -12 8.60501 2.29988  15
   1  -8 -12 8.87563 1.97809   6
   1  -8 -12 10.6454 1.21566   5
   0  -8 -12 53.3745 2.09566   5
   0  -8 -12 49.4994 3.40227   6
   0  -8 -12 52.1680 4.42811  15
  -1  -8 -12 9.21937 1.29312  12
  -1  -8 -12 9.67357 2.11667  15
  -7   0  13 133.683 7.11875  11
   7   0 -13 127.939 5.94574  14
   6   0 -13 1.63480 2.22263   9
   6   0 -13 -0.2907 1.79759  14
  -6   0  13 -0.1699 1.95103  11
   5   0 -13 6.34069 2.95731  14
   5   0 -13 9.52567 3.53314   9
  -5   0  13 10.1168 3.02739  11
   5   0 -13 9.59007 2.57278   2
   4   0 -13 0.03362 1.04420  13
   4   0 -13 0.66555 2.71664   9
   4   0 -13 0.52128 1.06624  13
   4   0 -13 0.88927 1.98261  14
   4   0 -13 1.97724 1.94028   6
   4   0 -13 0.36102 1.51899   2
   3   0 -13 710.242 19.8966  13
  -3   0  13 672.918 21.8751   3
   3   0 -13 699.161 23.4186  14
  -3   0  13 660.957 30.1640  10
   3   0 -13 744.913 21.8770   2
  -3   0  13 671.300 26.5581   7
   3   0 -13 712.937 19.8450  13
   3   0 -13 687.030 22.7863   6
   2   0 -13 0.15325 1.57222  14
   2   0 -13 -0.2403 0.94711  13
  -2   0  13 1.84630 1.58559  11
   2   0 -13 -0.6735 0.91436  13
   2   0 -13 -0.4060 2.36691   9
  -2   0  13 3.35130 2.50872   7
  -2   0  13 -0.3527 2.70020  10
   2   0 -13 0.13306 1.15909   2
  -2   0  13 -0.6545 1.25046   3
  -1   0  13 298.395 14.5923   7
  -1   0  13 305.513 11.3753   3
   1   0 -13 319.747 9.62658  13
  -1   0  13 297.263 11.0192  11
   1   0 -13 289.666 13.2307   9
   1   0 -13 294.072 9.32480   2
   1   0 -13 310.549 12.3761  14
   1   0 -13 318.787 9.63025  13
   0   0 -13 1.43168 1.56638  14
   0   0  13 -0.2481 1.32100   3
   0   0 -13 1.46197 2.29438   9
   0   0 -13 0.50100 1.18992  13
   0   0  13 -2.0579 2.00171   7
   0   0 -13 -0.3976 1.19897  13
   1   0  13 743.347 27.8199   7
   1   0  13 736.130 22.8824   3
  -1   0 -13 727.309 23.5132  12
  -1   0 -13 738.241 23.1097  13
  -1   0 -13 707.029 24.3562   9
  -1   0 -13 741.789 23.5914  14
  -1   0 -13 722.883 22.3801  13
  -2   0 -13 1.77976 2.29980  13
  -2   0 -13 1.82790 1.82672  12
  -2   0 -13 1.25591 2.18058  14
  -2   0 -13 -0.4443 1.62773  13
  -2   0 -13 -2.9688 2.05910   9
  -3   0 -13 382.147 19.0785   9
  -3   0 -13 356.639 14.5814  13
   3   0  13 350.902 14.6229   4
  -3   0 -13 355.415 15.7772  13
  -3   0 -13 347.493 14.3615  12
   3   0  13 357.510 21.0719   8
  -3   0 -13 366.192 15.4693  14
  -4   0 -13 0.77205 1.74673  13
  -4   0 -13 -2.0307 1.49471  12
   4   0  13 1.14432 5.47499   8
  -4   0 -13 2.02063 1.67857  14
  -4   0 -13 -1.4505 1.51128  13
  -4   0 -13 2.13548 1.90991  16
   5   0  13 0.31493 1.75970   4
   5   0  13 -0.1754 2.12020   8
  -5   0 -13 -0.7998 1.22201  16
  -7  -1  13 209.022 8.21948  11
   7  -1 -13 206.859 7.91687  14
  -7   1  13 207.886 8.88290  11
   7   1 -13 197.337 7.40301  14
  -6  -1  13 35.4128 4.44501  11
   6  -1 -13 30.6820 4.46147   9
   6  -1 -13 27.9700 3.74739  14
  -6   1  13 27.0363 3.77790  11
   6   1 -13 31.6725 4.21720  14
   5  -1 -13 140.090 8.58561   6
  -5  -1  13 140.431 8.67770  11
   5  -1 -13 137.962 9.15670   9
   5  -1 -13 124.833 8.24443  14
   5  -1 -13 135.543 7.59000   2
   5   1 -13 130.176 8.01927   9
   5   1 -13 145.934 8.38934  14
   5   1 -13 140.135 7.74527  13
   5   1 -13 146.200 7.94620  13
   5   1 -13 138.920 7.93412   2
   4  -1 -13 0.98657 1.46420   2
   4  -1 -13 0.08275 2.07945  14
  -4  -1  13 0.12739 1.89600  11
   4  -1 -13 1.76869 2.74015   9
   4  -1 -13 4.14906 2.42673   6
   4   1 -13 0.86933 1.84314  14
   4   1 -13 0.20589 1.55255   2
   4   1 -13 -1.1341 2.21091   9
   4   1 -13 0.61737 2.15886  13
   4   1 -13 1.17387 2.23221  13
   3  -1 -13 709.002 23.5391  14
   3  -1 -13 709.064 23.3502   6
   3  -1 -13 696.599 21.4629   2
   3  -1 -13 675.555 24.4789   9
  -3  -1  13 625.238 24.7825   3
  -3  -1  13 670.038 23.6243  11
  -3  -1  13 636.424 29.8366  10
  -3  -1  13 715.999 33.9805   7
   3   1 -13 710.522 21.7726   2
  -3   1  13 670.258 29.5819  10
   3   1 -13 709.783 23.1440  14
   3   1 -13 689.354 24.9801  13
   3   1 -13 730.551 31.2585   9
  -2  -1  13 178.852 8.77646   3
   2  -1 -13 199.825 7.73206   2
   2  -1 -13 184.523 8.60285  12
   2  -1 -13 195.123 10.8222   9
  -2  -1  13 190.333 12.0025   7
  -2  -1  13 204.115 9.32627  11
  -2  -1  13 168.836 13.0950  10
   2  -1 -13 200.923 9.64328  14
   2   1 -13 197.839 10.6344  13
  -2   1  13 192.713 11.2534   7
   2   1 -13 198.191 10.0658  13
   2   1 -13 190.608 10.3053   9
  -2   1  13 194.989 13.1927  10
   2   1 -13 187.513 9.20114  14
  -2   1  13 196.480 8.34729   3
   2   1 -13 195.895 7.72749   2
   1  -1 -13 76.7671 5.83420  14
  -1  -1  13 85.7125 5.43639   3
   1  -1 -13 94.2137 5.75715  12
  -1  -1  13 81.8116 5.57314  11
   1  -1 -13 79.7920 6.84983   9
   1  -1 -13 88.0014 4.10737   2
  -1  -1  13 79.2595 7.78177   7
  -1   1  13 88.2148 7.34865   7
   1   1 -13 84.6158 6.49665  13
   1   1 -13 89.0162 3.66611   2
  -1   1  13 93.3226 5.27402   3
   1   1 -13 88.8546 6.78530  13
   1   1 -13 98.1027 6.10422  14
   1   1 -13 80.4210 6.77708   9
   0  -1 -13 4.48256 2.79850   9
   0  -1  13 6.48185 2.99115   7
   0  -1  13 5.05817 1.94021   3
   0  -1 -13 3.89619 2.20593  14
   0  -1 -13 6.91388 2.01905  16
   0  -1 -13 8.09863 2.22783  12
   0   1 -13 4.61036 2.34562  13
   0   1 -13 3.45555 2.41382  13
   0   1 -13 2.36672 1.76927  14
   0   1  13 6.32717 2.03862   3
   0   1 -13 8.38144 3.04814   9
   0   1  13 4.92369 2.89154   7
  -1  -1 -13 17.0071 3.44557  12
  -1  -1 -13 16.4089 3.17412  14
   1  -1  13 13.6148 2.90492   3
   1  -1  13 18.3117 4.23912   7
  -1  -1 -13 12.8220 3.42014   9
   1   1  13 15.0164 4.00431   7
  -1   1 -13 15.1111 2.78950  14
  -1   1 -13 12.0642 3.66906  13
  -1   1 -13 13.7281 3.34640  13
   1   1  13 16.2028 3.03436   3
  -1   1 -13 16.7994 3.83566   9
  -2  -1 -13 64.4847 5.63893  12
  -2  -1 -13 71.7560 6.61369   9
  -2  -1 -13 58.0481 5.72012  14
  -2   1 -13 63.6728 6.60332  13
   2   1  13 60.3113 8.77747   8
   2   1  13 61.7018 5.95571   4
  -2   1 -13 65.6648 5.71073  12
  -2   1 -13 65.3726 6.47243   9
  -2   1 -13 57.0993 7.10785  13
  -2   1 -13 64.4345 5.50807  14
   3  -1  13 491.417 18.1375   4
   3  -1  13 461.746 24.9203   8
  -3  -1 -13 505.619 20.6560   9
  -3  -1 -13 487.314 19.5212  12
  -3  -1 -13 493.764 17.6537  16
  -3  -1 -13 477.027 18.1066  14
   3   1  13 478.999 23.3335   8
   3   1  13 471.369 16.9390   4
  -3   1 -13 421.566 21.3090  12
  -3   1 -13 452.405 28.1394  13
  -3   1 -13 455.148 17.9857  14
  -4  -1 -13 0.87997 1.71758  14
  -4  -1 -13 0.20311 1.68145  16
  -4  -1 -13 0.39444 1.58834  12
  -4   1 -13 -2.1134 2.24186  12
  -4   1 -13 -0.2006 1.50616  14
   4   1  13 -1.4967 1.97958   4
   4   1  13 -0.0613 2.78463   8
  -4   1 -13 0.82686 2.15070  13
  -4   1 -13 0.80088 2.33774  13
  -5  -1 -13 86.7698 5.29755  15
   5  -1  13 86.3561 8.48140   8
  -5  -1 -13 95.4302 5.11187  16
  -5   1 -13 87.6773 4.17561  13
  -5   1 -13 86.5952 4.99702  16
   5   1  13 66.6447 7.72718   8
  -5   1 -13 90.4089 4.43660  13
   7  -2 -13 82.4395 3.77980  14
   6  -2 -13 -0.6097 1.43341  14
  -6  -2  13 -2.4514 1.67792  11
   6  -2 -13 -1.2357 1.98878   9
   6   2 -13 3.49628 1.93760  14
   6   2 -13 0.21200 1.34387  13
   6   2 -13 0.56914 1.40119  13
   5  -2 -13 108.837 6.64498   2
   5  -2 -13 117.082 7.97930   6
  -5  -2  13 109.650 7.96163  11
   5  -2 -13 114.362 8.51908   9
   5  -2 -13 125.035 7.84209  14
   5   2 -13 116.960 8.26905  13
   5   2 -13 114.194 7.18685   2
   5   2 -13 112.714 8.47499  13
   5   2 -13 107.829 7.10295  14
   4  -2 -13 68.7542 6.66563   6
   4  -2 -13 65.0357 6.79443  14
  -4  -2  13 74.5962 6.59785  11
   4  -2 -13 78.1347 5.44595   2
   4   2 -13 64.1348 6.96046  13
   4   2 -13 57.0198 5.58648   9
   4   2 -13 73.3696 6.01679  14
   4   2 -13 73.6189 5.47099   2
   4   2 -13 60.0278 7.87063  13
   3  -2 -13 149.724 8.98819   6
   3  -2 -13 150.062 7.38892   2
  -3  -2  13 141.367 8.59746  11
   3  -2 -13 141.805 8.57923  14
   3  -2 -13 147.770 9.85590   9
   3   2 -13 146.145 7.48386   2
   3   2 -13 132.397 9.97871  13
   3   2 -13 138.604 8.25330  14
  -2  -2  13 26.1247 4.58468  11
   2  -2 -13 24.2913 2.19145   5
  -2  -2  13 31.9334 7.30724  10
   2  -2 -13 30.2427 6.03524   9
   2  -2 -13 25.4718 4.51533   6
   2  -2 -13 29.3186 4.43938  14
   2  -2 -13 27.1915 2.98729   2
   2  -2 -13 25.1154 3.73480  12
   2   2 -13 19.1010 5.00460  13
  -2   2  13 21.3516 4.83409  10
   2   2 -13 23.6203 2.77141   2
  -2   2  13 25.3821 2.97535   3
  -2   2  13 18.5585 3.87665   7
   2   2 -13 22.5323 3.54872  14
   2   2 -13 19.5769 4.41867  13
   2   2 -13 23.5991 4.30036   9
   1  -2 -13 94.7358 7.67003   9
   1  -2 -13 102.786 6.17729  16
  -1  -2  13 101.100 6.47571  11
  -1  -2  13 105.075 6.29725   3
  -1  -2  13 116.030 9.12843   7
   1  -2 -13 108.688 4.97543   2
   1  -2 -13 98.6770 6.17983  12
   1  -2 -13 118.334 7.20461  14
  -1   2  13 110.130 8.95842  10
  -1   2  13 103.838 5.61558   3
  -1   2  13 95.0884 7.92035   7
   1   2 -13 103.643 7.23401   9
   1   2 -13 98.0164 6.05204  14
   1   2 -13 98.6986 8.76520  13
   0  -2  13 3.06993 1.62370   3
   0  -2  13 -6.2508 2.12032  11
   0  -2  13 4.64029 3.10403   7
   0  -2 -13 2.94732 2.05959  14
   0  -2 -13 0.98112 1.49291  12
   0  -2 -13 2.42503 2.35102   9
   0  -2 -13 0.42427 1.50543  16
   0   2  13 0.60613 1.43017   3
   0   2 -13 2.04355 1.74267  14
   0   2 -13 2.91701 2.37022   9
   0   2 -13 2.89645 3.05490  13
   0   2  13 0.15846 2.37559   7
   1  -2  13 980.514 35.5641   7
   1  -2  13 1040.86 30.4049   3
  -1  -2 -13 1006.11 30.1278  16
  -1  -2 -13 1014.53 31.1292  14
  -1  -2 -13 1020.90 31.1298  15
  -1  -2 -13 962.829 33.5431   9
  -1   2 -13 1023.40 35.9476  13
  -1   2 -13 986.347 34.5407  13
  -1   2 -13 1009.85 31.5228   9
  -1   2 -13 993.741 29.4477  14
   1   2  13 1018.64 29.9907   3
   1   2  13 996.441 35.2951   7
   2  -2  13 2.50859 4.27387   8
  -2  -2 -13 2.89268 2.16698  16
  -2  -2 -13 2.64675 2.25032  14
  -2  -2 -13 4.16736 2.39209  15
   2  -2  13 2.40280 2.94139   4
  -2  -2 -13 2.33226 2.57088   9
  -2  -2 -13 4.66182 2.43383  12
  -2   2 -13 4.41336 1.76359  14
  -2   2 -13 1.87650 2.28858   9
   2   2  13 1.71549 3.89975   4
  -2   2 -13 -1.1979 3.42865  13
   2   2  13 5.12154 4.14578   8
  -2   2 -13 -1.4525 3.02566  13
  -3  -2 -13 130.813 9.41121  12
  -3  -2 -13 119.791 7.89216  16
   3  -2  13 114.979 12.2599   8
   3  -2  13 126.166 8.52759   4
  -3  -2 -13 104.304 7.76917  14
  -3  -2 -13 126.907 10.0301  15
   3   2  13 107.750 10.1113   8
   3   2  13 115.853 6.93193   4
  -3   2 -13 94.6794 9.29091  12
  -3   2 -13 113.603 10.1523  13
  -3   2 -13 98.8454 12.5415  13
  -3   2 -13 84.8147 7.13695  14
   4  -2  13 96.0234 11.0173   8
  -4  -2 -13 83.0724 5.72046  16
  -4  -2 -13 83.2201 6.14313  14
  -4  -2 -13 80.7179 6.11185  15
   4  -2  13 83.4557 6.42315   4
  -4  -2 -13 82.2532 5.69705  12
   4   2  13 63.1744 7.20930   8
   4   2  13 92.7113 5.39092   4
  -4   2 -13 80.8064 7.45253  13
  -4   2 -13 82.1287 8.17592  13
   5  -2  13 6.31136 3.19303   8
   5  -2  13 11.6146 2.63405   4
  -5  -2 -13 8.17334 1.79336  16
  -5  -2 -13 7.79086 2.01041  15
  -5   2 -13 9.36068 2.28156  13
  -5   2 -13 6.15382 1.79895  16
  -5   2 -13 8.19927 2.03354  13
   6  -3 -13 126.134 7.17084   9
   6  -3 -13 123.575 5.89049  14
   6  -3 -13 124.692 6.42886   6
  -6  -3  13 113.396 10.4839  11
   6   3 -13 117.593 5.98195  13
   6   3 -13 104.489 5.99016  13
   6   3 -13 117.257 5.09547  14
  -5  -3  13 2.59173 2.54453  11
   5  -3 -13 0.77886 2.43892   6
   5  -3 -13 -0.9293 2.43271   9
   5  -3 -13 0.98970 1.71677  14
   5   3 -13 -0.3637 1.86964  14
   5   3 -13 -4.2249 2.24642  13
   5   3 -13 1.32734 2.81127  13
   4  -3 -13 403.751 18.9514   9
   4  -3 -13 355.767 15.5276   6
  -4  -3  13 361.358 15.7867  11
   4  -3 -13 352.507 13.6740   2
   4  -3 -13 371.419 14.8103  14
   4   3 -13 358.770 13.7441  14
   4   3 -13 348.903 19.2403  13
   4   3 -13 334.314 17.6197  13
   4   3 -13 373.572 14.3132   2
   3  -3 -13 373.211 15.8397   6
   3  -3 -13 392.997 16.7787   9
   3  -3 -13 371.780 11.2466   5
   3  -3 -13 374.044 13.7502   2
  -3  -3  13 363.821 15.7484  11
   3  -3 -13 378.482 15.0010  14
   3   3 -13 377.457 13.9760  14
   3   3 -13 359.198 18.5033  13
   3   3 -13 362.989 20.6574  13
   3   3 -13 380.825 14.1259   2
   2  -3 -13 81.7911 6.85780   6
   2  -3 -13 79.9800 5.59425  12
  -2  -3  13 81.1619 6.83541  11
   2  -3 -13 81.7862 4.99525   2
   2  -3 -13 82.5629 6.20705  14
  -2  -3  13 67.2369 11.3790  10
   2  -3 -13 80.4169 7.32862   9
   2  -3 -13 78.1900 3.73723   5
  -2   3  13 69.5645 8.43617  10
   2   3 -13 75.6096 8.80189  13
   2   3 -13 88.0052 5.72755   2
   2   3 -13 86.8066 5.92878   9
   2   3 -13 93.5754 5.50875  14
   1  -3 -13 -1.0868 1.29835   2
   1  -3 -13 -0.6870 1.53254  16
  -1  -3  13 0.23160 1.73344   3
  -1  -3  13 -2.7098 3.01535   7
   1  -3 -13 5.70321 2.03999  12
   1  -3 -13 6.55906 2.91980   6
   1  -3 -13 4.10336 2.14231  14
  -1  -3  13 -0.2590 2.29946  11
   1  -3 -13 0.17457 2.98043  15
   1  -3 -13 1.05484 2.56867   9
   1  -3 -13 -0.4628 0.93268   5
  -1   3  13 6.19662 3.28870   7
   1   3 -13 -0.0318 1.77508   9
  -1   3  13 1.54877 3.18389  10
  -1   3  13 -1.2873 1.54919   3
   0  -3  13 2.33433 2.37752   3
   0  -3  13 -3.5087 1.87935  11
   0  -3 -13 3.24400 2.46433  15
   0  -3 -13 2.45079 2.14558  14
   0  -3 -13 -0.3709 1.73124  12
   0  -3 -13 6.87115 3.81245   9
   0  -3  13 1.86863 4.56845   7
   0  -3 -13 -0.2215 1.40445  16
   0   3  13 -1.0054 3.63737  10
   0   3  13 -0.1798 3.32460   7
  -1  -3 -13 232.194 10.7746  14
  -1  -3 -13 210.021 10.9623   9
  -1  -3 -13 236.429 10.4462  16
  -1  -3 -13 226.959 10.7371  12
  -1  -3 -13 233.631 11.3459  15
  -1   3 -13 208.134 10.8042   9
  -2  -3 -13 -2.2823 1.50520  14
  -2  -3 -13 1.34768 2.11255   9
  -2  -3 -13 1.22260 1.69021  16
  -2  -3 -13 0.80197 1.80039  12
   2  -3  13 4.76902 4.45718   8
  -2  -3 -13 0.92546 1.77670  15
   2  -3  13 1.25989 2.77994   4
   3  -3  13 159.773 9.07169   4
  -3  -3 -13 168.067 9.51365  15
   3  -3  13 152.939 13.3902   8
  -3  -3 -13 161.369 8.89520  14
  -3  -3 -13 165.680 8.79975  16
  -3  -3 -13 160.078 8.87099  12
  -3   3 -13 157.472 12.5857  13
  -3   3 -13 170.306 8.07080  12
  -4  -3 -13 58.0278 5.25631  15
  -4  -3 -13 47.2983 5.73350  12
  -4  -3 -13 51.6622 4.58150  14
  -4  -3 -13 58.2615 4.72600  16
   4  -3  13 58.9406 7.99409   8
   4  -3  13 56.4060 5.26997   4
  -4   3 -13 51.4011 7.47225  13
  -4   3 -13 43.4386 6.59909  13
  -5  -3 -13 67.1761 3.68462  16
   5  -3  13 56.9621 6.05144   8
   5  -3  13 71.0888 4.19863   4
  -5  -3 -13 61.8980 4.23488  15
  -5   3 -13 66.1970 6.36187  13
  -5   3 -13 62.5912 3.78804  16
  -5   3 -13 62.4223 4.21005  13
  -6  -4  13 56.6927 3.94860  11
   6  -4 -13 50.2490 4.15806   9
   6  -4 -13 47.3723 3.75483   6
   6   4 -13 46.0386 3.53747  13
   6   4 -13 50.0636 3.41366  13
   5  -4 -13 35.2863 3.37986  14
  -5  -4  13 27.6086 4.14502  11
   5  -4 -13 40.7557 5.21393   6
   5  -4 -13 37.2605 5.13119   9
   5   4 -13 33.1138 5.30761  13
   5   4 -13 38.1058 6.08265  13
   4  -4 -13 0.50070 1.51724  14
   4  -4 -13 2.88876 2.92428   9
   4  -4 -13 0.52082 1.70166   2
  -4  -4  13 3.00169 2.62042  11
   4  -4 -13 -1.0781 2.21920   6
   4   4 -13 3.47750 4.37988  13
   4   4 -13 -3.9391 3.21351  13
   4   4 -13 6.13521 2.15945   2
   3  -4 -13 76.6743 7.25486   6
   3  -4 -13 70.0508 3.84245   5
   3  -4 -13 65.3243 4.94965   2
   3  -4 -13 70.2829 5.70054  14
   3  -4 -13 71.7285 7.27917   9
   3  -4 -13 52.2709 10.1658  15
  -3  -4  13 72.2980 6.95126  11
   3   4 -13 75.3780 5.56122   2
  -2  -4  13 354.953 15.2816  11
   2  -4 -13 371.219 14.1655  14
   2  -4 -13 356.498 16.3116  15
   2  -4 -13 354.777 15.2757   6
   2  -4 -13 351.610 10.7970   5
   2  -4 -13 358.946 13.1841   2
   2  -4 -13 383.879 13.4014  12
   2  -4 -13 344.860 15.7829   9
   2   4 -13 356.874 13.0167   2
   1  -4 -13 271.419 13.0274   9
   1  -4 -13 276.321 13.9583  15
   1  -4 -13 261.265 11.3355  12
   1  -4 -13 277.458 10.5920   2
  -1  -4  13 283.840 12.8566  11
   1  -4 -13 286.071 11.8158  14
   1  -4 -13 271.694 8.45487   5
   1  -4 -13 279.576 12.7014   6
   1  -4 -13 261.677 11.2344  16
   1   4 -13 246.427 10.6406   9
   0  -4 -13 267.301 12.3546   9
   0  -4 -13 277.242 11.9905   6
   0  -4 -13 270.809 8.22095   5
   0  -4  13 261.328 11.7973  11
   0  -4 -13 264.816 11.5130  14
   0  -4 -13 268.020 13.3685  15
   0  -4 -13 276.591 12.0016  12
   0  -4 -13 266.830 11.5571  16
   0   4 -13 250.154 11.1984   9
  -1  -4 -13 56.6385 5.31908  14
   1  -4  13 54.7260 8.68801   8
  -1  -4 -13 43.7347 5.36629   9
  -1  -4 -13 52.5192 5.07951  16
  -1  -4 -13 51.8489 6.04063  15
  -1  -4 -13 53.9054 5.34451  12
   1  -4  13 53.7285 6.02763   4
  -2  -4 -13 13.4209 3.42608  12
  -2  -4 -13 10.2213 2.86099  16
   2  -4  13 8.18458 4.89765   8
   2  -4  13 10.7837 3.55958   4
  -2  -4 -13 10.9720 3.37205  15
  -2  -4 -13 8.58125 2.59069  14
  -3  -4 -13 119.325 7.07976  12
   3  -4  13 105.046 10.6144   8
  -3  -4 -13 103.584 7.41909  15
  -3  -4 -13 101.556 6.27362  14
   3  -4  13 117.413 7.33611   4
  -3  -4 -13 102.537 6.54946  16
  -3   4 -13 92.5267 5.44636  12
   4  -4  13 50.2840 4.41343   4
   4  -4  13 45.0893 6.17370   8
  -4  -4 -13 47.3157 3.80446  12
  -4  -4 -13 50.0009 4.69827  15
  -4  -4 -13 55.7088 4.21274  16
  -4   4 -13 37.9935 5.51077  13
  -4   4 -13 38.2350 8.29760  13
   5  -5 -13 183.001 8.38388   6
   5  -5 -13 176.563 8.34299   9
  -5  -5  13 177.664 8.20422  11
   5   5 -13 151.583 9.40177  13
   5   5 -13 171.045 9.60905  13
   4  -5 -13 111.892 6.70173  15
  -4  -5  13 119.755 7.76964  11
   4  -5 -13 112.478 5.42554  14
   4  -5 -13 120.906 7.79224   9
   4  -5 -13 117.907 7.74426   6
   4   5 -13 108.733 9.48820  13
   3  -5 -13 325.947 9.89071   5
  -3  -5  13 334.250 14.4279  11
   3  -5 -13 302.271 11.4376  14
   3  -5 -13 304.953 14.2854  15
   3  -5 -13 324.780 14.3957   6
   3  -5 -13 312.181 14.0274   9
   2  -5 -13 3.74968 2.59096   6
   2  -5 -13 2.77921 1.69412  14
   2  -5 -13 5.59264 2.83141  15
   2  -5 -13 3.49542 2.68334   9
   2  -5 -13 4.46198 1.71789   2
   2  -5 -13 3.54990 1.40242   5
  -2  -5  13 5.94326 3.27409  11
  -1  -5  13 3.05093 2.58395  11
   1  -5 -13 1.68134 1.57031  14
   1  -5 -13 0.32062 1.78564  12
   1  -5 -13 2.42747 1.23389   5
   1  -5 -13 -1.8913 2.35081  15
   1  -5 -13 2.60270 2.03147  16
   1  -5 -13 3.15567 2.45563   6
   1  -5 -13 -0.1228 2.54067   9
   0  -5 -13 150.558 10.0299  15
   0  -5 -13 152.245 7.53966  14
   0  -5 -13 150.599 8.44233  12
   0  -5  13 157.508 9.21774  11
   0  -5  13 147.320 7.60936   4
   0  -5  13 149.675 11.4715   8
   0  -5 -13 143.286 8.63458   6
   0  -5 -13 148.076 8.36706  16
   0  -5 -13 149.064 5.35102   5
   1  -5  13 196.665 9.11416   4
  -1  -5 -13 194.339 11.3578  15
  -1  -5 -13 193.303 9.80506  12
   1  -5  13 184.780 12.6561   8
  -1  -5 -13 205.573 9.75542   6
  -1  -5 -13 197.979 9.76184  16
  -1  -5 -13 193.234 8.76100  14
  -1  -5 -13 192.030 6.26588   5
  -2  -5 -13 -0.3595 1.64547  16
   2  -5  13 0.37596 3.42001   8
   2  -5  13 0.21441 2.30402   4
  -2  -5 -13 1.04227 1.73686  12
  -2  -5 -13 0.18047 1.40674  14
  -2  -5 -13 -0.2152 2.06343  15
  -3  -5 -13 103.978 6.48695  12
  -3  -5 -13 105.561 5.23295  14
   3  -5  13 92.5832 8.37551   8
   3  -5  13 103.700 5.77200   4
  -3  -5 -13 111.454 6.36921  16
  -3  -5 -13 95.3899 7.51234  15
  -4  -5 -13 6.22091 1.56935  16
  -4  -5 -13 6.35595 1.49264  12
  -4  -5 -13 4.26568 1.86429  15
  -4   5 -13 6.61138 3.75230  13
  -4   5 -13 4.52044 2.45592  13
   5  -6 -13 27.2375 2.47999   6
   5  -6 -13 28.0633 3.11622   9
   5   6 -13 15.5793 2.49399  13
   5   6 -13 22.1162 2.96720  13
   4  -6 -13 2.44121 2.02857   6
   4  -6 -13 4.20341 1.97623   9
  -4  -6  13 2.88183 2.05838  11
   4   6 -13 5.87595 5.24046  13
   4   6 -13 7.60152 3.63245  13
   3  -6 -13 267.761 10.7947   9
   3  -6 -13 272.546 8.59875   5
   3  -6 -13 250.592 11.8375  15
  -3  -6  13 253.430 11.4344  11
   3  -6 -13 264.781 13.3706   6
   2  -6 -13 82.6451 7.38842  15
   2  -6 -13 82.5876 6.69335   6
   2  -6 -13 87.9610 3.78844   5
   2  -6 -13 69.7737 5.66591   9
  -2  -6  13 84.0139 6.87180  11
   1  -6 -13 187.311 8.44573  12
   1  -6 -13 200.318 11.4292  15
  -1  -6  13 213.656 10.7048  11
   1  -6 -13 203.159 6.64762   5
   1  -6 -13 200.352 10.3780   6
   0  -6 -13 193.746 9.73059   6
   0  -6 -13 184.237 6.14978   5
   0  -6 -13 194.168 11.4476  15
   0  -6 -13 177.123 8.61780  12
   0  -6 -13 193.066 9.30260  16
  -1  -6 -13 46.6739 4.50121   6
  -1  -6 -13 53.8280 6.14122  15
  -1  -6 -13 51.1681 2.53880   5
  -1  -6 -13 55.4709 4.97595  16
  -1  -6 -13 59.0407 4.83668  12
  -2  -6 -13 15.4043 3.31980  15
  -2  -6 -13 18.4713 3.74451  16
  -2  -6 -13 19.0069 3.41118  12
  -2   6 -13 17.2798 2.28780  12
  -3  -6 -13 7.83891 2.39337  15
  -3  -6 -13 12.6570 2.17655  16
  -3  -6 -13 8.23677 1.85032  12
   3  -7 -13 27.2949 3.30249   6
   3  -7 -13 22.6277 3.05229  15
  -3  -7  13 31.1384 3.38924  11
   3  -7 -13 30.0392 1.79655   5
   2  -7 -13 -2.3923 1.63740  15
   2  -7 -13 -0.0727 0.89118   5
  -2  -7  13 2.32089 2.15942  11
   2  -7 -13 -1.2448 1.58579   6
   1  -7 -13 21.3339 1.80301   5
   1  -7 -13 18.8395 3.80609  15
   1  -7 -13 16.7353 3.25352   6
   0  -7 -13 9.41966 1.92072  12
   0  -7 -13 7.63820 1.14057   5
   0  -7 -13 4.20240 2.11267   6
   0  -7 -13 7.52957 2.77272  15
  -1  -7 -13 258.857 7.05574   5
  -1  -7 -13 245.876 9.01042   6
  -1  -7 -13 246.768 9.43792  12
  -1  -7 -13 266.864 11.4566  15
  -2  -7 -13 31.9575 4.38360  15
  -2  -7 -13 37.3034 2.88970  12
   1  -8 -13 164.899 6.74243  15
   0  -8 -13 9.93284 2.26271  15
   7   0 -14 0.23207 0.83392  14
  -6   0  14 1119.42 32.5283  11
   6   0 -14 1078.61 31.2368   9
   6   0 -14 1094.99 33.2929  14
   5   0 -14 -0.8939 2.23491   9
   5   0 -14 0.38806 1.79763  14
   5   0 -14 1.78420 1.49114   2
  -5   0  14 -1.4193 1.74528  11
   4   0 -14 377.913 15.9057  14
   4   0 -14 383.490 16.9486   9
   4   0 -14 400.896 14.6156   2
  -4   0  14 403.116 15.6477  11
   3   0 -14 3.91054 3.07094   9
  -3   0  14 -3.4554 1.55230  11
   3   0 -14 -0.9484 1.99485  12
   3   0 -14 -1.5643 1.17614   2
   3   0 -14 1.83310 2.13724  14
  -3   0  14 -5.2135 1.92651   3
   2   0 -14 26.2581 4.26900  14
   2   0 -14 23.6077 4.94249   9
  -2   0  14 30.2240 5.32751   7
  -2   0  14 31.7261 3.56376  11
   2   0 -14 21.6254 2.59242   2
  -2   0  14 17.7031 5.36060  10
  -2   0  14 23.4737 3.49050   3
  -1   0  14 0.05461 1.31416   3
   1   0 -14 -0.8516 1.72785  14
   1   0 -14 2.72672 2.61903   9
  -1   0  14 2.70851 2.35287   7
   0   0  14 1048.57 36.5438   7
   0   0 -14 1051.74 33.0862   9
   0   0 -14 1053.45 31.6980  14
   0   0  14 1069.42 31.2521   3
  -1   0 -14 -0.6385 1.67788  12
  -1   0 -14 -1.7966 1.34050  14
   1   0  14 -2.1381 1.71561   7
  -1   0 -14 -0.1245 1.13797  13
  -1   0 -14 0.12820 1.36310  13
   1   0  14 2.91499 1.53426   3
  -1   0 -14 0.17641 2.48105   9
  -2   0 -14 1.61870 2.52816   9
  -2   0 -14 1.51928 1.81746  12
  -2   0 -14 -0.7119 1.40472  13
   2   0  14 0.96915 2.75047   4
  -2   0 -14 1.49043 1.75070  13
  -2   0 -14 -1.6365 1.61857  14
   2   0  14 3.42823 4.12207   8
  -3   0 -14 1.08695 3.39629   9
  -3   0 -14 1.95034 1.95286  14
  -3   0 -14 0.62404 1.62073  13
  -3   0 -14 -0.6240 1.88636  13
   3   0  14 1.00336 2.99841   4
  -3   0 -14 0.80777 1.94646  12
   3   0  14 2.01007 4.46370   8
  -4   0 -14 1.91797 1.72816  16
  -4   0 -14 -0.2384 1.41536  14
  -4   0 -14 -0.9371 1.48214  12
   4   0  14 -2.2257 3.07396   8
   4   0  14 1.04116 2.49574   4
   5   0  14 -1.2521 2.52460   8
  -5   0 -14 0.70594 1.12122  15
  -5   0 -14 0.04952 1.03966  16
   5   0  14 1.00546 1.38752   4
   7  -1 -14 1.39270 0.91631  14
   7   1 -14 2.15211 0.99471  14
   6  -1 -14 16.9115 3.00298  14
  -6  -1  14 17.0864 3.31751  11
   6  -1 -14 17.7406 3.34201   9
   6   1 -14 14.3950 2.84595  14
  -6   1  14 17.2343 3.16969  11
   5  -1 -14 35.6182 5.05111  14
  -5  -1  14 40.8849 5.10804  11
   5  -1 -14 35.3001 5.39616   9
   5  -1 -14 37.3085 4.56389   2
   5   1 -14 32.9568 4.42132  14
   5   1 -14 25.9500 4.65649   2
   5   1 -14 44.7218 4.94235   9
   4  -1 -14 352.727 20.8061   9
  -4  -1  14 402.505 15.7511  11
   4  -1 -14 403.004 17.4004  14
   4  -1 -14 407.433 14.6375   2
   4  -1 -14 370.453 20.1314   6
   4   1 -14 374.545 18.9433  14
   4   1 -14 381.531 18.1270  13
   4   1 -14 385.549 14.4981   2
   4   1 -14 370.664 19.5987  13
  -3  -1  14 74.2907 6.14898  11
   3  -1 -14 68.2300 9.86031   6
   3  -1 -14 76.8549 4.94758   2
   3  -1 -14 67.6823 6.24014  14
   3  -1 -14 67.9586 7.29526   9
   3   1 -14 61.9465 6.79838   9
   3   1 -14 66.2056 5.61876  13
   3   1 -14 71.4060 6.22267  13
   3   1 -14 71.4882 5.95924  14
   3   1 -14 72.1004 4.92115   2
  -2  -1  14 479.482 24.3771  10
   2  -1 -14 528.039 20.6676   9
  -2  -1  14 532.781 18.0999  11
  -2  -1  14 438.547 22.3262   3
  -2  -1  14 492.252 31.4917   7
   2  -1 -14 523.385 18.6002  14
   2  -1 -14 540.087 16.1477   2
   2  -1 -14 491.494 17.2468  12
   2   1 -14 507.071 19.6121   9
   2   1 -14 536.187 18.8319  13
   2   1 -14 521.143 18.1526  14
   2   1 -14 530.302 15.8920   2
   2   1 -14 518.156 18.2775  13
  -2   1  14 508.517 17.2297   3
  -2   1  14 498.418 24.1588  10
  -2   1  14 499.373 21.5230   7
   1  -1 -14 73.5763 7.47717  16
  -1  -1  14 70.9889 5.22077   3
  -1  -1  14 72.3223 7.81670   7
   1  -1 -14 65.3641 5.72466  14
   1  -1 -14 72.7751 6.96021   9
   1  -1 -14 67.4556 3.53815   2
   1  -1 -14 74.2650 5.48075  12
  -1   1  14 67.6345 7.77817  10
   1   1 -14 75.5531 5.47130  14
   1   1 -14 74.2478 5.95892  13
   1   1 -14 67.2464 6.49983   9
   1   1 -14 73.0666 5.96986  13
  -1   1  14 72.5606 7.29398   7
  -1   1  14 71.8038 5.00354   3
   0  -1 -14 594.712 20.1273  14
   0  -1 -14 562.406 20.9435   9
   0  -1  14 619.351 33.3962   7
   0  -1 -14 553.379 18.5666  16
   0  -1 -14 588.329 19.9273  12
   0   1  14 573.489 23.6163   7
   0   1  14 592.443 19.1631   3
   0   1 -14 566.652 20.7919   9
   0   1 -14 581.389 20.4525  13
   0   1 -14 599.569 20.9139  13
   0   1 -14 579.220 19.3683  14
  -1  -1 -14 70.9968 5.58542  16
  -1  -1 -14 84.5796 6.34322  14
  -1  -1 -14 80.4338 6.95008   9
  -1  -1 -14 82.5147 6.29514  12
  -1   1 -14 66.7672 6.40133   9
   1   1  14 58.4786 11.0017   7
  -1   1 -14 76.3581 5.68498  14
   1   1  14 75.0964 8.00556   3
  -1   1 -14 83.5243 8.11002  13
  -2  -1 -14 12.3469 3.40043  12
  -2  -1 -14 11.6620 3.56127   9
  -2  -1 -14 10.1380 2.78730  16
  -2  -1 -14 10.7346 3.00767  14
   2  -1  14 13.9533 3.80470   4
   2  -1  14 14.1044 5.56630   8
  -2  -1 -14 10.8052 2.78237  15
  -2   1 -14 14.2097 3.16094  14
   2   1  14 9.80515 5.04064   8
  -2   1 -14 5.26654 2.57499  13
   2   1  14 13.2683 3.60215   4
  -2   1 -14 12.9603 3.74037   9
  -2   1 -14 9.16634 2.80374  12
  -2   1 -14 6.07505 3.16050  13
  -3  -1 -14 15.2757 3.32227  14
  -3  -1 -14 12.6957 3.11853  12
  -3  -1 -14 15.3632 3.78823   9
   3  -1  14 16.0365 4.28059   4
  -3  -1 -14 14.0915 3.20152  16
   3  -1  14 8.01772 5.24078   8
  -3   1 -14 9.22560 3.14612  13
  -3   1 -14 12.3753 2.83307  12
  -3   1 -14 10.3052 3.59918  13
   3   1  14 12.7147 3.64651   4
  -3   1 -14 13.1978 2.84345  14
   3   1  14 10.6014 4.64686   8
  -4  -1 -14 881.495 26.8244  16
  -4  -1 -14 925.372 27.3377  14
   4  -1  14 867.787 26.6919   4
  -4  -1 -14 898.562 27.1351  15
   4   1  14 844.971 31.6897   8
  -4   1 -14 902.310 27.2129  13
   4   1  14 863.774 25.6722   4
  -4   1 -14 881.335 26.3538  13
  -4   1 -14 863.677 25.8516  14
  -5  -1 -14 0.30298 1.21669  16
   5  -1  14 1.99577 2.35589   8
   5  -1  14 1.85947 1.69084   4
  -5  -1 -14 0.70157 1.58238  15
  -5   1 -14 -1.6592 0.97722  16
  -5   1 -14 -0.8968 1.11308  15
  -6  -2  14 387.088 14.5665  11
   6  -2 -14 392.062 13.6882  14
   6  -2 -14 384.630 14.4116   9
  -6   2  14 395.823 13.9996  11
   6   2 -14 396.397 13.3128  14
   5  -2 -14 51.0518 4.61843   2
   5  -2 -14 61.9484 6.57532   9
   5  -2 -14 59.7841 5.55725  14
  -5  -2  14 62.9473 6.30641  11
   5  -2 -14 61.9524 5.50276   6
   5   2 -14 64.1088 5.42760  14
   5   2 -14 55.2241 5.56319  13
   5   2 -14 60.6638 5.49331  13
   5   2 -14 50.9404 6.96280   2
  -4  -2  14 48.7931 5.68224  11
   4  -2 -14 44.8984 4.25774   2
   4  -2 -14 51.4178 8.68832   9
   4  -2 -14 36.0936 4.92296  14
   4  -2 -14 38.1403 6.77940   6
   4   2 -14 47.8296 7.35769  13
   4   2 -14 46.0331 4.53781   2
   4   2 -14 40.2929 9.08754  13
   4   2 -14 42.6639 5.27040  14
  -3  -2  14 111.775 7.86394  11
   3  -2 -14 115.399 7.64883  14
   3  -2 -14 116.469 8.82519   9
   3  -2 -14 102.046 7.65836   6
   3  -2 -14 114.009 6.31051   2
   3   2 -14 115.443 9.44149  13
   3   2 -14 109.655 7.09920  14
   3   2 -14 117.745 6.46717   2
   3   2 -14 105.731 7.26933   9
   3   2 -14 119.544 8.75686  13
   2  -2 -14 52.5931 6.09626   6
  -2  -2  14 44.5481 6.06321  11
   2  -2 -14 46.1349 4.39376  12
   2  -2 -14 41.6339 2.93600   5
   2  -2 -14 53.1300 5.32701  14
   2  -2 -14 34.5446 3.26648   2
   2  -2 -14 42.3381 5.95503   9
   2   2 -14 39.0751 6.25681  14
  -2   2  14 35.3223 6.77359  10
   2   2 -14 39.2271 3.40930   2
   2   2 -14 42.2967 6.46446  13
   2   2 -14 44.6053 6.26736   9
   1  -2 -14 66.4331 7.01292   9
   1  -2 -14 50.8439 4.78185  16
  -1  -2  14 52.5695 8.21438   7
   1  -2 -14 55.9207 4.76710  12
   1  -2 -14 66.3810 5.74855  14
   1  -2 -14 60.7282 3.67410   2
  -1  -2  14 60.6950 5.06834   3
  -1  -2  14 62.1292 5.40805  11
  -1   2  14 74.6160 7.44924   7
   1   2 -14 55.8018 6.49965  13
   1   2 -14 61.0774 4.63821  14
  -1   2  14 50.9728 9.71386  10
  -1   2  14 73.7174 4.57714   3
   1   2 -14 57.8797 6.26806   9
   1   2 -14 53.0022 6.79938  13
   0  -2 -14 1841.53 50.3074  12
   0  -2 -14 1877.35 50.6582  14
   0  -2 -14 1797.07 49.3644  16
   0  -2  14 1786.48 50.1118   3
   0  -2  14 1708.67 56.5558   7
   0  -2 -14 1792.59 51.4716   9
   0   2  14 1730.91 54.8521   7
   0   2 -14 1741.32 48.8185  14
   0   2 -14 1751.59 50.8088   9
   0   2  14 1729.25 49.1065   3
   0   2 -14 1821.92 54.4110  13
   0   2 -14 1807.07 53.9005  13
  -1  -2 -14 473.606 17.9595   9
  -1  -2 -14 466.838 17.4150  12
  -1  -2 -14 468.496 17.3554  14
  -1  -2 -14 465.030 16.4246  16
  -1  -2 -14 430.802 17.8468  15
  -1   2 -14 451.380 20.3748  13
  -1   2 -14 456.244 20.4261  13
  -1   2 -14 466.849 17.6849   9
  -1   2 -14 426.812 15.5533  14
   2  -2  14 7.84419 5.02838   8
  -2  -2 -14 9.96486 2.68127  16
  -2  -2 -14 6.25541 2.49884  12
  -2  -2 -14 4.58051 2.63097   9
  -2  -2 -14 5.27556 2.93657  14
   2  -2  14 8.68116 3.58534   4
  -2  -2 -14 7.35644 2.43749  15
  -2   2 -14 4.93735 3.32917  13
  -2   2 -14 7.56436 2.65395  12
   2   2  14 9.82595 4.35852   8
  -2   2 -14 4.97479 2.89572  13
  -2   2 -14 5.61930 2.73327   9
   2   2  14 8.77530 2.96485   4
  -2   2 -14 5.22840 2.02038  14
  -3  -2 -14 21.9243 3.71703  12
  -3  -2 -14 26.2740 3.98158  16
  -3  -2 -14 23.3435 3.82058  15
   3  -2  14 16.4536 5.97897   8
  -3  -2 -14 26.5008 4.19403  14
   3  -2  14 27.7098 4.89361   4
  -3   2 -14 25.5544 3.66670  12
  -3   2 -14 21.2663 4.56144  13
  -3   2 -14 25.4694 3.06570  14
   3   2  14 23.6135 5.98889   8
  -3   2 -14 24.5634 5.08593  13
   3   2  14 28.1121 4.44423   4
  -4  -2 -14 45.5158 4.16343  12
   4  -2  14 52.4944 5.27456   4
  -4  -2 -14 45.1917 4.97079  15
  -4  -2 -14 46.8961 4.30158  16
  -4  -2 -14 47.6880 4.55011  14
   4  -2  14 46.7894 8.23399   8
  -4   2 -14 50.5140 5.13535  13
  -4   2 -14 51.8523 6.27929  13
   5  -2  14 1.04977 2.42919   8
  -5  -2 -14 -0.1738 1.02803  15
  -5  -2 -14 0.16147 1.08938  16
   5  -2  14 2.48985 1.72032   4
  -5   2 -14 2.37698 1.25724  16
   6  -3 -14 44.3748 4.41022   9
  -6  -3  14 36.7891 3.77488  11
   6  -3 -14 41.3358 3.24859  14
   5  -3 -14 62.4724 5.14582  14
   5  -3 -14 65.4201 5.73745   6
   5  -3 -14 72.5650 6.71948   9
  -5  -3  14 66.4138 6.27953  11
   5   3 -14 65.4738 6.18867  13
   5   3 -14 62.3379 6.45561  13
   5   3 -14 69.7047 4.84732  14
  -4  -3  14 4.79214 3.12555  11
   4  -3 -14 7.00630 2.13086   2
   4  -3 -14 6.26802 2.46969  14
   4  -3 -14 4.80188 2.74680   6
   4  -3 -14 6.15603 3.35192   9
   4   3 -14 7.31152 2.47034   2
   4   3 -14 1.23536 3.09513  13
   4   3 -14 3.02588 1.89349  14
   4   3 -14 3.19257 3.32571  13
   3  -3 -14 30.4717 5.09335  14
   3  -3 -14 26.4269 2.61447   5
   3  -3 -14 34.7483 3.54705   2
   3  -3 -14 33.1203 5.07633   6
  -3  -3  14 32.2368 5.44784  11
   3   3 -14 20.4950 5.22285  13
   3   3 -14 31.1704 3.81017  14
   3   3 -14 30.4601 3.61717   2
   2  -3 -14 708.171 23.0435  14
   2  -3 -14 679.217 21.6984  12
   2  -3 -14 696.406 18.7443   5
   2  -3 -14 694.118 24.6392   9
   2  -3 -14 688.203 21.0844   2
   2  -3 -14 731.532 23.7475   6
  -2  -3  14 679.170 23.5572  11
   2   3 -14 655.356 22.0163   9
   2   3 -14 654.955 21.2230  14
   2   3 -14 687.030 28.8229  13
   2   3 -14 666.749 26.9755  13
   1  -3 -14 6.90670 2.34229  16
   1  -3 -14 9.59487 2.42577  14
   1  -3 -14 3.95605 1.94331  12
   1  -3 -14 11.5938 3.99703   9
   1  -3 -14 11.3914 2.13136   2
  -1  -3  14 5.24576 3.02108  11
   1   3 -14 9.87866 2.99575   9
   1   3 -14 6.23826 6.22009  13
   1   3 -14 6.43744 4.21189  13
  -1   3  14 20.2371 6.41447  10
   0  -3 -14 -2.5239 2.09371   9
   0  -3 -14 -0.2927 1.66117  12
   0  -3 -14 0.93714 1.76961  14
   0  -3 -14 -4.4262 2.23892  15
   0  -3 -14 -1.5965 1.40725  16
   0   3 -14 -1.8285 3.23192  13
   0   3 -14 0.33230 2.33198   9
  -1  -3 -14 0.88454 1.86692  15
  -1  -3 -14 -1.5423 1.24031  16
  -1  -3 -14 -0.2672 1.64446  14
  -1  -3 -14 -0.1500 2.05793   9
  -1  -3 -14 0.36807 1.60685  12
  -1   3 -14 -2.1204 2.15512   9
  -1   3 -14 6.15494 3.57500  13
  -1   3 -14 1.52823 5.68357  13
  -2  -3 -14 3.13585 2.39292  12
  -2  -3 -14 2.90984 2.39183  14
   2  -3  14 1.79412 4.38118   8
   2  -3  14 2.79269 2.94849   4
  -2  -3 -14 2.05828 2.18787  16
  -2   3 -14 -5.3600 3.49852  13
  -2   3 -14 5.28475 3.80994  13
  -3  -3 -14 34.9128 4.17991  16
  -3  -3 -14 35.6308 4.77286  15
  -3  -3 -14 43.7377 4.45704  12
  -3  -3 -14 40.2778 4.42566  14
  -3   3 -14 38.0103 4.18733  12
  -3   3 -14 28.7716 6.32476  13
  -3   3 -14 21.3687 5.14241  13
   4  -3  14 315.913 11.3608   4
  -4  -3 -14 273.668 10.8668  14
  -4  -3 -14 297.958 11.9042  15
   4  -3  14 275.155 15.8211   8
  -4  -3 -14 290.202 11.0690  16
  -4  -3 -14 281.527 10.8073  12
  -4   3 -14 300.484 13.6852  13
  -4   3 -14 288.224 12.7063  13
  -5  -3 -14 79.5646 3.68054  16
  -5  -3 -14 79.9618 4.02965  15
   5  -3  14 98.2063 5.44688   4
   5  -3  14 64.9774 6.46478   8
  -5   3 -14 77.2299 3.62974  16
   6  -4 -14 218.892 8.49136   9
  -6  -4  14 216.717 8.40483  11
   5  -4 -14 62.3211 5.12889   6
   5  -4 -14 58.3891 5.63271   9
   5  -4 -14 59.5026 3.88333  14
  -5  -4  14 56.3451 5.02417  11
   5   4 -14 55.5481 5.67266  13
   5   4 -14 55.5704 6.10700  13
   4  -4 -14 3.58705 2.40351   6
   4  -4 -14 4.61006 3.09464   9
   4  -4 -14 4.80771 2.00149  14
   4  -4 -14 3.49374 2.83009   2
  -4  -4  14 6.35572 3.13805  11
   4   4 -14 2.96118 3.25242  13
   4   4 -14 9.73415 4.26877  13
   3  -4 -14 308.567 9.57968   5
   3  -4 -14 325.689 14.7335   9
   3  -4 -14 317.804 13.9066   6
   3  -4 -14 312.343 12.5395  14
  -3  -4  14 303.896 14.0253  11
   3  -4 -14 295.999 11.9725   2
   3   4 -14 294.174 16.9332  13
   3   4 -14 320.637 12.2209   2
   2  -4 -14 51.0349 4.80405  14
  -2  -4  14 48.4788 5.91845  11
   2  -4 -14 32.9691 4.15665  12
   2  -4 -14 46.8872 5.44088   6
   2  -4 -14 38.8377 5.60777   9
   2  -4 -14 35.2902 5.31704  15
   2  -4 -14 45.1820 2.82312   5
   2   4 -14 27.5827 6.59248  13
   1  -4 -14 87.1791 7.54245  15
   1  -4 -14 86.8305 7.30270   9
  -1  -4  14 88.9032 7.03964  11
   1  -4 -14 86.0025 5.94885  12
   1  -4 -14 90.8322 6.26279  14
   1  -4 -14 83.1995 3.74317   5
   1  -4 -14 81.8556 6.64234   6
   1  -4 -14 88.3900 5.97068  16
   1   4 -14 82.6881 5.64827   9
   0  -4 -14 474.805 21.7311  12
   0  -4 -14 504.208 20.5922  16
   0  -4 -14 471.891 23.5198   9
   0  -4  14 475.173 17.6136  11
   0  -4 -14 477.252 18.6632  14
   0  -4 -14 478.460 19.9869  15
   0   4 -14 527.446 20.1413   9
  -1  -4 -14 -0.0083 2.46414   9
  -1  -4 -14 -0.9633 2.23191  16
  -1  -4 -14 -1.3344 1.78767  12
   1  -4  14 -0.3262 3.21620   8
   1  -4  14 0.00688 2.67542   4
  -1  -4 -14 -0.6499 3.20331  15
  -2  -4 -14 64.6159 6.10316  15
  -2  -4 -14 55.3369 5.31952  12
   2  -4  14 62.0048 6.14637   4
  -2  -4 -14 60.4664 5.37369  16
   2  -4  14 57.6853 8.49482   8
  -2  -4 -14 59.2723 5.24814  14
  -2   4 -14 46.9225 8.22383  13
  -3  -4 -14 208.865 9.42942  16
  -3  -4 -14 210.617 9.10881  14
   3  -4  14 230.470 9.74221   4
  -3  -4 -14 212.530 9.70355  12
  -3  -4 -14 224.468 10.7571  15
   3  -4  14 221.120 13.9774   8
  -3   4 -14 186.041 12.0952  13
  -3   4 -14 215.246 13.8100  13
  -3   4 -14 187.321 9.69821  12
   4  -4  14 3.35568 2.31589   8
  -4  -4 -14 2.25725 1.27722  12
  -4  -4 -14 0.00189 1.22439  16
  -4  -4 -14 -0.9091 1.39718  15
   4  -4  14 -0.2717 1.71066   4
  -4   4 -14 0.83491 1.83241  13
  -4   4 -14 -2.5268 1.77123  13
   5  -5 -14 28.7975 3.59177   9
   5  -5 -14 28.5862 3.24079   6
  -5  -5  14 20.6792 3.12226  11
   5   5 -14 26.6002 3.69057  13
   5   5 -14 23.4283 3.46528  13
   4  -5 -14 168.800 8.69745   6
   4  -5 -14 186.654 10.6778   9
   4  -5 -14 158.745 6.47121  14
  -4  -5  14 175.365 8.96520  11
   4   5 -14 164.519 10.9321  13
   4   5 -14 164.171 11.2406  13
   3  -5 -14 162.748 9.29469  15
   3  -5 -14 164.356 7.55428  14
   3  -5 -14 179.030 9.73296   9
   3  -5 -14 181.646 6.05905   5
   3  -5 -14 169.733 9.48240   6
  -3  -5  14 167.063 9.61262  11
   3   5 -14 164.230 12.4471  13
   2  -5 -14 296.414 9.17088   5
  -2  -5  14 287.703 13.2833  11
   2  -5 -14 285.888 14.0117  15
   2  -5 -14 293.306 11.3577  14
   2  -5 -14 302.647 13.2877   6
   2  -5 -14 310.749 13.4398   9
   2  -5 -14 320.068 15.0636   2
  -1  -5  14 -2.0073 2.35607  11
   1  -5 -14 -1.1306 1.39405  16
   1  -5 -14 -1.1811 1.26366  12
   1  -5 -14 0.11868 2.29803   6
   1  -5 -14 -0.6765 1.42310  14
   1  -5 -14 -1.4262 2.10278  15
   1  -5 -14 3.84887 2.51305   9
   1  -5 -14 0.91571 1.12234   5
   0  -5 -14 5.63284 2.99001  15
   0  -5  14 9.53972 4.57212   4
   0  -5 -14 -1.0204 2.62593   9
   0  -5 -14 4.82052 2.53108   6
   0  -5 -14 2.67713 1.14122   5
   0  -5 -14 2.99413 2.13861  12
   0  -5 -14 2.75592 1.71564  14
   0  -5  14 6.43369 3.31268  11
   0  -5  14 10.0687 4.51321   8
   0  -5 -14 4.55153 2.28007  16
  -1  -5 -14 309.031 14.5429  15
   1  -5  14 311.380 11.7858   4
  -1  -5 -14 300.058 11.6377  14
  -1  -5 -14 321.614 12.8427  16
  -1  -5 -14 319.147 12.8793  12
   1  -5  14 290.819 15.9529   8
  -2  -5 -14 138.428 7.63049  16
   2  -5  14 121.417 9.76287   8
  -2  -5 -14 134.956 7.90362  14
  -2  -5 -14 138.840 7.77558  12
  -2  -5 -14 139.575 8.80056  15
   2  -5  14 145.947 7.28272   4
  -3  -5 -14 164.598 7.47635  16
   3  -5  14 129.410 9.25048   8
   3  -5  14 168.462 6.77291   4
  -3  -5 -14 159.158 8.40463  15
  -3  -5 -14 154.937 7.30196  12
  -3   5 -14 151.373 10.2454  13
  -3   5 -14 147.840 9.67602  13
  -4  -5 -14 185.449 6.60982  12
  -4  -5 -14 195.619 6.71347  16
  -4  -5 -14 187.919 7.33236  15
  -4   5 -14 162.199 9.00872  13
  -4   5 -14 185.372 8.02460  13
   4  -6 -14 59.3612 3.82124   9
  -4  -6  14 56.1362 4.34841  11
   4  -6 -14 56.3170 4.19167   6
   4   6 -14 49.5607 5.44328  13
   4   6 -14 53.7992 5.61947  13
   3  -6 -14 145.655 6.89305   9
   3  -6 -14 149.902 4.94024   5
   3  -6 -14 138.987 7.65437   6
  -3  -6  14 149.403 7.78129  11
   3  -6 -14 124.096 7.62526  15
   2  -6 -14 365.943 10.6910   5
   2  -6 -14 374.682 14.8946   6
   2  -6 -14 341.924 12.3274   9
  -2  -6  14 365.467 14.1862  11
   2  -6 -14 352.975 14.5876  15
   1  -6 -14 72.0830 4.55139  12
   1  -6 -14 74.4401 7.05165  15
   1  -6 -14 71.1134 6.91817   6
  -1  -6  14 84.1960 6.50346  11
   1  -6 -14 79.9291 3.80151   5
   0  -6 -14 157.243 7.63912  12
   0  -6 -14 157.346 5.18556   5
   0  -6 -14 152.808 9.62103  15
   0  -6 -14 161.915 8.17653   6
   0  -6 -14 160.706 8.00674  16
  -1  -6 -14 85.3573 5.60938  16
  -1  -6 -14 54.0081 6.39154   6
  -1  -6 -14 83.1456 5.36449  12
  -1  -6 -14 77.4284 3.40386   5
  -1  -6 -14 86.2336 6.82356  15
  -2  -6 -14 30.8728 3.34211  12
  -2  -6 -14 34.9933 4.33556  15
  -2  -6 -14 33.3482 3.55916  16
  -2   6 -14 31.1331 2.97641  12
  -2   6 -14 10.6216 7.39093  13
  -3  -6 -14 149.052 5.96254  12
  -3  -6 -14 130.946 6.20625  16
  -3  -6 -14 141.624 6.65371  15
   3  -7 -14 5.71763 1.60832   6
  -2  -7  14 62.1226 4.55334  11
   2  -7 -14 60.2966 4.33696  15
   2  -7 -14 57.7887 2.85740   5
   2  -7 -14 57.6646 4.90418   6
   1  -7 -14 7.20522 2.39991  15
   0  -7 -14 0.13925 1.65215  15
   0  -7 -14 1.52655 1.77534   6
   0  -7 -14 0.83702 0.72592   5
   0  -7 -14 0.07752 1.20302  12
  -1  -7 -14 106.121 7.55170  15
  -1  -7 -14 100.121 4.88978  12
  -2  -7 -14 130.049 6.00464  15
  -2  -7 -14 131.726 5.17727  12
   6   0 -15 -1.6439 1.67177   9
  -6   0  15 -1.7553 1.40546  11
   6   0 -15 -1.9933 1.61694  14
   5   0 -15 330.087 14.2677   9
  -5   0  15 348.725 14.1975  11
   5   0 -15 361.589 17.4188   2
   5   0 -15 339.739 14.1327  14
   4   0 -15 1.65334 1.56045   2
   4   0 -15 -1.1885 1.76532  14
   4   0 -15 -0.2476 3.07453   9
  -4   0  15 2.77282 2.28032  11
   3   0 -15 223.630 10.9206  14
   3   0 -15 222.775 12.1643   9
  -3   0  15 225.536 10.4523  11
   3   0 -15 221.833 9.26888   2
   3   0 -15 222.004 9.72666  12
  -2   0  15 0.32590 1.70983   3
   2   0 -15 1.34740 2.74039   9
  -2   0  15 -2.2641 2.81857   7
   2   0 -15 0.30466 1.92323  14
   2   0 -15 0.57326 1.29776   2
  -2   0  15 6.24736 2.08344  11
  -1   0  15 219.540 14.0909   7
   1   0 -15 227.897 11.8040   9
  -1   0  15 212.096 9.90111   3
   1   0 -15 227.339 10.5738  14
   0   0 -15 0.48944 2.54628   9
   0   0 -15 0.91851 1.83749  12
   0   0  15 -6.9009 3.19907   7
   0   0 -15 -1.0968 1.77060  14
  -1   0 -15 205.578 11.1615   9
  -1   0 -15 209.604 10.3942  12
  -1   0 -15 197.789 9.89795  14
  -2   0 -15 -0.9475 2.73767   9
   2   0  15 1.97666 2.83372   4
  -2   0 -15 -0.3488 1.75880  12
  -2   0 -15 2.22421 2.02924  14
   2   0  15 0.09951 3.80928   8
  -3   0 -15 105.697 6.82622  14
   3   0  15 105.849 7.49953   4
  -3   0 -15 96.4228 6.67266  12
  -3   0 -15 107.716 6.85916  16
   3   0  15 101.796 11.2425   8
  -3   0 -15 98.0749 6.31342  15
  -4   0 -15 -0.7541 1.34899  16
  -4   0 -15 2.15676 1.57200  14
  -4   0 -15 2.94085 1.23036  12
  -4   0 -15 0.90116 1.59989  15
   4   0  15 1.08589 2.16295   4
   4   0  15 -3.3812 2.37904   8
  -5   0 -15 1.00722 1.04570  16
   6  -1 -15 -0.5720 1.75591   9
   6  -1 -15 2.20235 1.81304  14
  -6  -1  15 2.79318 1.88297  11
  -6   1  15 3.09693 2.41406  11
   6   1 -15 1.58175 1.64338  14
   5  -1 -15 168.206 9.84136   9
   5  -1 -15 173.662 9.35166  14
  -5  -1  15 166.255 9.38646  11
   5   1 -15 172.892 8.81155   9
  -5   1  15 175.951 9.12930  11
   5   1 -15 176.180 9.14012  14
   4  -1 -15 2.01041 1.68035   2
   4  -1 -15 1.08467 2.11603   6
   4  -1 -15 -3.6558 1.46898  14
  -4  -1  15 -0.7232 2.06834  11
   4  -1 -15 -0.4156 3.58138   9
   4   1 -15 1.25273 1.61607   2
   4   1 -15 1.16103 2.29842  14
   4   1 -15 1.53454 1.79316  13
   4   1 -15 2.15975 2.43179   9
   3  -1 -15 1481.36 41.5623   2
  -3  -1  15 1510.16 43.7744  11
   3  -1 -15 1471.46 45.4369   9
   3  -1 -15 1517.17 44.0676  14
   3   1 -15 1527.13 41.7765   2
   3   1 -15 1492.84 43.5268  14
   3   1 -15 1467.25 44.5666   9
   3   1 -15 1546.19 41.4956  13
   3   1 -15 1542.56 41.7521  13
   2  -1 -15 71.7706 7.23237   9
   2  -1 -15 64.0367 5.77183  14
  -2  -1  15 79.2047 6.11364  11
   2  -1 -15 65.5702 5.09798  12
   2  -1 -15 62.9321 4.54081   2
  -2   1  15 72.0646 4.79277  11
   2   1 -15 73.1880 5.44502  13
  -2   1  15 63.5072 8.23271   7
   2   1 -15 63.6939 6.62007   9
   2   1 -15 69.1085 5.72299  14
   2   1 -15 73.6833 5.52507  13
  -2   1  15 58.5700 6.02801   3
   2   1 -15 68.0175 4.12982   2
   1  -1 -15 2.90178 3.11945   9
   1  -1 -15 1.82396 2.41238  16
   1  -1 -15 7.51249 2.49503  14
  -1  -1  15 6.97848 3.58798   7
   1  -1 -15 3.77836 2.17232  12
  -1  -1  15 2.79110 2.23629   3
  -1   1  15 -3.6079 1.57199   3
   1   1 -15 1.15881 1.83584  13
  -1   1  15 12.9638 3.56861  10
   1   1 -15 1.24577 1.92958  14
   1   1 -15 1.34204 3.11033   9
  -1   1  15 -4.5332 2.66315   7
   1   1 -15 3.15644 2.01074  13
   0  -1 -15 5.35653 2.03436  16
   0  -1 -15 3.68045 2.11756  12
   0  -1 -15 6.01895 2.22670  14
   0  -1 -15 6.40849 3.15797   9
   0   1 -15 4.93582 2.21892  13
   0   1 -15 0.92109 2.06031  13
   0   1 -15 4.99581 2.21173  14
   0   1 -15 6.16553 3.14577   9
  -1  -1 -15 28.1099 5.02342   9
  -1  -1 -15 22.2451 3.75376  12
  -1  -1 -15 25.4668 3.96557  16
  -1   1 -15 25.3497 3.86407  14
  -1   1 -15 30.6949 4.44617  12
  -1   1 -15 28.8140 4.98155   9
  -1   1 -15 23.5014 3.65122  13
  -1   1 -15 20.6520 3.85218  13
  -2  -1 -15 3.93831 3.25529  15
  -2  -1 -15 4.64454 2.86635  14
  -2  -1 -15 9.90359 2.70481  16
   2  -1  15 7.63810 4.87220   8
  -2  -1 -15 10.2619 4.57518   9
  -2  -1 -15 11.3977 3.32787  12
   2  -1  15 5.87178 3.11321   4
  -2   1 -15 7.23317 3.10436  12
  -2   1 -15 7.04882 3.71767  13
  -2   1 -15 5.87834 3.60800  13
   2   1  15 5.34545 4.41795   8
  -2   1 -15 4.08712 3.13689  14
   2   1  15 7.11931 3.29529   4
  -2   1 -15 7.16379 3.40547   9
   3  -1  15 356.637 20.4131   8
  -3  -1 -15 343.723 13.5192  15
  -3  -1 -15 368.526 14.3345  14
  -3  -1 -15 346.431 13.8928  12
  -3  -1 -15 347.472 13.6871  16
   3  -1  15 362.051 14.3127   4
   3   1  15 348.372 14.7024   4
  -3   1 -15 355.193 14.0173  13
  -3   1 -15 333.482 13.0339  14
  -3   1 -15 356.923 13.8314  12
  -3   1 -15 343.204 13.2622  13
   3   1  15 327.894 18.6780   8
  -4  -1 -15 58.8393 4.59477  14
  -4  -1 -15 51.0887 4.26910  15
   4  -1  15 54.4765 4.99666   4
  -4  -1 -15 57.1059 4.18201  12
   4  -1  15 46.1620 7.45976   8
  -4  -1 -15 54.5423 4.55740  16
   4   1  15 47.7595 9.36400   8
  -4   1 -15 61.0513 4.74682  16
  -4   1 -15 44.8126 3.54233  15
   5  -1  15 17.6822 3.70651   8
  -5  -1 -15 25.0766 2.23711  16
  -5   1 -15 28.0392 2.40740  16
   6  -2 -15 17.5898 2.66305  14
   6  -2 -15 17.4698 3.13123   9
  -6  -2  15 16.7999 2.97851  11
   6   2 -15 19.7239 2.43498  14
  -6   2  15 17.4205 2.72018  11
   5  -2 -15 3.49912 2.09065  14
   5  -2 -15 6.37116 3.22891   9
  -5  -2  15 4.71633 2.86160  11
   5  -2 -15 -1.2157 2.03849   6
   5   2 -15 4.14709 1.62196  13
   5   2 -15 6.36551 1.67553  13
   5   2 -15 4.65203 2.24314  14
   4  -2 -15 30.6604 3.67004   2
   4  -2 -15 30.2798 4.45863   6
   4  -2 -15 28.7076 4.08948  14
   4  -2 -15 32.4948 5.57546   9
  -4  -2  15 44.9705 5.57048  11
   4   2 -15 33.6586 5.14944  13
   4   2 -15 35.0207 4.25751  14
   4   2 -15 32.6779 4.24724   9
   4   2 -15 44.8563 4.44335   2
   4   2 -15 37.8501 4.73953  13
   3  -2 -15 41.4812 5.04008  14
  -3  -2  15 38.0464 5.61223  11
   3  -2 -15 31.4866 4.51821   6
   3  -2 -15 41.5377 6.32583   9
   3  -2 -15 34.8989 3.61685   2
   3   2 -15 51.6210 4.77689  14
   3   2 -15 38.2444 4.89218   9
   3   2 -15 48.8177 5.82949  13
   3   2 -15 35.5620 3.98594   2
   3   2 -15 40.4290 5.79150  13
   2  -2 -15 2.50683 3.01253   9
   2  -2 -15 0.34102 1.83397  14
   2  -2 -15 4.92496 1.54228   2
   2  -2 -15 4.02973 1.83852  12
   2   2 -15 0.10842 1.71029  14
   2   2 -15 3.22128 2.74762  13
   2   2 -15 -0.7511 2.34417   9
   2   2 -15 2.09953 2.40059  13
  -1  -2  15 71.6512 5.60165  11
   1  -2 -15 82.4354 6.47007  14
   1  -2 -15 72.4920 7.15508   9
   1  -2 -15 71.0786 5.61991  12
   1   2 -15 67.4910 6.39462   9
   1   2 -15 68.5339 7.16406  13
   1   2 -15 70.7372 5.24620  14
   1   2 -15 60.5233 6.85580  13
   0  -2 -15 16.7256 3.37265  12
   0  -2 -15 18.7106 3.08217  16
   0  -2 -15 18.6451 3.57839  14
   0  -2 -15 23.9031 4.59006   9
   0   2 -15 16.5230 3.99257  13
   0   2 -15 15.3328 2.82368  14
   0   2 -15 21.2111 4.05650   9
  -1  -2 -15 653.047 21.4726  16
  -1  -2 -15 684.444 22.6987  12
  -1  -2 -15 646.579 22.7618   9
  -1  -2 -15 651.936 22.2311  14
  -1  -2 -15 632.042 21.9973  15
  -1   2 -15 628.612 20.6262  14
  -1   2 -15 653.885 22.8561   9
  -1   2 -15 656.084 25.2575  13
  -1   2 -15 621.458 23.9503  13
  -2  -2 -15 40.3347 7.16461  15
   2  -2  15 52.4467 6.09587   4
  -2  -2 -15 54.3410 5.86857  14
  -2  -2 -15 50.0302 5.09807  16
  -2  -2 -15 46.1647 5.39727  12
   2  -2  15 37.8760 8.10357   8
   2   2  15 45.5004 5.16856   4
  -2   2 -15 41.8226 5.81846  14
  -2   2 -15 54.0624 6.54375   9
  -2   2 -15 43.1783 5.76709  12
   2   2  15 48.6479 8.06396   8
  -2   2 -15 40.7901 9.56358  13
  -3  -2 -15 6.61648 2.40285  15
  -3  -2 -15 3.43234 2.14786  16
  -3  -2 -15 3.31759 2.20398  12
   3  -2  15 -0.0588 5.51225   8
  -3  -2 -15 1.25932 2.15788  14
  -3   2 -15 3.97476 3.04134  13
   3   2  15 4.75602 2.29148   4
  -3   2 -15 8.36537 2.94683  13
  -3   2 -15 4.20074 1.63205  14
   3   2  15 6.50596 3.71150   8
  -3   2 -15 4.51216 1.84272  12
  -4  -2 -15 22.3754 2.84430  12
  -4  -2 -15 21.6861 2.92680  16
  -4  -2 -15 30.4896 3.47150  14
   4  -2  15 29.1889 4.08690   4
  -4  -2 -15 23.5886 3.28267  15
   4  -2  15 18.2741 5.03818   8
  -4   2 -15 29.7242 3.28907  13
  -4   2 -15 27.1265 3.55574  13
  -5  -2 -15 3.55801 1.13782  16
  -5   2 -15 4.01316 1.06625  16
   6  -3 -15 52.9479 3.27126  14
   6  -3 -15 54.2406 4.27233   9
  -6  -3  15 56.5643 4.22263  11
  -6   3  15 49.6841 5.85716  11
  -5  -3  15 -1.7376 1.94141  11
   5  -3 -15 -2.0488 2.18382   9
   5  -3 -15 1.25351 2.04197   6
   5   3 -15 0.05191 1.40008  14
   5   3 -15 1.35821 2.12026  13
   5   3 -15 -0.3749 2.12540  13
   4  -3 -15 8.87752 2.96585   6
   4  -3 -15 12.9179 2.62331   2
   4  -3 -15 12.5492 2.93401  14
   4  -3 -15 12.8731 4.02079   9
  -4  -3  15 13.0845 4.16248  11
   4   3 -15 10.2593 3.55627  13
   4   3 -15 24.9414 6.15205   2
   4   3 -15 12.8525 2.64104  14
   4   3 -15 13.1557 3.80928  13
   3  -3 -15 390.665 15.2854   6
   3  -3 -15 363.546 17.5834  14
  -3  -3  15 372.952 15.8376  11
   3  -3 -15 376.145 13.5305   2
   3   3 -15 380.733 18.6730  13
   3   3 -15 349.529 13.3490  14
   3   3 -15 381.201 14.7387   2
   3   3 -15 389.719 18.1893  13
   2  -3 -15 234.430 7.50935   5
   2  -3 -15 238.036 11.1441   6
   2  -3 -15 259.234 11.3751  14
   2  -3 -15 250.503 12.8348   9
  -2  -3  15 234.561 11.5937  11
   2  -3 -15 249.151 9.70791   2
   2  -3 -15 240.174 10.2866  12
   2   3 -15 224.910 9.43797  14
   2   3 -15 230.000 14.4381  13
   2   3 -15 240.727 13.9127  13
   2   3 -15 223.702 10.3755   9
   1  -3 -15 149.837 8.43677  14
   1  -3 -15 146.075 7.77760  12
  -1  -3  15 147.405 8.43006  11
   1  -3 -15 137.395 7.37375  16
   1  -3 -15 152.008 9.69161   9
   1   3 -15 138.861 10.8363  13
   1   3 -15 134.439 11.2899  13
   1   3 -15 133.335 7.95826   9
   0  -3 -15 546.129 20.1020   9
   0  -3 -15 553.931 19.3430  14
   0  -3 -15 536.925 19.0525  12
   0  -3 -15 527.771 18.3661  16
   0  -3 -15 502.101 19.7267  15
   0   3 -15 539.817 19.3799   9
   0   3 -15 530.398 23.3017  13
   0   3 -15 562.003 23.8096  13
  -1  -3 -15 163.813 9.25084   9
  -1  -3 -15 171.659 9.52748  14
  -1  -3 -15 169.307 9.26112  12
  -1  -3 -15 166.880 8.78294  16
  -1  -3 -15 167.490 9.43659  15
  -1   3 -15 180.713 12.5649  13
  -1   3 -15 164.030 9.35149   9
   1   3  15 166.359 7.76455   4
   1   3  15 160.323 11.2570   8
  -1   3 -15 154.549 11.4900  13
  -2  -3 -15 56.7480 5.24626  16
  -2  -3 -15 58.7111 5.24347   9
  -2  -3 -15 66.3222 5.77011  12
  -2  -3 -15 58.6962 5.54037  14
   2  -3  15 65.8210 9.62946   8
   2  -3  15 59.0092 6.18838   4
  -2  -3 -15 54.7795 5.38851  15
  -2   3 -15 61.5437 5.36318  12
  -2   3 -15 53.1676 7.81721  13
  -2   3 -15 39.6225 6.88935  13
   3  -3  15 185.892 13.8490   8
  -3  -3 -15 177.109 8.92490  12
   3  -3  15 192.008 9.30444   4
  -3  -3 -15 178.465 8.76416  14
  -3  -3 -15 171.509 9.01105  15
  -3  -3 -15 178.452 8.72409  16
  -3   3 -15 175.157 11.3442  13
  -3   3 -15 183.147 7.97533  12
  -4  -3 -15 43.5135 3.26457  12
   4  -3  15 38.0605 6.14788   8
  -4  -3 -15 42.3018 3.54820  14
  -4  -3 -15 40.6513 3.63240  16
  -4  -3 -15 43.7221 3.87266  15
   4  -3  15 55.3834 4.70457   4
  -4   3 -15 45.3916 3.98803  13
  -4   3 -15 47.3382 4.22227  13
   5  -4 -15 130.358 6.42385   6
   5  -4 -15 128.637 5.78007  14
   5  -4 -15 137.965 7.69013   9
   5   4 -15 135.065 7.02058  13
   5   4 -15 133.980 7.11782  13
  -4  -4  15 37.4824 4.97130  11
   4  -4 -15 48.8317 5.09489   6
   4  -4 -15 39.1530 3.91288  14
   4  -4 -15 45.7377 5.76522   9
   4   4 -15 47.4272 6.97671  13
   4   4 -15 35.1072 6.08023  13
   3  -4 -15 6.97904 2.99188   6
   3  -4 -15 9.81331 2.39432  14
   3  -4 -15 14.7685 3.78114   9
  -3  -4  15 12.3993 3.61828  11
   3   4 -15 11.8202 4.16632  13
   3   4 -15 6.26535 4.02661  13
   2  -4 -15 0.35770 2.18941   6
   2  -4 -15 -0.4846 1.02295   5
   2  -4 -15 -2.4213 1.63557   2
  -2  -4  15 -0.7674 2.66970  11
   2  -4 -15 2.20488 1.78720  12
   2  -4 -15 -1.4516 2.33888   9
   2  -4 -15 0.78666 1.74063  14
   2   4 -15 2.28710 3.35791  13
   2   4 -15 7.57335 4.50979  13
  -1  -4  15 62.8041 6.12109  11
   1  -4 -15 53.8513 6.09590  12
   1  -4 -15 55.2656 5.48372  16
   1  -4 -15 46.7078 6.44591  15
   1   4 -15 33.4007 6.81068  13
   1   4 -15 55.7365 5.18761   9
   0  -4  15 14.4288 3.34529  11
   0  -4 -15 9.58084 2.58654  14
   0  -4 -15 10.6038 2.79982  12
   0  -4 -15 10.1277 3.03085   9
   0  -4 -15 11.4821 2.78599  16
   0  -4 -15 6.25338 3.05220  15
   0   4 -15 4.89562 4.16005  13
   0   4 -15 13.1981 2.82608   9
  -1  -4 -15 239.871 12.0049  15
  -1  -4 -15 252.822 11.0627  14
   1  -4  15 288.005 11.5482   4
   1  -4  15 251.606 16.4633   8
  -1  -4 -15 249.657 11.4156  12
  -1  -4 -15 239.757 10.8372  16
  -1  -4 -15 225.373 10.3223   9
  -1   4 -15 220.073 14.8574  13
   2  -4  15 40.4242 5.18045   4
   2  -4  15 54.0122 8.12466   8
  -2  -4 -15 46.7631 4.46931  14
  -2  -4 -15 37.7432 4.36286  16
  -2  -4 -15 45.4844 5.41743  15
  -2  -4 -15 40.3232 4.74219  12
  -2   4 -15 39.5731 4.04820  12
  -2   4 -15 33.9849 6.62952  13
  -2   4 -15 34.9128 6.27530  13
  -3  -4 -15 283.284 11.9905  15
   3  -4  15 302.099 11.0905   4
  -3  -4 -15 280.856 11.3290  12
  -3  -4 -15 300.757 12.4355  16
   3  -4  15 277.719 15.8180   8
  -3  -4 -15 291.707 10.8889  14
  -3   4 -15 280.067 13.3883  13
  -3   4 -15 303.541 14.7942  13
  -4  -4 -15 21.3542 2.01825  12
   4  -4  15 11.9715 4.53965   8
  -4  -4 -15 20.1860 2.33458  16
  -4  -4 -15 23.4425 2.68157  15
  -4   4 -15 24.8640 2.94683  13
  -4   4 -15 20.9380 2.59887  13
  -5  -5  15 23.6908 2.97826  11
   5  -5 -15 31.6276 3.23895   9
   5  -5 -15 23.2309 2.28110   6
   5   5 -15 21.7762 2.51810  13
   5   5 -15 24.6742 2.55062  13
   4  -5 -15 9.29748 1.64150  14
   4  -5 -15 6.45084 2.36765   6
   4  -5 -15 14.4945 3.23518   9
  -4  -5  15 7.95096 2.57866  11
   4   5 -15 9.90101 3.43243  13
   4   5 -15 5.78404 2.86788  13
   3  -5 -15 277.187 10.2682  14
  -3  -5  15 300.012 12.6716  11
   3  -5 -15 302.232 12.6958   9
   3   5 -15 281.785 15.4388  13
   3   5 -15 273.697 15.9313  13
   2  -5 -15 33.7016 4.81891   9
   2  -5 -15 27.8721 3.41885  14
   2  -5 -15 21.8268 3.81178   6
   2  -5 -15 25.2754 2.21639   5
   2  -5 -15 30.8978 6.67511  15
  -2  -5  15 23.3612 4.22747  11
  -1  -5  15 42.2957 5.24732  11
   1  -5 -15 33.8487 2.24803   5
   1  -5 -15 31.4748 3.56891  14
   1  -5 -15 36.6275 3.94877  12
  -1  -5  15 38.2552 4.35986   4
   1  -5 -15 38.9050 5.53443  15
   1  -5 -15 31.6333 4.33956   9
   1  -5 -15 30.7224 3.74686  16
  -1  -5  15 17.7918 5.95696   8
   1   5 -15 21.4169 5.62791  13
   0  -5  15 177.289 12.1258   8
   0  -5 -15 175.651 8.66169  16
   0  -5 -15 176.035 10.3285  15
   0  -5 -15 173.751 8.64363  12
   0  -5  15 178.052 8.21558   4
   0  -5 -15 183.125 8.22859  14
   0   5 -15 155.656 17.5722  13
  -1  -5 -15 3.86976 2.03724  12
  -1  -5 -15 4.26796 1.83637  14
  -1  -5 -15 8.41756 2.34835  16
  -1  -5 -15 4.19357 2.64303  15
   1  -5  15 1.71316 3.34289   8
   1  -5  15 5.38002 2.53144   4
  -1   5 -15 2.22446 4.03403  13
  -2  -5 -15 76.0747 5.43258  12
   2  -5  15 59.1924 9.16143   8
  -2  -5 -15 72.6482 4.33920  14
  -2  -5 -15 81.0134 5.42100  16
  -2  -5 -15 71.7763 5.93527  15
  -2   5 -15 47.5706 7.14071  13
  -2   5 -15 63.5709 7.42558  13
  -2   5 -15 75.2154 4.62096  12
   3  -5  15 97.6879 4.97196   4
  -3  -5 -15 97.7200 5.03390  12
  -3  -5 -15 89.1981 5.00132  16
  -3  -5 -15 89.1826 5.56405  15
  -3   5 -15 80.4556 6.42392  13
  -3   5 -15 79.5110 6.51563  13
   4  -6 -15 55.7589 3.53832   6
  -4  -6  15 53.4335 3.96797  11
   4   6 -15 51.6887 4.63062  13
   4   6 -15 59.4257 4.50099  13
  -3  -6  15 17.6425 3.25944  11
   3  -6 -15 22.3171 2.75001   9
   3  -6 -15 18.5170 2.84335   6
   3   6 -15 12.6301 3.65372  13
   3   6 -15 10.7744 3.96605  13
  -2  -6  15 5.82634 2.09890  11
   2  -6 -15 3.75557 2.38309   9
   2  -6 -15 2.91116 2.17715   6
   2  -6 -15 3.14790 1.06527   5
   2  -6 -15 8.47695 2.60588  15
   2   6 -15 11.8146 3.79302  13
   2   6 -15 -5.8735 4.68276  13
  -1  -6  15 115.358 6.51256  11
   1  -6 -15 97.3112 6.95046  15
   1  -6 -15 98.3965 6.02387   6
   1  -6 -15 103.006 3.73013   5
   1  -6 -15 96.8509 4.90928  12
   0  -6 -15 8.45520 3.16142  15
   0  -6 -15 15.2997 1.59398   5
   0  -6 -15 13.8372 2.44934  12
   0  -6 -15 14.6000 2.70315  16
   0  -6 -15 13.0093 3.67933   6
   0   6 -15 0.14715 4.48963  13
  -1  -6 -15 145.347 7.03293  16
  -1  -6 -15 152.250 6.98785  12
  -1  -6 -15 154.313 8.27934  15
  -1   6 -15 119.342 9.72007  13
  -2  -6 -15 37.4821 3.29792  16
  -2  -6 -15 30.7914 4.60159  15
  -2  -6 -15 36.7964 3.14224  12
  -2   6 -15 27.2830 4.66005  13
  -2   6 -15 36.5268 5.18685  13
   2   7 -15 53.2222 5.49535  13
   1  -7 -15 199.127 8.75089  15
   1   7 -15 186.894 10.8659  13
   0  -7 -15 34.4339 2.79346  12
   0  -7 -15 32.5494 3.31415  15
  -1  -7 -15 2.29801 1.03274  12
  -1  -7 -15 -0.5263 1.43674  15
  -6   0  16 415.251 14.2954  11
   6   0 -16 402.355 13.7034  14
   5   0 -16 -1.8241 1.63086  14
  -5   0  16 -0.4855 1.87528  11
   5   0 -16 0.56120 2.34354   9
   4   0 -16 115.815 7.58836  14
   4   0 -16 116.550 8.49148   9
  -4   0  16 127.643 7.77321  11
   4   0 -16 112.743 6.53065   2
  -3   0  16 -1.1657 1.82528  11
   3   0 -16 0.88097 1.63516  14
   3   0 -16 4.44673 1.81218   2
   3   0 -16 1.05684 3.20117   9
   3   0 -16 -0.9378 1.83157  12
   2   0 -16 733.104 26.0759   9
  -2   0  16 745.435 23.4353  11
   2   0 -16 775.277 24.6965  14
   2   0 -16 717.058 23.5694  12
   1   0 -16 2.10526 1.97785  14
   1   0 -16 0.06623 2.86312   9
   1   0 -16 1.82337 2.04309  12
   0   0 -16 1161.51 36.3242   9
   0   0 -16 1181.60 34.9308  14
   0   0 -16 1127.06 33.3727  16
   0   0 -16 1183.25 35.2418  12
  -1   0 -16 -1.4706 2.23225   9
  -1   0 -16 0.69124 1.59398  12
  -1   0 -16 2.05096 2.08702  14
   2   0  16 13.8389 5.19451   8
  -2   0 -16 10.3082 2.78570  12
  -2   0 -16 15.1837 3.86445   9
  -2   0 -16 15.1711 3.32888  14
   2   0  16 12.0221 3.87302   4
  -3   0 -16 1.58946 1.88452  16
   3   0  16 -0.4415 3.02692   8
  -3   0 -16 0.65273 1.66769  12
  -3   0 -16 -1.6443 1.27197  14
   3   0  16 -0.0179 2.65959   4
  -4   0 -16 577.468 17.8482  16
   4   0  16 538.745 22.2246   8
  -4   0 -16 553.358 17.2316  14
  -4   0 -16 530.191 16.2030  12
   4   0  16 601.503 17.8011   4
  -6  -1  16 143.272 7.20566  11
   6  -1 -16 143.563 6.70776  14
   6   1 -16 148.118 6.47588  14
  -6   1  16 132.458 6.62774  11
   5  -1 -16 114.732 7.86391   9
  -5  -1  16 123.792 7.71694  11
   5  -1 -16 124.935 7.37490  14
   5   1 -16 119.465 6.62716   9
  -5   1  16 126.684 7.21310  11
   5   1 -16 120.509 7.04824  14
   4  -1 -16 32.7685 3.74866   2
   4  -1 -16 30.1317 5.47434   9
  -4  -1  16 32.2375 4.69450  11
   4  -1 -16 39.5442 4.88263  14
  -4   1  16 35.7303 4.53295  11
   4   1 -16 36.1049 4.78401  14
   4   1 -16 34.8659 4.32646   2
   4   1 -16 41.8936 5.21386   9
   3  -1 -16 2.66129 3.30340   9
   3  -1 -16 3.74868 1.98170   2
  -3  -1  16 1.81997 2.52055  11
   3  -1 -16 1.80893 2.46415  14
  -3   1  16 6.72756 2.23358  11
   3   1 -16 5.13134 2.82800  14
   3   1 -16 -0.7609 2.06597   2
   2  -1 -16 387.559 14.6245  12
   2  -1 -16 384.841 15.3915  14
   2  -1 -16 394.074 16.9893   9
  -2  -1  16 390.910 16.7893  11
   2   1 -16 378.430 16.1672   9
   2   1 -16 377.338 14.8900  14
   1  -1 -16 1.34810 2.61813  16
   1  -1 -16 4.65979 2.10947  12
   1  -1 -16 4.96162 3.31184   9
   1  -1 -16 1.57919 1.90521  14
   1   1 -16 1.62506 2.07052  14
   1   1 -16 6.01870 3.15716   9
   1   1 -16 3.19955 1.61854  13
   1   1 -16 3.48030 1.58358  13
   0  -1 -16 415.044 17.3015   9
   0  -1 -16 407.055 14.8571  16
   0  -1 -16 439.243 16.6360  12
   0  -1 -16 436.853 16.4397  14
   0   1 -16 408.380 15.5083  14
   0   1 -16 431.490 14.5310  13
   0   1 -16 418.073 16.9882   9
   0   1 -16 416.539 14.2856  13
  -1  -1 -16 19.8872 3.47509  14
  -1  -1 -16 21.4701 4.37664   9
  -1  -1 -16 28.5087 4.45444  12
  -1  -1 -16 20.4918 3.38702  16
  -1   1 -16 21.2267 3.68733  14
  -1   1 -16 25.2606 3.84794  13
  -1   1 -16 19.9453 3.71062  12
  -1   1 -16 16.1925 3.91861   9
  -1   1 -16 27.8066 3.59223  13
   2  -1  16 9.70925 5.51451   8
   2  -1  16 7.69449 3.28737   4
  -2  -1 -16 12.7725 3.29220  12
  -2  -1 -16 8.67133 2.70877  16
  -2  -1 -16 14.3337 3.89764   9
  -2  -1 -16 10.7661 3.20105  14
  -2   1 -16 11.7511 2.42380  13
  -2   1 -16 14.5760 3.07913  14
  -2   1 -16 14.9750 3.44282  12
  -2   1 -16 14.9122 3.86979   9
   2   1  16 10.7666 5.02756   8
   2   1  16 19.5983 3.89851   4
  -2   1 -16 12.7114 2.64437  13
   3  -1  16 23.4559 4.31003   4
  -3  -1 -16 17.5454 3.24572  12
  -3  -1 -16 19.0087 3.30295  16
   3  -1  16 14.4815 4.97435   8
  -3  -1 -16 14.9148 2.88805  14
  -3  -1 -16 10.3531 3.22582  15
   3   1  16 11.2316 4.90343   8
  -3   1 -16 18.0362 3.20717  12
  -3   1 -16 18.7733 2.95473  14
  -4  -1 -16 144.284 6.64819  15
   4  -1  16 155.819 11.3691   8
  -4  -1 -16 178.083 7.50915  14
   4  -1  16 181.033 9.63614   4
  -4  -1 -16 175.386 7.54000  16
  -4  -1 -16 162.554 7.73709  12
  -4   1 -16 181.390 7.69242  16
   4   1  16 149.725 9.63399   8
   4   1  16 182.547 8.55208   4
   6  -2 -16 363.587 14.6314   9
   6  -2 -16 355.578 11.7542  14
  -6  -2  16 359.808 12.6208  11
  -6   2  16 344.668 11.9117  11
   6   2 -16 346.623 10.8130  14
   5  -2 -16 6.04676 2.17468  14
   5  -2 -16 5.21333 2.89928   9
  -5  -2  16 6.76849 2.79544  11
   5   2 -16 5.98032 2.03037  14
  -5   2  16 8.01240 2.25793  11
   4  -2 -16 7.63114 3.44404   9
   4  -2 -16 4.94313 2.58128   6
  -4  -2  16 7.85188 3.41471  11
   4  -2 -16 14.5650 2.59404   2
   4  -2 -16 7.70715 2.84783  14
   4   2 -16 9.63147 2.61337  14
   4   2 -16 5.97616 2.08708  13
   4   2 -16 7.14352 2.17125  13
   4   2 -16 19.3882 3.62342   9
   4   2 -16 19.3156 4.31940   2
   3  -2 -16 51.0629 5.75938  14
   3  -2 -16 47.2660 3.93719   2
   3  -2 -16 56.9022 9.41298   9
  -3  -2  16 42.8379 5.43245  11
   2  -2 -16 237.064 9.29848   2
   2  -2 -16 247.299 10.6462  12
   2  -2 -16 264.663 11.9766  14
   2  -2 -16 258.712 13.5278   9
  -2  -2  16 264.103 11.8028  11
   2   2 -16 243.595 10.7628  14
   2   2 -16 256.414 12.1388  13
   2   2 -16 240.696 11.8705   9
   2   2 -16 248.426 12.4597  13
   1  -2 -16 170.293 9.51790  14
   1  -2 -16 222.759 9.01440  16
   1  -2 -16 185.766 9.35011  12
   1  -2 -16 186.742 11.0290   9
   1   2 -16 178.039 10.5027  13
   1   2 -16 174.826 10.3985  13
   1   2 -16 170.003 8.59405  14
   1   2 -16 179.345 10.0818   9
   0  -2 -16 219.648 10.5838  12
   0  -2 -16 207.001 9.60280  16
   0  -2 -16 211.249 11.4280   9
   0  -2 -16 223.091 10.7617  14
   0   2 -16 212.563 11.7203  13
   0   2 -16 191.385 9.16141  14
   0   2 -16 213.342 10.9151   9
   0   2 -16 204.627 11.4018  13
  -1  -2 -16 84.9728 6.63839  14
  -1  -2 -16 89.9304 6.75404  12
  -1  -2 -16 69.4165 6.77817   9
  -1  -2 -16 73.7178 5.73479  16
  -1   2 -16 69.4453 5.36494  14
  -1   2 -16 81.7816 7.14001   9
  -1   2 -16 80.1084 7.64753  13
  -1   2 -16 76.5730 7.02235  13
  -2  -2 -16 5.68779 2.39033  15
   2  -2  16 9.38929 3.37635   4
  -2  -2 -16 7.19198 2.82302   9
  -2  -2 -16 8.02015 2.47138  16
   2  -2  16 6.60448 5.03343   8
  -2  -2 -16 4.19587 2.50336  14
  -2  -2 -16 10.5743 2.77948  12
  -2   2 -16 17.3955 3.29561  12
  -2   2 -16 6.86489 2.66369  13
  -2   2 -16 8.36170 2.12473  14
   2   2  16 5.46475 3.14079   4
  -2   2 -16 8.15074 3.19274   9
  -2   2 -16 6.44910 2.97722  13
   2   2  16 11.3813 4.76614   8
   3  -2  16 55.2051 8.48618   8
   3  -2  16 65.7736 5.95776   4
  -3  -2 -16 57.9451 5.10743  12
  -3  -2 -16 54.9268 4.72266  15
  -3  -2 -16 52.0821 4.63992  16
  -3  -2 -16 69.0477 5.43613  14
   3   2  16 38.7307 8.39727   8
  -3   2 -16 67.8482 5.47027  13
  -3   2 -16 55.6277 3.90803  14
  -3   2 -16 61.4254 5.01463  13
  -3   2 -16 59.8340 5.89163  12
  -4  -2 -16 232.319 8.40257  12
  -4  -2 -16 229.763 8.97457  14
   4  -2  16 216.961 12.8547   8
   4  -2  16 249.124 9.24207   4
  -4  -2 -16 213.398 8.42150  15
  -4  -2 -16 237.713 9.11826  16
  -4   2 -16 244.816 9.03289  16
   6  -3 -16 31.2838 3.04653   9
   6  -3 -16 27.6751 2.20263  14
  -6  -3  16 25.1508 3.04274  11
  -5  -3  16 13.8224 3.03330  11
   5  -3 -16 12.4489 2.29037   6
   5  -3 -16 12.1295 3.15282   9
   5  -3 -16 12.6832 2.45723  14
   5   3 -16 9.35293 1.81014  14
  -5   3  16 13.3453 2.51349  11
   4  -3 -16 72.6683 6.88033   9
   4  -3 -16 67.2962 5.38075  14
   4  -3 -16 63.5924 5.32817   6
  -4  -3  16 66.0378 6.26897  11
   4   3 -16 64.7770 6.19439  13
   4   3 -16 64.9875 5.89557  13
   4   3 -16 58.4784 4.40992  14
   3  -3 -16 28.7222 3.62966   2
  -3  -3  16 28.6580 4.77505  11
   3  -3 -16 26.0491 4.00685   6
   3  -3 -16 25.4431 4.93555   9
   3  -3 -16 34.6069 4.28732  14
   3   3 -16 34.9308 5.40904  13
   3   3 -16 28.5202 3.27213  14
   3   3 -16 24.3314 4.72214  13
   2  -3 -16 94.2274 7.10318  12
   2  -3 -16 106.910 6.06390   2
  -2  -3  16 114.672 7.94759  11
   2  -3 -16 120.134 8.06994  14
   2  -3 -16 111.587 10.7705   9
   2   3 -16 99.5715 6.33771  14
   1  -3 -16 2.59644 2.70681   9
   1  -3 -16 1.37950 1.82188  12
   1  -3 -16 1.71682 1.92212  16
   1  -3 -16 3.36206 2.14175  14
   1   3 -16 -2.8011 2.57573  13
   1   3 -16 -1.4404 2.61985  13
   1   3 -16 2.35169 2.20171   9
   0  -3 -16 122.230 7.50021  12
   0  -3 -16 118.555 8.51067   9
   0  -3 -16 120.290 7.60787  14
   0  -3 -16 120.964 7.00440  16
   0   3 -16 120.303 7.95253   9
   0   3 -16 116.568 9.59250  13
   0   3 -16 117.730 9.62670  13
  -1  -3 -16 200.223 9.92486  14
  -1  -3 -16 188.202 9.88068  12
  -1  -3 -16 189.175 10.1588  15
  -1  -3 -16 191.011 9.40049  16
  -1  -3 -16 187.734 9.59722   9
  -1   3 -16 186.761 12.3296  13
  -1   3 -16 187.762 11.9106  13
   1   3  16 175.233 15.0108   8
  -1   3 -16 192.324 10.0299   9
  -2  -3 -16 1.33778 1.99162  15
[truncated: 55,483 more chars]
