# Supplementary material for: Crystal structure and Hirshfeld surface analysis of dimeth­yl(phen­yl)phosphine sulfide
Source: Acta Crystallogr E Crystallogr Commun. 2024 Jun 18;80(Pt 7):755–8. doi: 10.1107/S2056989024005668 (PMC11223698; doi:10.1107/S2056989024005668)
Supplement: Supplementary file 2 [file e-80-00755-Isup2.hkl]

data_I                                                                          
_shelx_title ' b1709_0m_a.res in P2(1)/n'                                       
_shelx_refln_list_code          4                                               
_shelx_F_calc_maximum      116.58                                               
_exptl_crystal_F_000       360.00                                               
_reflns_d_resolution_high  0.7992                                               
                                                                                
loop_                                                                           
 _space_group_symop_operation_xyz                                               
 'x, y, z'                                                                      
 '-x+1/2, y+1/2, -z+1/2'                                                        
 '-x, -y, -z'                                                                   
 'x-1/2, -y-1/2, z-1/2'                                                         
                                                                                
_cell_length_a     6.2805                                                       
_cell_length_b     7.6549                                                       
_cell_length_c    19.3578                                                       
_cell_angle_alpha  90.000                                                       
_cell_angle_beta   99.372                                                       
_cell_angle_gamma  90.000                                                       
                                                                                
_shelx_F_squared_multiplier     1.000                                           
                                                                                
loop_                                                                           
 _refln_index_h                                                                 
 _refln_index_k                                                                 
 _refln_index_l                                                                 
 _refln_F_squared_calc                                                          
 _refln_F_squared_meas                                                          
 _refln_F_squared_sigma                                                         
 _refln_observed_status                                                         
   2   0   0       2629.76       2749.03        35.40 o                         
   4   0   0        366.33        345.44         6.81 o                         
   6   0   0       1017.73       1044.89        25.56 o                         
   1   1   0        471.91        499.86         4.69 o                         
   2   1   0       1154.34       1212.14        13.51 o                         
   3   1   0        736.52        790.05         8.64 o                         
   4   1   0       1629.76       1540.29        14.53 o                         
   5   1   0        297.02        292.07         5.47 o                         
   6   1   0          3.45          2.33         1.48 o                         
   7   1   0         20.45         17.98         3.19 o                         
   0   2   0       3326.92       3288.60        35.50 o                         
   1   2   0         52.66         52.91         1.04 o                         
   2   2   0        492.91        528.54         8.53 o                         
   3   2   0        180.90        150.44         3.53 o                         
   4   2   0        455.11        418.10         6.13 o                         
   5   2   0        337.83        362.92         6.62 o                         
   6   2   0       1055.04       1073.47        24.66 o                         
   7   2   0        189.38        191.32         4.89 o                         
   1   3   0         48.49         49.48         1.50 o                         
   2   3   0          5.00         11.05         2.65 o                         
   3   3   0         46.27         53.59         1.76 o                         
   4   3   0       1406.42       1350.08        15.24 o                         
   5   3   0          9.42          6.70         1.38 o                         
   6   3   0          0.97          1.24         1.45 o                         
   7   3   0         88.85         90.06         6.49 o                         
   0   4   0       2653.08       2504.39        87.50 o                         
   1   4   0        830.59        818.97        10.26 o                         
   2   4   0          9.85         10.50         0.92 o                         
   3   4   0       1616.36       1591.93        13.37 o                         
   4   4   0         75.15         75.38         2.57 o                         
   5   4   0        324.31        310.91         5.46 o                         
   6   4   0        574.20        555.54        13.25 o                         
   7   4   0         56.73         57.86         4.48 o                         
   1   5   0        316.69        311.00         3.90 o                         
   2   5   0        441.03        434.73         6.15 o                         
   3   5   0         14.48         13.70         1.22 o                         
   4   5   0        243.30        235.05         4.29 o                         
   5   5   0         38.59         35.98         2.36 o                         
   6   5   0         16.10         18.28         3.95 o                         
   0   6   0        334.98        335.98         7.11 o                         
   1   6   0        289.31        301.35         4.48 o                         
   2   6   0        470.43        479.60         6.18 o                         
   3   6   0        913.09        903.90        12.59 o                         
   4   6   0         39.30         34.69         2.19 o                         
   5   6   0         49.13         49.31         2.22 o                         
   6   6   0        186.81        185.98         3.75 o                         
   1   7   0          8.47          7.55         1.50 o                         
   2   7   0        500.33        497.81         7.11 o                         
   3   7   0         25.16         24.98         1.48 o                         
   4   7   0        283.50        279.78         4.46 o                         
   5   7   0          3.97          3.98         0.92 o                         
   0   8   0         10.40          8.68         1.63 o                         
   1   8   0        356.40        374.73         5.59 o                         
   2   8   0        370.40        372.43         5.52 o                         
   3   8   0        158.61        160.37         4.52 o                         
   4   8   0         53.05         54.66         2.76 o                         
   1   9   0         41.04         38.20         2.40 o                         
   2   9   0        121.26        115.52         5.84 o                         
  -7   0   1       1225.15       1220.07        53.29 o                         
  -5   0   1        230.72        228.27         7.17 o                         
  -3   0   1        760.50        797.52        11.66 o                         
  -1   0   1        432.17        476.31         6.10 o                         
   1   0   1      12786.84      12540.33       231.39 o                         
   3   0   1        152.56        122.93         3.86 o                         
   5   0   1        477.12        548.03        17.40 o                         
   7   0   1        462.76        485.94        24.62 o                         
  -7   1   1         42.17         40.12         4.33 o                         
  -6   1   1        158.91        154.18         4.05 o                         
  -5   1   1          0.25          1.48         1.05 o                         
  -4   1   1        109.32        108.75         2.28 o                         
  -3   1   1       2511.30       2481.74        19.68 o                         
  -2   1   1       1591.72       1654.49        13.62 o                         
  -1   1   1        229.22        199.87         2.79 o                         
   0   1   1        298.09        293.40         2.70 o                         
   1   1   1        482.02        524.69         5.30 o                         
   2   1   1        112.20        113.86         2.70 o                         
   3   1   1       3171.59       3198.25        27.32 o                         
   4   1   1         68.67         62.32         2.15 o                         
   5   1   1         75.58         70.39         2.88 o                         
   6   1   1         59.11         57.22         3.63 o                         
   7   1   1        310.75        303.73         7.54 o                         
  -7   2   1        803.78        800.91        13.13 o                         
  -6   2   1          5.83          4.43         1.94 o                         
  -5   2   1         20.40         23.48         1.86 o                         
  -4   2   1        248.50        244.62         4.65 o                         
  -3   2   1       1422.16       1461.07        16.21 o                         
  -2   2   1        498.14        567.62         9.10 o                         
  -1   2   1       1777.47       1815.91        14.73 o                         
   0   2   1       2795.63       2859.98        20.23 o                         
   1   2   1        227.19        207.50         2.39 o                         
   2   2   1         19.76         16.79         1.28 o                         
   3   2   1        878.66        823.95         8.18 o                         
   4   2   1          0.47          0.81         0.78 o                         
   5   2   1         44.00         44.27         2.22 o                         
   6   2   1         48.62         42.50         4.31 o                         
   7   2   1        330.60        334.40         5.86 o                         
  -7   3   1          8.59          9.48         3.04 o                         
  -6   3   1         35.92         34.57         2.37 o                         
  -5   3   1         54.28         43.81         2.31 o                         
  -4   3   1         43.09         49.63         1.91 o                         
  -3   3   1       2754.49       2717.32        23.99 o                         
  -2   3   1          1.33          1.57         1.29 o                         
  -1   3   1          0.44          2.85         1.43 o                         
   0   3   1        742.21        717.97         8.10 o                         
   1   3   1        266.40        260.58         3.37 o                         
   2   3   1        626.96        649.75        12.41 o                         
   3   3   1        291.96        236.05         5.35 o                         
   4   3   1        483.48        455.91         6.32 o                         
   5   3   1        113.25        108.64         3.76 o                         
   6   3   1        383.00        394.73         8.11 o                         
   7   3   1        143.17        137.46        11.52 o                         
  -7   4   1        342.94        362.38        12.94 o                         
  -6   4   1        392.84        395.17         7.30 o                         
  -5   4   1        171.66        158.07         3.33 o                         
  -4   4   1        290.64        287.23         4.61 o                         
  -3   4   1         59.64         52.56         1.91 o                         
  -2   4   1         59.10         54.41         2.01 o                         
  -1   4   1        646.62        669.28         9.08 o                         
   0   4   1        883.21        861.45        16.64 o                         
   1   4   1        779.70        751.43         8.76 o                         
   2   4   1         66.55         59.60         2.05 o                         
   3   4   1        139.76        127.80         2.41 o                         
   4   4   1        268.61        255.52         4.35 o                         
   5   4   1          3.90          5.92         1.12 o                         
   6   4   1         11.68          9.64         1.88 o                         
  -6   5   1        103.34        102.61         7.51 o                         
  -5   5   1          8.53          8.34         1.38 o                         
  -4   5   1          1.10          1.17         0.93 o                         
  -3   5   1        440.98        413.92         5.46 o                         
  -2   5   1        128.73        114.81         3.29 o                         
  -1   5   1       1476.82       1489.73        13.11 o                         
   0   5   1        562.99        542.29         5.85 o                         
   1   5   1          0.23          0.39         0.82 o                         
   2   5   1         74.28         70.53         2.21 o                         
   3   5   1        378.33        368.84         5.42 o                         
   4   5   1        312.98        309.89         5.33 o                         
   5   5   1        171.01        167.72         4.50 o                         
   6   5   1        236.36        237.25        14.67 o                         
  -6   6   1         64.28         63.24         1.89 o                         
  -5   6   1        236.43        243.04         7.05 o                         
  -4   6   1        265.35        269.57         4.61 o                         
  -3   6   1        174.85        170.52         3.64 o                         
  -2   6   1         42.05         46.34         1.79 o                         
  -1   6   1        492.32        507.80         6.42 o                         
   0   6   1         46.94         41.06         2.57 o                         
   1   6   1        566.94        554.72         6.84 o                         
   2   6   1        379.50        378.91         5.89 o                         
   3   6   1         83.86         84.06         2.27 o                         
   4   6   1         27.01         27.91         2.70 o                         
   5   6   1          0.06          0.66         1.00 o                         
  -5   7   1         70.20         70.18         2.42 o                         
  -4   7   1          1.61         -0.84         1.16 o                         
  -3   7   1         51.15         52.78         1.84 o                         
  -2   7   1         11.82          8.71         1.09 o                         
  -1   7   1        293.30        291.85         4.81 o                         
   0   7   1        529.14        550.56         7.28 o                         
   1   7   1        145.75        155.66         5.27 o                         
   2   7   1        309.75        330.26         7.46 o                         
   3   7   1        191.56        186.52         3.54 o                         
   4   7   1        228.74        226.18         5.81 o                         
   5   7   1        416.32        435.24         9.29 o                         
  -4   8   1        175.93        170.29         4.57 o                         
  -3   8   1        147.81        143.01         2.94 o                         
  -2   8   1         14.54         11.05         1.09 o                         
  -1   8   1          7.57          7.22         1.01 o                         
   0   8   1         46.50         49.15         1.84 o                         
   1   8   1        139.35        139.12         2.97 o                         
   2   8   1         18.75         17.81         1.26 o                         
   3   8   1        125.00        128.74         3.12 o                         
   4   8   1          1.06         -0.26         0.93 o                         
  -2   9   1          0.15          0.02         0.69 o                         
  -1   9   1        311.29        311.23         4.97 o                         
   0   9   1         19.78         20.17         1.80 o                         
   1   9   1          1.04          1.32         0.65 o                         
   2   9   1         83.45         73.44         3.36 o                         
  -6   0   2        408.08        408.73         8.87 o                         
  -4   0   2         76.87         94.10         4.71 o                         
  -2   0   2       3616.69       3775.24        38.49 o                         
   0   0   2       1227.87       1227.02        13.23 o                         
   2   0   2        696.91        744.60        12.52 o                         
   4   0   2       2893.82       2859.49        38.62 o                         
   6   0   2       1497.32       1551.52        34.85 o                         
  -7   1   2        103.16        103.30         4.95 o                         
  -6   1   2       1026.10       1045.00        15.33 o                         
  -5   1   2          0.67          0.93         1.00 o                         
  -4   1   2        874.65        782.19         9.72 o                         
  -3   1   2         21.71         17.22         0.91 o                         
  -2   1   2        154.96        147.99         2.10 o                         
  -1   1   2       2760.93       2907.68        23.50 o                         
   0   1   2       5806.47       5753.95        55.46 o                         
   1   1   2        145.59        137.66         2.12 o                         
   2   1   2        471.66        498.83         6.07 o                         
   3   1   2        138.48        146.24         2.65 o                         
   4   1   2         61.33         60.22         1.75 o                         
   5   1   2         34.57         31.71         2.00 o                         
   6   1   2        643.33        659.89        16.30 o                         
   7   1   2          0.99         -0.15         1.07 o                         
  -7   2   2          4.04          2.51         1.20 o                         
  -6   2   2       1000.02        994.12        12.77 o                         
  -5   2   2         52.69         50.98         3.74 o                         
  -4   2   2        119.80        112.13         3.24 o                         
  -3   2   2        533.19        537.39         6.66 o                         
  -2   2   2        672.21        665.49        10.27 o                         
  -1   2   2       2066.74       2138.32        17.34 o                         
   0   2   2       5273.88       5269.80        43.34 o                         
   1   2   2        792.59        813.66         7.40 o                         
   2   2   2        196.98        206.60         3.15 o                         
   3   2   2        280.99        263.92         3.78 o                         
   4   2   2       2319.48       2327.71        21.25 o                         
   5   2   2        133.88        130.32         3.99 o                         
   6   2   2        498.35        511.75        20.69 o                         
   7   2   2        130.87        131.81         3.22 o                         
  -7   3   2         84.00         96.80         6.60 o                         
  -6   3   2        254.14        254.67         6.57 o                         
  -5   3   2        150.63        158.23         4.01 o                         
  -4   3   2        908.26        868.33         9.49 o                         
  -3   3   2        394.07        378.95         5.00 o                         
  -2   3   2        503.87        503.65        10.02 o                         
  -1   3   2       1135.06       1177.71        16.68 o                         
   0   3   2        544.42        478.49         5.14 o                         
   1   3   2        475.54        465.96         5.72 o                         
   2   3   2        289.48        305.61         5.13 o                         
   3   3   2         58.75         43.44         1.80 o                         
   4   3   2         62.25         61.29         2.46 o                         
   5   3   2          3.52          3.22         1.49 o                         
   6   3   2        281.43        285.53         6.62 o                         
   7   3   2          0.00          0.02         1.64 o                         
  -7   4   2          7.02          9.00         2.52 o                         
  -6   4   2        128.48        124.45         4.96 o                         
  -5   4   2        116.66        112.44         2.84 o                         
  -4   4   2        135.08        127.84         2.86 o                         
  -3   4   2        408.24        365.28         4.45 o                         
  -2   4   2        196.38        177.41         3.97 o                         
  -1   4   2        359.50        367.16         5.88 o                         
   0   4   2       2034.95       2085.78        26.69 o                         
   1   4   2       2075.84       2088.55        21.25 o                         
   2   4   2        127.42        112.28         3.53 o                         
   3   4   2        695.73        698.21         7.24 o                         
   4   4   2        540.66        523.25         6.79 o                         
   5   4   2         23.14         25.00         1.72 o                         
   6   4   2        123.46        126.82         4.81 o                         
  -6   5   2         17.67         21.09         2.53 o                         
  -5   5   2         88.80         94.87         3.85 o                         
  -4   5   2         26.64         29.68         1.79 o                         
  -3   5   2       1680.45       1645.39        16.41 o                         
  -2   5   2        540.95        515.20         7.54 o                         
  -1   5   2        676.26        663.31         7.94 o                         
   0   5   2       2154.84       2220.82        18.91 o                         
   1   5   2        173.50        172.06         2.82 o                         
   2   5   2         48.37         46.76         1.73 o                         
   3   5   2        307.12        285.92         4.40 o                         
   4   5   2        385.07        352.19        11.37 o                         
   5   5   2          9.88          8.48         1.43 o                         
   6   5   2        191.39        192.73         4.13 o                         
  -6   6   2        134.64        130.88         4.46 o                         
  -5   6   2         20.82         18.25         2.75 o                         
  -4   6   2        241.72        225.26         4.08 o                         
  -3   6   2         25.97         25.99         1.74 o                         
  -2   6   2        429.47        418.43         5.33 o                         
  -1   6   2        142.05        150.39         2.94 o                         
   0   6   2        298.18        308.42         4.54 o                         
   1   6   2        668.76        671.19         8.34 o                         
   2   6   2        839.26        837.64         9.36 o                         
   3   6   2        729.49        718.62        11.03 o                         
   4   6   2         11.11         12.00         1.29 o                         
   5   6   2        328.83        335.49         5.51 o                         
  -5   7   2         74.95         75.63         2.53 o                         
  -4   7   2          3.00          0.27         0.94 o                         
  -3   7   2        150.47        152.49         3.01 o                         
  -2   7   2        240.18        244.68         4.17 o                         
  -1   7   2         78.38         83.25         2.46 o                         
   0   7   2         21.70         19.06         1.45 o                         
   1   7   2         41.73         39.27         2.71 o                         
   2   7   2         90.66         93.49         2.56 o                         
   3   7   2          4.12          2.39         0.90 o                         
   4   7   2        192.55        196.25         3.83 o                         
   5   7   2          5.44          4.71         0.85 o                         
  -4   8   2        436.92        420.23         7.79 o                         
  -3   8   2        282.27        282.77         4.70 o                         
  -2   8   2        117.70        113.99         3.78 o                         
  -1   8   2          0.46         -0.01         0.80 o                         
   0   8   2          3.50          2.29         0.88 o                         
   1   8   2        172.25        181.49         3.49 o                         
   2   8   2        101.82        101.84         2.33 o                         
   3   8   2        230.23        225.02         5.66 o                         
   4   8   2         22.79         22.52         1.37 o                         
  -2   9   2        361.34        338.86         4.85 o                         
  -1   9   2        115.71        114.86         3.30 o                         
   0   9   2          0.52          0.91         0.66 o                         
   1   9   2          1.52          1.97         0.92 o                         
   2   9   2         74.23         69.75         3.94 o                         
  -7   0   3        452.26        453.96        20.40 o                         
  -5   0   3        137.96        155.49         5.20 o                         
  -3   0   3       9067.29       9303.23        86.27 o                         
  -1   0   3        141.59        127.92         2.19 o                         
   1   0   3        386.22        417.65         8.22 o                         
   3   0   3       3609.12       3446.30        41.49 o                         
   5   0   3        171.97        157.00         5.85 o                         
   7   0   3         59.55         64.03         8.42 o                         
  -7   1   3        474.88        502.76         9.59 o                         
  -6   1   3         11.18         10.58         1.42 o                         
  -5   1   3          9.63         18.85         1.60 o                         
  -4   1   3        111.37        129.33         2.94 o                         
  -3   1   3         15.28         31.26         1.50 o                         
  -2   1   3          1.54          3.00         0.51 o                         
  -1   1   3       8948.94       8921.42        68.31 o                         
   0   1   3       3602.87       3640.94        31.48 o                         
   1   1   3       2175.72       2176.86        20.13 o                         
   2   1   3         65.52         61.53         1.68 o                         
   3   1   3        247.09        239.84         3.34 o                         
   4   1   3        214.21        207.60         4.17 o                         
   5   1   3          0.12         -0.72         1.19 o                         
   6   1   3          0.36          1.13         1.54 o                         
   7   1   3        728.79        737.02        11.10 o                         
  -7   2   3        199.39        197.36         7.63 o                         
  -6   2   3        263.83        259.87         5.11 o                         
  -5   2   3         49.21         43.26         2.56 o                         
  -4   2   3        395.29        381.83         5.76 o                         
  -3   2   3       2917.68       2757.97        24.09 o                         
  -2   2   3        413.88        424.26         8.42 o                         
  -1   2   3       8076.12       8451.71        55.47 o                         
   0   2   3         35.06         29.22         1.03 o                         
   1   2   3        964.38        955.39         9.33 o                         
   2   2   3       1348.60       1432.07        15.62 o                         
   3   2   3       3217.71       3174.44        27.30 o                         
   4   2   3        117.64        113.04         2.49 o                         
   5   2   3          0.00          0.21         1.23 o                         
   6   2   3         20.07         15.09         2.86 o                         
   7   2   3         17.65         18.77         1.39 o                         
  -7   3   3        492.24        454.16        26.53 o                         
  -6   3   3        180.60        168.59         3.93 o                         
  -5   3   3         33.98         34.79         2.08 o                         
  -4   3   3        295.86        282.72         4.19 o                         
  -3   3   3        112.75        119.17         3.51 o                         
  -2   3   3         13.51         11.33         1.57 o                         
  -1   3   3        865.97        910.36         8.94 o                         
   0   3   3         47.89         47.99         1.35 o                         
   1   3   3        194.18        159.73         2.68 o                         
   2   3   3        157.49        156.54         4.07 o                         
   3   3   3        117.95        120.37         2.17 o                         
   4   3   3        261.02        247.23         4.55 o                         
   5   3   3         86.75         89.84         4.38 o                         
   6   3   3         51.27         51.72         2.97 o                         
   7   3   3        266.64        260.50         9.89 o                         
  -7   4   3        128.44        133.92         6.98 o                         
  -6   4   3        382.99        405.15        12.31 o                         
  -5   4   3         19.13         20.69         1.59 o                         
  -4   4   3        505.20        506.95         6.37 o                         
  -3   4   3        855.91        825.76         9.38 o                         
  -2   4   3        105.74         99.22         3.84 o                         
  -1   4   3         18.49         20.26         2.28 o                         
   0   4   3        734.59        707.41         9.79 o                         
   1   4   3         75.74         83.31         3.45 o                         
   2   4   3         48.44         32.55         1.66 o                         
   3   4   3        901.01        835.59         8.40 o                         
   4   4   3        152.49        144.42         3.53 o                         
   5   4   3         49.42         42.64         2.15 o                         
   6   4   3        355.02        349.24        11.22 o                         
  -6   5   3         13.25         11.11         2.35 o                         
  -5   5   3          7.23          4.52         1.66 o                         
  -4   5   3         33.48         29.84         2.06 o                         
  -3   5   3         12.30         12.02         1.44 o                         
  -2   5   3        371.40        365.92         5.57 o                         
  -1   5   3        353.17        333.30         4.30 o                         
   0   5   3         72.76         73.40         1.81 o                         
   1   5   3        898.40        911.84         9.21 o                         
   2   5   3         36.19         35.01         1.75 o                         
   3   5   3         33.59         32.39         1.95 o                         
   4   5   3        248.54        245.24         5.28 o                         
   5   5   3        301.87        282.89         6.60 o                         
   6   5   3         29.27         28.74         1.45 o                         
  -6   6   3        316.52        313.44         5.76 o                         
  -5   6   3        247.68        256.63         7.84 o                         
  -4   6   3        494.38        514.17         7.49 o                         
  -3   6   3        191.99        185.47         3.87 o                         
  -2   6   3        532.07        531.90         6.33 o                         
  -1   6   3        320.81        311.02         4.65 o                         
   0   6   3       1237.96       1238.43        13.87 o                         
   1   6   3        293.33        294.12         4.64 o                         
   2   6   3         19.13         17.09         1.25 o                         
   3   6   3        669.14        666.14         8.20 o                         
   4   6   3         95.22         94.40         3.39 o                         
   5   6   3         67.92         74.21         2.23 o                         
  -5   7   3        159.98        155.66         6.11 o                         
  -4   7   3         89.69         91.86         2.17 o                         
  -3   7   3        101.65        102.92         2.58 o                         
  -2   7   3         13.15         14.60         1.21 o                         
  -1   7   3        377.41        379.10         9.00 o                         
   0   7   3          7.34          5.75         1.06 o                         
   1   7   3        227.71        226.32         4.18 o                         
   2   7   3         24.36         22.52         1.44 o                         
   3   7   3        257.59        250.74         4.75 o                         
   4   7   3         65.19         68.97         2.17 o                         
   5   7   3        168.40        173.65         4.11 o                         
  -4   8   3        206.87        193.56         7.11 o                         
  -3   8   3        135.91        137.21         2.89 o                         
  -2   8   3         14.98         14.02         1.34 o                         
  -1   8   3         89.01         89.01         2.66 o                         
   0   8   3        132.76        138.09         2.96 o                         
   1   8   3        520.96        540.33         7.23 o                         
   2   8   3         99.96         97.34         3.01 o                         
   3   8   3          8.24          4.51         0.90 o                         
  -2   9   3          6.18          4.67         0.93 o                         
  -1   9   3        163.58        162.65         4.63 o                         
   0   9   3         19.29         18.24         1.64 o                         
   1   9   3          6.18          3.86         1.83 o                         
   2   9   3          2.31          1.30         0.96 o                         
  -6   0   4          0.72          3.79         1.84 o                         
  -4   0   4        802.15        718.17        16.14 o                         
  -2   0   4       1542.86       1576.79        17.49 o                         
   0   0   4        767.08        773.85        12.04 o                         
   2   0   4       1376.21       1426.32        23.91 o                         
   4   0   4       3050.28       3007.77        33.83 o                         
   6   0   4          6.58          4.20         2.60 o                         
  -7   1   4          2.56          2.36         1.72 o                         
  -6   1   4        654.77        676.73         9.66 o                         
  -5   1   4          3.06          2.65         1.07 o                         
  -4   1   4        198.82        183.45         3.65 o                         
  -3   1   4        242.02        264.78         3.38 o                         
  -2   1   4       1642.20       1741.47        14.46 o                         
  -1   1   4        336.13        345.78         3.64 o                         
   0   1   4      13591.39      13447.50       128.26 o                         
   1   1   4        292.15        268.70         3.81 o                         
   2   1   4         75.97         96.71         3.68 o                         
   3   1   4        112.24        105.98         2.89 o                         
   4   1   4        241.77        243.09         3.52 o                         
   5   1   4        856.61        862.91        13.83 o                         
   6   1   4        713.01        739.48        12.60 o                         
   7   1   4         32.19         29.20         2.43 o                         
  -7   2   4        196.07        186.39         6.71 o                         
  -6   2   4        148.91        165.27         3.93 o                         
  -5   2   4          3.57          4.58         1.26 o                         
  -4   2   4       1278.05       1232.03        12.78 o                         
  -3   2   4         65.54         60.01         3.03 o                         
  -2   2   4       1893.06       1961.67        20.60 o                         
  -1   2   4          4.59          5.60         0.74 o                         
   0   2   4       2686.74       2824.45        27.37 o                         
   1   2   4        480.84        491.18         5.53 o                         
   2   2   4        454.96        508.67         6.92 o                         
   3   2   4        308.91        341.74         4.96 o                         
   4   2   4       1102.46       1097.05        11.72 o                         
   5   2   4         91.68         89.46         3.53 o                         
   6   2   4          4.51          3.41         2.10 o                         
   7   2   4          8.68          5.51         1.08 o                         
  -7   3   4        155.39        131.51         7.39 o                         
  -6   3   4       1014.93       1063.18        20.37 o                         
  -5   3   4        261.07        251.81         4.53 o                         
  -4   3   4         19.87         24.10         1.39 o                         
  -3   3   4       1431.71       1379.03        13.41 o                         
  -2   3   4         19.77         29.29         3.05 o                         
  -1   3   4         21.98         16.59         0.78 o                         
   0   3   4       3127.11       3100.39        39.54 o                         
   1   3   4        242.48        225.22         4.04 o                         
   2   3   4          0.58          0.21         1.55 o                         
   3   3   4        708.34        696.38         7.73 o                         
   4   3   4        295.55        308.41         8.84 o                         
   5   3   4         39.71         44.38         3.11 o                         
   6   3   4        476.93        494.50         9.17 o                         
   7   3   4         55.32         47.88         4.06 o                         
  -7   4   4          5.92          5.80         2.16 o                         
  -6   4   4         19.47         16.66         2.12 o                         
  -5   4   4          8.83          7.78         1.22 o                         
  -4   4   4       1002.40       1011.92        13.66 o                         
  -3   4   4         48.12         43.95         2.00 o                         
  -2   4   4        639.05        593.01         6.63 o                         
  -1   4   4         62.54         63.48         2.70 o                         
   0   4   4        221.65        214.14         4.00 o                         
   1   4   4          0.16          0.16         0.72 o                         
   2   4   4         77.12         76.55         2.29 o                         
   3   4   4          5.95          7.22         0.81 o                         
   4   4   4        805.46        779.34        10.01 o                         
   5   4   4         86.29         82.59         5.21 o                         
   6   4   4          2.68          2.83         1.62 o                         
  -6   5   4        264.56        270.65         8.69 o                         
  -5   5   4        109.84        105.17         4.08 o                         
  -4   5   4         11.30          8.93         1.31 o                         
  -3   5   4        141.78        125.41         3.37 o                         
  -2   5   4          2.04          3.18         0.98 o                         
  -1   5   4        288.53        289.05         3.75 o                         
   0   5   4        273.70        242.54         4.02 o                         
   1   5   4        667.08        636.58         7.33 o                         
   2   5   4        375.44        355.62         8.76 o                         
   3   5   4       1154.77       1135.27        13.98 o                         
   4   5   4          3.39          2.04         1.22 o                         
   5   5   4         92.05         90.38         3.56 o                         
   6   5   4        127.02        113.72         2.91 o                         
  -6   6   4          5.97          5.23         0.75 o                         
  -5   6   4          0.21          0.75         1.56 o                         
  -4   6   4         21.08         23.72         2.03 o                         
  -3   6   4         48.22         52.95         2.74 o                         
  -2   6   4        424.15        411.38         5.27 o                         
  -1   6   4         55.81         52.94         1.84 o                         
   0   6   4         19.12         16.30         1.15 o                         
   1   6   4        316.08        323.08         4.93 o                         
   2   6   4        120.70        120.59         2.96 o                         
   3   6   4          4.68          3.85         0.88 o                         
   4   6   4        447.37        440.03         7.22 o                         
   5   6   4         46.78         47.22         1.74 o                         
  -5   7   4          0.33          1.32         0.80 o                         
  -4   7   4        235.43        231.97         3.70 o                         
  -3   7   4        574.45        588.00         8.30 o                         
  -2   7   4        579.33        599.49         9.85 o                         
  -1   7   4        192.78        198.43         3.65 o                         
   0   7   4        158.80        152.01         3.59 o                         
   1   7   4         96.49         98.62         2.60 o                         
   2   7   4        451.22        453.83         6.47 o                         
   3   7   4        219.47        229.15         5.24 o                         
   4   7   4          0.28          0.08         0.74 o                         
  -4   8   4         36.93         33.45         2.40 o                         
  -3   8   4          0.24          0.14         0.67 o                         
  -2   8   4        254.93        266.60         4.80 o                         
  -1   8   4          6.99          7.04         1.25 o                         
   0   8   4         14.25         12.34         1.08 o                         
   1   8   4          9.37          7.68         1.26 o                         
   2   8   4        284.34        285.67         5.39 o                         
   3   8   4         11.56          9.09         1.37 o                         
  -2   9   4        167.63        162.50         3.85 o                         
  -1   9   4          0.68          0.84         0.96 o                         
   0   9   4          1.60          2.91         1.01 o                         
   1   9   4         47.49         46.48         2.96 o                         
   2   9   4        127.94        130.76         7.44 o                         
  -7   0   5          2.11          2.75         1.63 o                         
  -5   0   5        125.08        156.38         4.77 o                         
  -3   0   5       2121.16       1965.23        21.11 o                         
  -1   0   5       2253.84       2374.63        24.28 o                         
   1   0   5       5129.32       5257.36        68.98 o                         
   3   0   5       3619.66       3601.36        54.26 o                         
   5   0   5         20.70         23.29         2.79 o                         
   7   0   5        356.81        383.29        15.60 o                         
  -7   1   5       1096.07       1113.79        12.89 o                         
  -6   1   5         68.05         63.47         3.06 o                         
  -5   1   5         15.36         13.62         1.65 o                         
  -4   1   5        525.55        545.10         6.75 o                         
  -3   1   5       1325.52       1306.08        12.47 o                         
  -2   1   5        240.74        240.95         2.63 o                         
  -1   1   5         40.71         36.82         1.07 o                         
   0   1   5       2027.92       2067.50        17.12 o                         
   1   1   5         50.18         44.87         1.89 o                         
   2   1   5         11.34         14.51         1.67 o                         
   3   1   5       2106.52       2161.09        19.32 o                         
   4   1   5         35.87         39.12         1.80 o                         
   5   1   5         82.58         85.20         3.85 o                         
   6   1   5         39.43         40.38         2.98 o                         
   7   1   5        152.33        163.07         7.33 o                         
  -7   2   5         27.83         22.89         2.70 o                         
  -6   2   5        232.91        242.64         5.37 o                         
  -5   2   5        230.42        260.73         5.26 o                         
  -4   2   5        139.62        154.48         3.24 o                         
  -3   2   5       3324.42       3294.24        33.93 o                         
  -2   2   5         11.25          4.07         1.01 o                         
  -1   2   5        863.61        890.08        11.62 o                         
   0   2   5       1758.22       1787.59        18.36 o                         
   1   2   5       1352.89       1307.39        16.56 o                         
   2   2   5         33.20         28.71         1.33 o                         
   3   2   5       1167.12       1077.60         9.81 o                         
   4   2   5        115.48        115.89         2.84 o                         
   5   2   5          0.03          0.46         1.09 o                         
   6   2   5         76.37         81.27         4.76 o                         
   7   2   5        503.62        490.60         8.45 o                         
  -7   3   5        499.52        491.97        17.97 o                         
  -6   3   5         30.15         32.40         3.04 o                         
  -5   3   5        110.32        109.62         3.29 o                         
  -4   3   5        510.52        490.72         6.87 o                         
  -3   3   5        964.85        955.59        12.39 o                         
  -2   3   5        567.44        619.53         9.10 o                         
  -1   3   5       4796.97       5220.99        41.68 o                         
   0   3   5       1279.19       1352.07        14.84 o                         
   1   3   5        501.04        504.95         7.27 o                         
   2   3   5        329.51        338.38         5.22 o                         
   3   3   5        554.72        522.36         6.05 o                         
   4   3   5         24.24         23.90         1.74 o                         
   5   3   5          0.20          1.70         1.42 o                         
   6   3   5          4.92          2.85         1.71 o                         
  -7   4   5         13.70         21.06         3.19 o                         
  -6   4   5         28.45         22.29         2.17 o                         
  -5   4   5          2.71          2.17         1.17 o                         
  -4   4   5          8.93         11.51         1.56 o                         
  -3   4   5       2251.07       2230.64        22.56 o                         
  -2   4   5        848.88        836.26         9.73 o                         
  -1   4   5        173.52        174.27         2.15 o                         
   0   4   5        637.51        597.36         7.17 o                         
   1   4   5        105.09         87.97         2.06 o                         
   2   4   5        757.34        757.35         8.57 o                         
   3   4   5        676.62        681.90         9.98 o                         
   4   4   5        863.91        806.91        21.58 o                         
   5   4   5        148.43        147.79         5.01 o                         
   6   4   5        176.64        182.12         3.44 o                         
  -6   5   5        461.19        467.62        12.44 o                         
  -5   5   5        205.38        216.99         5.81 o                         
  -4   5   5        292.60        288.89         5.82 o                         
  -3   5   5        378.66        351.85         6.03 o                         
  -2   5   5        451.51        436.03         9.46 o                         
  -1   5   5         67.80         76.90         1.89 o                         
   0   5   5        443.74        441.39         5.50 o                         
   1   5   5        469.05        435.08         6.18 o                         
   2   5   5         10.14         10.89         1.15 o                         
   3   5   5        379.27        364.51         7.12 o                         
   4   5   5         19.29         17.74         1.99 o                         
   5   5   5         19.12         15.92         1.23 o                         
   6   5   5         17.28         16.17         1.98 o                         
  -6   6   5        118.35        110.58         2.36 o                         
  -5   6   5          5.02          6.46         1.81 o                         
  -4   6   5         39.34         38.65         2.27 o                         
  -3   6   5          2.80          5.67         1.54 o                         
  -2   6   5        170.16        162.52         3.09 o                         
  -1   6   5        639.19        627.60         7.49 o                         
   0   6   5        843.08        851.54         9.47 o                         
   1   6   5         82.30         79.54         2.23 o                         
   2   6   5        327.34        326.16         7.29 o                         
   3   6   5         61.09         61.54         2.38 o                         
   4   6   5        136.26        138.86         3.45 o                         
   5   6   5        194.34        191.31         4.38 o                         
  -5   7   5        210.67        196.94         4.08 o                         
  -4   7   5        328.16        333.19         4.70 o                         
  -3   7   5         17.43         16.23         1.55 o                         
  -2   7   5          3.06          2.70         0.98 o                         
  -1   7   5         71.48         82.44         2.35 o                         
   0   7   5        287.16        288.17         6.48 o                         
   1   7   5        222.87        215.53         5.04 o                         
   2   7   5        381.79        388.28         6.64 o                         
   3   7   5         29.31         28.94         1.77 o                         
   4   7   5          1.81          0.16         0.73 o                         
  -4   8   5          6.25          4.13         0.82 o                         
  -3   8   5         75.48         75.76         2.03 o                         
  -2   8   5         67.76         63.29         2.13 o                         
  -1   8   5        204.16        217.84         4.50 o                         
   0   8   5        437.02        456.70         6.63 o                         
   1   8   5         10.81          9.42         1.54 o                         
   2   8   5         17.74         18.49         2.20 o                         
   3   8   5          2.49          0.69         0.70 o                         
  -2   9   5         33.41         31.23         3.76 o                         
  -1   9   5          0.20          0.78         0.90 o                         
   0   9   5         20.98         20.55         2.31 o                         
   1   9   5        239.58        238.10         5.26 o                         
  -6   0   6        744.71        791.12        16.74 o                         
  -4   0   6        413.53        341.13         6.54 o                         
  -2   0   6         85.34         96.33         2.24 o                         
   0   0   6       3468.55       3311.79        39.91 o                         
   2   0   6         23.09         47.58         2.86 o                         
   4   0   6         11.98         17.91         1.97 o                         
   6   0   6        198.57        212.77         7.56 o                         
  -7   1   6         61.33         60.39         2.75 o                         
  -6   1   6        326.28        319.38         6.83 o                         
  -5   1   6          7.40          6.18         1.31 o                         
  -4   1   6        801.52        781.65         8.51 o                         
  -3   1   6        265.58        280.45         4.33 o                         
  -2   1   6        273.47        262.84         3.05 o                         
  -1   1   6         57.30         63.92         1.52 o                         
   0   1   6         56.94         45.91         1.25 o                         
   1   1   6          3.34          2.99         1.28 o                         
   2   1   6         21.03         18.70         1.98 o                         
   3   1   6        285.23        283.04         4.85 o                         
   4   1   6       2471.19       2434.29        27.95 o                         
   5   1   6          4.81          6.09         1.45 o                         
   6   1   6        240.81        242.80         5.97 o                         
   7   1   6         53.04         54.28         3.34 o                         
  -7   2   6         21.58         25.57         2.06 o                         
  -6   2   6        991.48       1037.77        14.31 o                         
  -5   2   6         33.73         37.07         2.39 o                         
  -4   2   6        649.03        640.51         8.37 o                         
  -3   2   6        103.45        107.13         2.96 o                         
  -2   2   6        829.59        882.40        10.01 o                         
  -1   2   6       1113.70       1162.88        12.73 o                         
   0   2   6       2938.54       2845.46        37.06 o                         
   1   2   6          1.82          6.18         1.17 o                         
   2   2   6         40.20         36.00         2.49 o                         
   3   2   6         24.28         26.39         2.51 o                         
   4   2   6        359.37        370.74         6.31 o                         
   5   2   6         31.97         28.19         2.13 o                         
   6   2   6        289.67        298.63        16.97 o                         
   7   2   6          3.01          1.98         1.84 o                         
  -7   3   6         43.90         33.84         2.91 o                         
  -6   3   6         54.37         60.07         4.16 o                         
  -5   3   6          4.24          5.14         1.62 o                         
  -4   3   6        565.68        559.90        10.61 o                         
  -3   3   6        303.45        299.13         5.87 o                         
  -2   3   6        313.18        305.40         5.12 o                         
  -1   3   6       1836.37       1950.39        19.08 o                         
   0   3   6       2126.04       2292.11        25.51 o                         
   1   3   6        295.44        301.51         5.21 o                         
   2   3   6        199.84        204.67         3.65 o                         
   3   3   6        110.33        115.47         2.77 o                         
   4   3   6        635.30        648.23         9.09 o                         
   5   3   6         39.88         42.42         2.63 o                         
   6   3   6        177.73        177.40         4.30 o                         
  -7   4   6        187.44        189.60         8.42 o                         
  -6   4   6         95.91         95.64         4.44 o                         
  -5   4   6        201.37        211.48         4.72 o                         
  -4   4   6          3.78          3.11         1.09 o                         
  -3   4   6       1090.47       1079.01        11.64 o                         
  -2   4   6        238.25        234.84         4.31 o                         
  -1   4   6        229.79        229.32         2.83 o                         
   0   4   6        849.95        810.55         8.55 o                         
   1   4   6         64.68         60.28         2.53 o                         
   2   4   6        119.99        126.33         2.85 o                         
   3   4   6        145.42        147.79         3.88 o                         
   4   4   6        159.61        163.08         4.87 o                         
   5   4   6         77.41         69.49         3.01 o                         
   6   4   6        131.09        117.15         4.85 o                         
  -6   5   6        153.46        162.83         6.54 o                         
  -5   5   6          1.18          1.92         1.65 o                         
  -4   5   6        165.68        157.34        10.70 o                         
  -3   5   6         64.53         60.61         2.57 o                         
  -2   5   6        341.61        309.94         5.77 o                         
  -1   5   6          0.35         -0.15         0.59 o                         
   0   5   6         92.58        101.50         2.50 o                         
   1   5   6        695.30        689.96        13.77 o                         
   2   5   6        915.61        900.55        10.49 o                         
   3   5   6         47.44         46.20         2.74 o                         
   4   5   6        232.78        232.24         5.27 o                         
   5   5   6         85.56         81.51         3.54 o                         
   6   5   6          1.42          0.64         1.17 o                         
  -6   6   6         37.05         36.81         1.27 o                         
  -5   6   6        107.42        109.04         4.04 o                         
  -4   6   6         34.51         36.55         1.95 o                         
  -3   6   6        379.34        368.46         6.64 o                         
  -2   6   6        165.37        175.14         3.36 o                         
  -1   6   6          5.39          6.29         0.99 o                         
   0   6   6        402.11        384.30         5.46 o                         
   1   6   6          0.53         -0.74         0.89 o                         
   2   6   6        457.45        466.05         7.64 o                         
   3   6   6         24.47         24.91         1.66 o                         
   4   6   6        202.50        208.09         4.25 o                         
   5   6   6         14.37         11.01         1.00 o                         
  -5   7   6          0.56          0.15         0.60 o                         
  -4   7   6        260.92        267.65         4.27 o                         
  -3   7   6         61.31         68.00         2.40 o                         
  -2   7   6         99.22         98.46         2.70 o                         
  -1   7   6          4.03          5.75         1.22 o                         
   0   7   6          3.85          5.52         0.98 o                         
   1   7   6        368.22        382.42         7.60 o                         
   2   7   6        178.14        189.22         4.74 o                         
   3   7   6        470.57        511.06         9.02 o                         
   4   7   6         15.21         15.66         1.38 o                         
  -4   8   6         31.29         24.77         3.72 o                         
  -3   8   6        159.26        165.56         3.08 o                         
  -2   8   6        709.27        722.17        10.00 o                         
  -1   8   6         73.76         69.47         5.41 o                         
   0   8   6          0.12          0.22         1.02 o                         
   1   8   6         93.81         96.90         3.20 o                         
   2   8   6         74.71         71.86         2.50 o                         
   3   8   6         71.10         70.42         3.50 o                         
  -2   9   6          1.77          1.94         0.79 o                         
  -1   9   6         62.40         59.85         2.48 o                         
   0   9   6         43.17         35.71         4.03 o                         
   1   9   6          0.59         -0.04         0.75 o                         
  -7   0   7        536.26        591.99        12.15 o                         
  -5   0   7          6.65         11.79         2.20 o                         
  -3   0   7         12.97          4.31         2.66 o                         
  -1   0   7          7.78          5.68         1.42 o                         
   1   0   7       9427.05       9818.98       129.34 o                         
   3   0   7        224.69        206.28         5.91 o                         
   5   0   7        210.62        211.21         6.68 o                         
  -7   1   7        229.02        232.94         9.24 o                         
  -6   1   7        174.90        173.77         4.58 o                         
  -5   1   7         47.70         60.49         2.83 o                         
  -4   1   7        205.49        197.11         3.94 o                         
  -3   1   7       5095.28       4955.02        46.32 o                         
  -2   1   7        248.22        260.12         3.82 o                         
  -1   1   7       3195.41       3284.73        28.55 o                         
   0   1   7        534.11        553.08         6.92 o                         
   1   1   7        734.46        786.49        12.61 o                         
   2   1   7        621.38        682.18        11.53 o                         
   3   1   7       2722.23       2659.78        23.76 o                         
   4   1   7         71.70         72.47         2.41 o                         
   5   1   7         27.87         26.63         2.26 o                         
   6   1   7          0.65         -0.24         1.41 o                         
   7   1   7        120.12        121.43         3.20 o                         
  -7   2   7        171.73        182.34         4.39 o                         
  -6   2   7         30.60         28.12         3.25 o                         
  -5   2   7        322.03        340.47         6.51 o                         
  -4   2   7         27.05         21.49         1.50 o                         
  -3   2   7        111.09        111.65         2.84 o                         
  -2   2   7        459.09        501.15         5.53 o                         
  -1   2   7       2009.56       2156.32        22.09 o                         
   0   2   7          1.35          2.76         1.14 o                         
   1   2   7       1132.76       1113.31        15.18 o                         
   2   2   7          1.63          3.97         2.39 o                         
   3   2   7        191.26        184.47         3.51 o                         
   4   2   7          4.26          4.40         1.18 o                         
   5   2   7         25.68         26.48         2.26 o                         
   6   2   7         98.37        106.93         4.34 o                         
  -7   3   7         35.75         30.61         1.97 o                         
  -6   3   7        377.53        375.69         8.32 o                         
  -5   3   7          7.05          5.36         1.40 o                         
  -4   3   7         13.85         14.40         1.40 o                         
  -3   3   7       3643.93       3642.22        32.91 o                         
  -2   3   7         67.30         56.31         1.90 o                         
  -1   3   7         29.20         27.69         1.41 o                         
   0   3   7        486.93        444.76         7.65 o                         
   1   3   7        190.82        182.82         3.62 o                         
   2   3   7        459.77        436.93         7.53 o                         
   3   3   7       1289.26       1271.93        14.17 o                         
   4   3   7        749.09        762.01        11.17 o                         
   5   3   7          9.53          9.84         1.55 o                         
   6   3   7        191.26        182.29         8.39 o                         
  -7   4   7        467.90        434.88        24.95 o                         
  -6   4   7          3.11          1.54         1.13 o                         
  -5   4   7        152.25        142.96         3.84 o                         
  -4   4   7          9.16          9.30         1.24 o                         
  -3   4   7          0.97         -0.04         1.02 o                         
  -2   4   7        118.49        109.88         3.51 o                         
  -1   4   7         18.69         18.84         1.16 o                         
   0   4   7        422.80        433.92         5.58 o                         
   1   4   7       1848.91       1811.92        15.63 o                         
   2   4   7         63.07         63.28         1.97 o                         
   3   4   7         23.11         21.73         1.82 o                         
   4   4   7        287.14        301.25         6.79 o                         
   5   4   7         14.64         16.04         1.60 o                         
   6   4   7         14.65         16.26         2.06 o                         
  -6   5   7        250.23        259.63         8.46 o                         
  -5   5   7        197.69        201.23         7.12 o                         
  -4   5   7       1123.66       1145.45        14.18 o                         
  -3   5   7        105.89        111.45         3.51 o                         
  -2   5   7        516.08        528.19         9.08 o                         
  -1   5   7         56.54         41.89         1.85 o                         
   0   5   7       1103.49       1104.24        14.41 o                         
   1   5   7          0.62          1.71         0.84 o                         
   2   5   7        201.29        200.43         3.61 o                         
   3   5   7        917.20        899.75        10.01 o                         
   4   5   7        205.38        215.85         3.97 o                         
   5   5   7         28.70         29.46         1.18 o                         
  -5   6   7         72.03         76.25         2.18 o                         
  -4   6   7         14.48         16.37         1.73 o                         
  -3   6   7        204.74        216.34         3.80 o                         
  -2   6   7         59.80         57.91         2.22 o                         
  -1   6   7        144.19        154.14         3.21 o                         
   0   6   7         19.01         19.34         1.68 o                         
   1   6   7        227.02        221.83         4.73 o                         
   2   6   7          5.52          5.08         1.13 o                         
   3   6   7        143.69        153.71         3.82 o                         
   4   6   7        309.39        336.24         6.11 o                         
   5   6   7        118.77        120.43         6.89 o                         
  -5   7   7         83.14         82.96         5.38 o                         
  -4   7   7        151.33        158.18         2.74 o                         
  -3   7   7        146.21        150.57         3.27 o                         
  -2   7   7        113.44        111.80         2.97 o                         
  -1   7   7        356.48        359.26         5.44 o                         
   0   7   7        517.71        537.84        10.07 o                         
   1   7   7        208.22        216.37         5.51 o                         
   2   7   7         18.48         15.87         1.31 o                         
   3   7   7         63.65         61.09         2.32 o                         
   4   7   7         31.02         31.88         1.36 o                         
  -3   8   7          8.68          6.44         1.25 o                         
  -2   8   7         67.17         73.04         3.18 o                         
  -1   8   7        446.80        476.69        10.13 o                         
   0   8   7         65.52         67.00         2.70 o                         
   1   8   7         44.07         44.80         3.04 o                         
   2   8   7          0.25         -0.38         0.76 o                         
   3   8   7         31.65         29.87         1.83 o                         
  -1   9   7        240.69        234.72         4.99 o                         
   0   9   7        207.08        200.54         4.50 o                         
   1   9   7        407.65        380.02         7.52 o                         
  -6   0   8       1330.70       1335.66        21.30 o                         
  -4   0   8        512.22        532.82        10.47 o                         
  -2   0   8        662.45        631.28        11.00 o                         
   0   0   8       1540.62       1397.62        21.73 o                         
   2   0   8        777.06        895.93        17.76 o                         
   4   0   8        145.14        150.60         7.97 o                         
   6   0   8        417.05        426.43         8.41 o                         
  -7   1   8          2.67          3.45         1.05 o                         
  -6   1   8        300.13        317.11         5.40 o                         
  -5   1   8         12.75         10.02         1.40 o                         
  -4   1   8       1025.46        950.50        12.66 o                         
  -3   1   8          0.57         -0.22         1.40 o                         
  -2   1   8        152.37        143.27         2.71 o                         
  -1   1   8         11.07         12.28         0.98 o                         
   0   1   8        479.22        468.59         6.47 o                         
   1   1   8         80.19         92.08         2.92 o                         
   2   1   8        289.81        281.68         4.97 o                         
   3   1   8          1.40         -0.68         0.68 o                         
   4   1   8        609.45        630.77         9.09 o                         
   5   1   8         32.54         33.58         2.56 o                         
   6   1   8         24.13         25.58         1.84 o                         
  -7   2   8         11.12          8.87         1.18 o                         
  -6   2   8        444.85        458.65         8.08 o                         
  -5   2   8          4.07          2.29         0.87 o                         
  -4   2   8         19.80         24.78         1.79 o                         
  -3   2   8        361.06        338.79         6.55 o                         
  -2   2   8        880.65        859.99         9.26 o                         
  -1   2   8        301.41        372.51         5.78 o                         
   0   2   8       3837.45       3802.83        49.08 o                         
   1   2   8        537.73        539.82        10.23 o                         
   2   2   8          5.56          5.20         1.24 o                         
   3   2   8        707.97        734.21         7.83 o                         
   4   2   8        312.75        336.50         5.73 o                         
   5   2   8         60.46         63.99         2.83 o                         
   6   2   8        210.41        200.11         7.77 o                         
  -7   3   8        205.63        179.38         3.68 o                         
  -6   3   8        183.82        194.76         5.69 o                         
  -5   3   8        132.45        139.51         4.33 o                         
  -4   3   8       1162.90       1173.98        13.24 o                         
  -3   3   8        741.89        705.80         8.42 o                         
  -2   3   8       2297.55       2317.55        20.97 o                         
  -1   3   8        961.49        967.85        11.58 o                         
   0   3   8        313.92        306.79         4.66 o                         
   1   3   8        159.59        171.37         3.73 o                         
   2   3   8        143.98        137.05         4.04 o                         
   3   3   8         12.89         13.81         1.40 o                         
   4   3   8        611.25        609.43         9.27 o                         
   5   3   8        162.56        151.21         5.71 o                         
   6   3   8        109.16        110.99         4.24 o                         
  -6   4   8        779.11        766.07        12.32 o                         
  -5   4   8        145.14        150.32         3.57 o                         
  -4   4   8        177.38        177.60         3.81 o                         
  -3   4   8         51.80         45.96         2.08 o                         
  -2   4   8        163.64        193.26         3.10 o                         
  -1   4   8        241.64        235.82         4.06 o                         
   0   4   8        792.96        770.33         7.20 o                         
   1   4   8        261.34        237.21         3.41 o                         
   2   4   8        825.06        815.38         8.99 o                         
   3   4   8        156.25        162.99         3.33 o                         
   4   4   8        152.74        153.93         3.32 o                         
   5   4   8         66.91         62.69         1.74 o                         
   6   4   8        153.80        144.67         7.34 o                         
  -6   5   8          8.03         10.93         2.11 o                         
  -5   5   8         41.88         36.55         3.05 o                         
  -4   5   8        403.89        427.66         7.98 o                         
  -3   5   8         15.87         15.57         1.70 o                         
  -2   5   8         28.55         28.83         2.18 o                         
  -1   5   8         54.38         53.37         2.04 o                         
   0   5   8        164.93        140.79         6.22 o                         
   1   5   8        167.00        160.57         2.94 o                         
   2   5   8          1.82          3.00         0.87 o                         
   3   5   8          0.02         -0.38         0.72 o                         
   4   5   8        300.71        298.17         4.79 o                         
   5   5   8         17.94         16.10         1.45 o                         
  -5   6   8          1.71          2.38         0.94 o                         
  -4   6   8         94.03        100.10         2.49 o                         
  -3   6   8        360.77        370.93         5.31 o                         
  -2   6   8         46.76         54.84         2.42 o                         
  -1   6   8        168.03        167.17         6.26 o                         
   0   6   8         53.10         55.95         2.49 o                         
   1   6   8        368.13        374.76         7.01 o                         
   2   6   8         96.23         95.30         4.16 o                         
   3   6   8        531.73        563.42         8.90 o                         
   4   6   8          4.18          2.02         0.74 o                         
   5   6   8          0.27         -0.08         1.43 o                         
  -5   7   8          1.75         -0.84         1.62 o                         
  -4   7   8          7.70         10.28         1.16 o                         
  -3   7   8         86.57         80.88         2.22 o                         
  -2   7   8        318.74        331.84         5.60 o                         
  -1   7   8        161.69        158.87         4.18 o                         
   0   7   8         41.95         38.65         2.43 o                         
   1   7   8        101.93        111.44         3.34 o                         
   2   7   8        103.80        105.47         3.07 o                         
   3   7   8          8.28          5.53         0.93 o                         
   4   7   8        155.40        143.44         4.86 o                         
  -3   8   8        221.57        223.32         5.27 o                         
  -2   8   8        130.50        130.82         4.09 o                         
  -1   8   8          1.60         -0.23         1.18 o                         
   0   8   8         72.03         73.35         2.70 o                         
   1   8   8         23.45         27.29         3.49 o                         
   2   8   8        278.11        284.10         5.42 o                         
  -1   9   8         30.44         30.17         3.87 o                         
   0   9   8         72.05         63.44         2.83 o                         
  -7   0   9        799.48        786.35        17.85 o                         
  -5   0   9        127.53        124.21         4.51 o                         
  -3   0   9        307.32        257.39         8.90 o                         
  -1   0   9        209.10        189.91         5.87 o                         
   1   0   9          0.51          5.21         1.68 o                         
   3   0   9        715.32        725.60         9.91 o                         
   5   0   9          4.75          5.61         1.86 o                         
  -7   1   9         55.57         54.85         1.81 o                         
  -6   1   9          3.13          2.01         1.78 o                         
  -5   1   9        167.07        177.10         3.64 o                         
  -4   1   9          6.86          8.19         1.25 o                         
  -3   1   9       1635.55       1601.30        14.31 o                         
  -2   1   9        174.89        183.32         3.29 o                         
  -1   1   9         14.16         20.08         1.23 o                         
   0   1   9        138.80        150.30         3.00 o                         
   1   1   9       3557.08       3639.88        38.12 o                         
   2   1   9         31.22         34.39         1.87 o                         
   3   1   9       1310.54       1269.08        10.88 o                         
   4   1   9        222.65        230.20         4.44 o                         
   5   1   9         43.26         41.40         2.61 o                         
   6   1   9         57.24         52.47         2.70 o                         
  -7   2   9        315.77        321.22         4.73 o                         
  -6   2   9        100.40        102.47         3.14 o                         
  -5   2   9        128.08        135.32         6.68 o                         
  -4   2   9        430.94        432.33         6.94 o                         
  -3   2   9       1087.39       1066.60        10.68 o                         
  -2   2   9        286.32        303.77         4.03 o                         
  -1   2   9          1.11          0.71         0.99 o                         
   0   2   9        117.27        124.81         2.42 o                         
   1   2   9        661.63        702.73         9.41 o                         
   2   2   9          0.13          0.66         0.96 o                         
   3   2   9        844.24        853.84         8.02 o                         
   4   2   9        307.87        308.47         6.42 o                         
   5   2   9         54.19         55.86         2.52 o                         
   6   2   9          2.01          2.11         1.15 o                         
  -7   3   9          8.17          9.04         1.65 o                         
  -6   3   9        119.30        115.12         4.74 o                         
  -5   3   9        277.46        281.57         5.99 o                         
  -4   3   9        299.72        311.11         5.16 o                         
  -3   3   9       1266.17       1277.88        13.45 o                         
  -2   3   9        291.41        272.11         6.52 o                         
  -1   3   9        631.99        636.07        11.65 o                         
   0   3   9       1051.76       1092.75        11.00 o                         
   1   3   9        381.53        359.32         7.80 o                         
   2   3   9        142.03        132.37         2.57 o                         
   3   3   9       1189.03       1183.81        13.88 o                         
   4   3   9        169.58        156.65         6.83 o                         
   5   3   9         53.16         52.90         2.88 o                         
   6   3   9        149.60        155.01         6.92 o                         
  -6   4   9        101.51        101.97         7.04 o                         
  -5   4   9        116.83        121.84         5.33 o                         
  -4   4   9        264.10        260.20         5.90 o                         
  -3   4   9        550.98        547.16         8.05 o                         
  -2   4   9        221.17        226.46         3.51 o                         
  -1   4   9        735.14        822.77         7.26 o                         
   0   4   9        217.84        218.44         3.33 o                         
   1   4   9        786.30        787.34         7.78 o                         
   2   4   9         38.27         39.29         2.44 o                         
   3   4   9        269.81        264.71         4.53 o                         
   4   4   9         22.90         19.29         1.25 o                         
   5   4   9         40.50         35.45         2.13 o                         
  -6   5   9         43.95         36.96         3.64 o                         
  -5   5   9         12.54         13.08         2.15 o                         
  -4   5   9          0.82          1.01         1.02 o                         
  -3   5   9        488.34        542.95        13.57 o                         
  -2   5   9        859.01        858.05        10.81 o                         
  -1   5   9        108.46         95.11         2.64 o                         
   0   5   9        882.56        921.58         9.30 o                         
   1   5   9        386.76        379.93         5.31 o                         
   2   5   9        927.11        980.26        12.88 o                         
   3   5   9         39.56         39.79         1.72 o                         
   4   5   9        501.38        523.77         6.96 o                         
   5   5   9         72.44         66.98         3.50 o                         
  -5   6   9        342.03        337.19         5.43 o                         
  -4   6   9        227.81        241.05         4.00 o                         
  -3   6   9         47.23         49.24         1.73 o                         
  -2   6   9         12.42         11.36         1.06 o                         
  -1   6   9         36.65         22.88         1.93 o                         
   0   6   9         75.82         81.01         2.87 o                         
   1   6   9        243.42        253.84         5.57 o                         
   2   6   9          3.66          3.47         1.05 o                         
   3   6   9         72.29         77.36         2.52 o                         
   4   6   9         42.12         41.79         1.51 o                         
  -4   7   9          2.68          6.46         2.86 o                         
  -3   7   9         41.92         45.42         2.55 o                         
  -2   7   9        239.02        247.98         6.08 o                         
  -1   7   9        263.74        299.02         6.00 o                         
   0   7   9        463.88        492.59         9.30 o                         
   1   7   9          6.21          3.04         1.04 o                         
   2   7   9          3.82          2.24         0.99 o                         
   3   7   9          0.01         -0.09         0.66 o                         
  -3   8   9        116.27        116.37         5.77 o                         
  -2   8   9         55.47         48.79         3.12 o                         
  -1   8   9          0.07          0.42         1.15 o                         
   0   8   9        110.11        106.37         3.07 o                         
   1   8   9        277.70        293.07         5.63 o                         
   2   8   9          2.11          0.31         0.92 o                         
  -6   0  10        235.43        230.07         7.03 o                         
  -4   0  10        640.65        606.02        11.04 o                         
  -2   0  10          5.92          0.96         2.63 o                         
   0   0  10        192.04        171.98         5.97 o                         
   2   0  10         14.97         23.50         1.74 o                         
   4   0  10       1004.95       1035.09        18.66 o                         
   6   0  10          9.91          7.16         0.97 o                         
  -7   1  10          5.03          5.27         1.07 o                         
  -6   1  10       1323.85       1359.38        16.04 o                         
  -5   1  10          5.68          5.28         1.07 o                         
  -4   1  10       1064.90       1033.81        11.12 o                         
  -3   1  10        130.24        127.11         2.17 o                         
  -2   1  10          7.29          4.39         0.74 o                         
  -1   1  10         22.53         32.98         1.32 o                         
   0   1  10       4053.25       4058.71        37.85 o                         
   1   1  10          0.61          4.16         1.20 o                         
   2   1  10         27.17         21.53         1.32 o                         
   3   1  10        204.77        203.69         3.41 o                         
   4   1  10         10.36         15.37         1.68 o                         
   5   1  10          6.86          8.27         1.43 o                         
   6   1  10        281.70        275.77         8.63 o                         
  -7   2  10         31.68         32.17         2.06 o                         
  -6   2  10         21.45         20.79         2.13 o                         
  -5   2  10        113.38        115.24         3.48 o                         
  -4   2  10       1062.21       1053.40        22.10 o                         
  -3   2  10         66.05         67.60         1.86 o                         
  -2   2  10        758.94        726.25         8.47 o                         
  -1   2  10        430.19        454.11         5.81 o                         
   0   2  10        478.10        456.61         6.53 o                         
   1   2  10         21.29         24.00         2.22 o                         
   2   2  10         89.63         85.32         1.97 o                         
   3   2  10         19.82         23.40         1.44 o                         
   4   2  10       1505.66       1541.92        17.26 o                         
   5   2  10          3.75          2.71         1.71 o                         
   6   2  10         24.75         20.43         1.64 o                         
  -7   3  10         81.42         83.34         4.05 o                         
  -6   3  10        528.01        552.38         8.19 o                         
  -5   3  10        342.98        339.02         5.84 o                         
  -4   3  10          0.75          0.61         0.83 o                         
  -3   3  10        607.62        607.42         7.00 o                         
  -2   3  10        106.64         98.82         2.14 o                         
  -1   3  10        659.88        663.25         6.46 o                         
   0   3  10       2493.91       2461.15        18.16 o                         
   1   3  10        436.26        426.18         4.64 o                         
   2   3  10         48.13         37.56         1.56 o                         
   3   3  10         64.25         64.76         1.99 o                         
   4   3  10         26.86         27.17         2.11 o                         
   5   3  10         14.91         12.79         1.96 o                         
   6   3  10        230.72        216.06         4.95 o                         
  -6   4  10         43.12         41.13         2.38 o                         
  -5   4  10          1.08          0.29         1.11 o                         
  -4   4  10         48.98         51.77         2.21 o                         
  -3   4  10        241.13        251.89         4.51 o                         
  -2   4  10        700.58        673.35        12.30 o                         
  -1   4  10         12.58         11.93         1.26 o                         
   0   4  10          8.88         14.35         0.91 o                         
   1   4  10         42.17         52.39         1.69 o                         
   2   4  10        364.24        377.89         5.64 o                         
   3   4  10         16.80         16.56         1.77 o                         
   4   4  10        106.54        110.60         3.46 o                         
   5   4  10         79.03         78.44         3.09 o                         
  -6   5  10        222.64        208.95         6.39 o                         
  -5   5  10        181.17        187.06         6.49 o                         
  -4   5  10         83.96         87.96         2.88 o                         
  -3   5  10        576.42        575.74         8.39 o                         
  -2   5  10        172.20        205.70         4.24 o                         
  -1   5  10        115.14        115.43         2.71 o                         
   0   5  10        579.32        563.26         7.88 o                         
   1   5  10          0.92          0.37         0.82 o                         
   2   5  10         96.63        102.39         2.70 o                         
   3   5  10        207.98        221.44         3.82 o                         
   4   5  10         81.38         84.33         3.41 o                         
   5   5  10          0.83          3.53         2.12 o                         
  -5   6  10          0.92          2.83         1.13 o                         
  -4   6  10        324.68        322.35         4.70 o                         
  -3   6  10         34.29         38.89         1.93 o                         
  -2   6  10         53.02         53.31         3.13 o                         
  -1   6  10         12.28          9.18         1.31 o                         
   0   6  10          4.17          4.91         1.19 o                         
   1   6  10        298.83        320.58         6.27 o                         
   2   6  10        356.52        370.52         7.15 o                         
   3   6  10         56.07         57.00         2.08 o                         
   4   6  10        143.65        148.19         4.39 o                         
  -4   7  10         19.80         18.61         2.11 o                         
  -3   7  10        401.87        440.66         8.28 o                         
  -2   7  10        384.39        410.50         8.24 o                         
  -1   7  10         47.48         51.42         5.51 o                         
   0   7  10         25.62         31.01         3.85 o                         
   1   7  10         62.34         62.19         2.42 o                         
   2   7  10        123.39        125.24         3.11 o                         
   3   7  10        265.95        267.36         4.82 o                         
  -3   8  10          0.17         -0.17         0.81 o                         
  -2   8  10        194.99        187.08         4.71 o                         
  -1   8  10         46.69         45.62         2.40 o                         
   0   8  10          0.68         -0.46         0.79 o                         
   1   8  10        127.76        131.64         3.13 o                         
   2   8  10        292.36        286.38         4.84 o                         
  -7   0  11          4.31          3.35         1.49 o                         
  -5   0  11          0.52          1.54         1.51 o                         
  -3   0  11       3056.53       3033.91        28.21 o                         
  -1   0  11        690.72        698.55        10.29 o                         
   1   0  11        197.62        205.17         7.77 o                         
   3   0  11       1206.12       1223.08        16.73 o                         
   5   0  11         30.80         31.27         2.40 o                         
  -7   1  11        355.39        379.38         7.09 o                         
  -6   1  11         20.93         21.79         1.94 o                         
  -5   1  11        112.94        113.59         3.14 o                         
  -4   1  11         79.27         77.11         2.86 o                         
  -3   1  11         19.78         23.02         1.13 o                         
  -2   1  11          2.65          3.03         1.22 o                         
  -1   1  11        193.55        189.48         3.18 o                         
   0   1  11         64.80         74.90         3.36 o                         
   1   1  11       1844.39       1881.17        16.33 o                         
   2   1  11          0.27          2.29         0.95 o                         
   3   1  11         89.91         77.40         2.42 o                         
   4   1  11        136.40        129.00         3.23 o                         
   5   1  11         28.51         31.13         1.47 o                         
   6   1  11         81.56         85.03         7.58 o                         
  -7   2  11        101.52         91.32         2.68 o                         
  -6   2  11        129.99        132.32         3.68 o                         
  -5   2  11        102.34        109.45         3.12 o                         
  -4   2  11         24.38         22.68         1.69 o                         
  -3   2  11       2387.66       2322.35        18.05 o                         
  -2   2  11         67.87         62.85         1.49 o                         
  -1   2  11         24.73         26.40         2.16 o                         
   0   2  11        277.03        276.13         4.88 o                         
   1   2  11         30.99         31.55         1.43 o                         
   2   2  11          2.64          1.76         0.70 o                         
   3   2  11        569.81        531.34         7.34 o                         
   4   2  11        168.74        149.51         4.60 o                         
   5   2  11        134.76        134.92         3.98 o                         
   6   2  11         16.69         15.40         1.12 o                         
  -7   3  11        257.53        320.22        11.33 o                         
  -6   3  11         12.09         14.10         1.71 o                         
  -5   3  11        184.08        188.40         4.16 o                         
  -4   3  11         10.54         10.23         1.87 o                         
  -3   3  11        150.67        133.35         2.80 o                         
  -2   3  11        608.51        623.77         6.39 o                         
  -1   3  11         56.62         55.36         1.35 o                         
   0   3  11         20.25         20.90         0.97 o                         
   1   3  11       2253.74       2170.51        17.30 o                         
   2   3  11        102.48         97.48         2.99 o                         
   3   3  11         28.98         31.81         2.87 o                         
   4   3  11         41.15         51.60         2.67 o                         
   5   3  11         34.71         27.77         2.47 o                         
  -6   4  11         92.18         86.50         3.56 o                         
  -5   4  11        114.17        116.69         4.23 o                         
  -4   4  11        164.02        178.65         4.02 o                         
  -3   4  11        656.59        676.15         8.66 o                         
  -2   4  11         14.90         17.30         2.97 o                         
  -1   4  11        302.85        291.67         4.94 o                         
   0   4  11        635.86        649.08         6.67 o                         
   1   4  11        363.50        367.56         5.93 o                         
   2   4  11        737.02        771.17         9.42 o                         
   3   4  11        619.24        613.40         9.73 o                         
   4   4  11        101.30        106.47         3.29 o                         
   5   4  11         97.23        105.62         6.18 o                         
  -6   5  11          9.06          9.25         1.72 o                         
  -5   5  11        216.75        213.27         6.57 o                         
  -4   5  11         34.43         34.99         1.96 o                         
  -3   5  11        193.36        205.71         3.97 o                         
  -2   5  11         35.00         26.03         1.56 o                         
  -1   5  11         57.43         69.15         2.14 o                         
   0   5  11         81.57         86.39         2.41 o                         
   1   5  11        366.37        353.61         8.06 o                         
   2   5  11          0.20          1.61         0.76 o                         
   3   5  11         18.90         17.78         1.29 o                         
   4   5  11        286.17        299.09         5.76 o                         
   5   5  11         43.25         38.40         3.87 o                         
  -5   6  11        159.53        165.47         4.84 o                         
  -4   6  11         98.42         95.71         3.31 o                         
  -3   6  11         62.03         75.53         3.04 o                         
  -2   6  11         98.85         99.81         3.30 o                         
  -1   6  11         82.88         90.32         2.94 o                         
   0   6  11        148.76        168.21         4.04 o                         
   1   6  11        132.58        145.21         3.79 o                         
   2   6  11          6.00          4.38         1.01 o                         
   3   6  11         98.62         95.65         3.14 o                         
   4   6  11         58.16         56.95         2.47 o                         
  -4   7  11          3.49          1.08         1.31 o                         
  -3   7  11          5.69          6.13         1.29 o                         
  -2   7  11        112.53        117.21         6.35 o                         
  -1   7  11        254.22        257.82         5.18 o                         
   0   7  11          5.84          3.07         1.10 o                         
   1   7  11         79.95         82.53         2.67 o                         
   2   7  11         32.38         32.92         2.24 o                         
   3   7  11         29.58         31.08         6.11 o                         
  -2   8  11         28.12         27.53         1.71 o                         
  -1   8  11        412.69        413.55         9.55 o                         
   0   8  11        174.93        175.90         3.74 o                         
   1   8  11         85.85         83.52         3.06 o                         
  -6   0  12        519.75        538.66        12.26 o                         
  -4   0  12        991.50        998.17        13.30 o                         
  -2   0  12       1051.70       1045.92        16.17 o                         
   0   0  12        473.81        467.07         7.75 o                         
   2   0  12         81.10         73.37         2.90 o                         
   4   0  12        352.97        376.62         7.16 o                         
   6   0  12         41.03         34.75         3.03 o                         
  -7   1  12         25.79         23.77         2.63 o                         
  -6   1  12       1146.91       1182.32        14.51 o                         
  -5   1  12        114.13        116.16         2.91 o                         
  -4   1  12         37.10         41.62         1.98 o                         
  -3   1  12         43.37         35.60         1.41 o                         
  -2   1  12       1036.09       1028.98         8.46 o                         
  -1   1  12        235.05        231.07         3.29 o                         
   0   1  12       1795.36       1709.14        15.78 o                         
   1   1  12        451.27        490.31         6.00 o                         
   2   1  12          2.28          2.01         0.79 o                         
   3   1  12         42.38         47.25         1.78 o                         
   4   1  12        491.27        537.77         6.09 o                         
   5   1  12          8.14          5.97         1.10 o                         
   6   1  12        275.58        269.39         9.68 o                         
  -7   2  12         22.85         23.92         1.70 o                         
  -6   2  12        148.06        153.78         4.13 o                         
  -5   2  12         93.24         92.90         2.86 o                         
  -4   2  12        160.86        152.20         3.45 o                         
  -3   2  12        173.15        169.44         3.38 o                         
  -2   2  12        129.60        110.10         1.88 o                         
  -1   2  12        129.75        138.45         2.35 o                         
   0   2  12       1099.42       1112.15        10.56 o                         
   1   2  12        149.12        160.25         2.98 o                         
   2   2  12        166.34        151.38         2.83 o                         
   3   2  12        104.50        109.47         2.77 o                         
   4   2  12        131.06        127.79         3.32 o                         
   5   2  12          3.92          2.24         1.07 o                         
  -6   3  12        487.62        511.21         7.15 o                         
  -5   3  12          3.33          2.13         1.04 o                         
  -4   3  12          0.05          1.98         1.68 o                         
  -3   3  12        190.05        183.14         3.77 o                         
  -2   3  12        490.61        451.61         6.39 o                         
  -1   3  12         35.83         31.43         1.12 o                         
   0   3  12       2064.23       2069.41        15.93 o                         
   1   3  12        635.68        645.56         8.50 o                         
   2   3  12        240.53        245.13         5.15 o                         
   3   3  12        648.63        644.54        17.19 o                         
   4   3  12        615.02        642.23         9.34 o                         
   5   3  12         68.77         63.16         2.47 o                         
  -6   4  12        147.50        146.85         3.99 o                         
  -5   4  12        111.72        115.30         4.05 o                         
  -4   4  12        491.67        511.80        10.03 o                         
  -3   4  12        386.18        399.50         6.07 o                         
  -2   4  12        641.59        644.94         7.29 o                         
  -1   4  12        188.78        209.99         3.62 o                         
   0   4  12        184.70        176.85         3.03 o                         
   1   4  12          0.28          0.27         0.72 o                         
   2   4  12          8.15          2.93         1.75 o                         
   3   4  12        106.98        108.79         3.21 o                         
   4   4  12        427.34        426.70         9.31 o                         
   5   4  12         18.18         18.49         1.47 o                         
  -6   5  12        261.53        256.00         4.73 o                         
  -5   5  12        158.54        157.09         5.59 o                         
  -4   5  12        193.64        198.36         5.99 o                         
  -3   5  12        598.11        621.54         8.01 o                         
  -2   5  12         29.17         37.84         1.96 o                         
  -1   5  12        576.02        560.24        14.17 o                         
   0   5  12        155.61        159.59         4.38 o                         
   1   5  12        383.53        381.11         9.82 o                         
   2   5  12         72.37         76.51         2.35 o                         
   3   5  12        126.66        133.38         3.58 o                         
   4   5  12         86.12         86.99         2.74 o                         
  -5   6  12          5.19          4.00         1.20 o                         
  -4   6  12        135.45        147.68         4.49 o                         
  -3   6  12        119.43        121.66         3.95 o                         
  -2   6  12         98.02        115.39         4.79 o                         
  -1   6  12        157.95        159.41         4.14 o                         
   0   6  12         65.87         63.68         3.30 o                         
   1   6  12          5.07          4.81         1.10 o                         
   2   6  12          2.73          1.45         0.87 o                         
   3   6  12         57.91         53.32         3.06 o                         
   4   6  12         54.35         52.66         3.45 o                         
  -4   7  12        228.56        242.01         6.92 o                         
  -3   7  12        265.20        276.11         5.53 o                         
  -2   7  12          0.91         -0.10         1.10 o                         
  -1   7  12         90.21         95.96         3.57 o                         
   0   7  12        136.15        144.03         3.79 o                         
   1   7  12        441.92        465.02         7.25 o                         
   2   7  12        200.90        198.41         6.75 o                         
  -2   8  12        195.80        195.37         4.20 o                         
  -1   8  12         13.35         13.74         1.30 o                         
   0   8  12         76.45         72.01         2.28 o                         
   1   8  12         17.14         12.86         1.52 o                         
  -7   0  13        171.11        179.35         6.28 o                         
  -5   0  13         15.90         12.33         2.04 o                         
  -3   0  13        996.21        963.02        11.48 o                         
  -1   0  13        388.76        421.00         5.36 o                         
   1   0  13        993.95       1005.45        12.37 o                         
   3   0  13        527.44        492.84         8.31 o                         
   5   0  13          0.98         -0.41         1.25 o                         
  -7   1  13        290.76        281.88         5.54 o                         
  -6   1  13         42.74         41.90         2.52 o                         
  -5   1  13        193.87        190.20         3.56 o                         
  -4   1  13          0.13          1.11         0.85 o                         
  -3   1  13        976.90        949.51         9.91 o                         
  -2   1  13        268.91        266.01         3.32 o                         
  -1   1  13        125.13        120.26         2.06 o                         
   0   1  13          9.91          7.41         0.91 o                         
   1   1  13         34.17         21.02         1.39 o                         
   2   1  13         88.61         87.58         2.72 o                         
   3   1  13        620.63        654.18         8.26 o                         
   4   1  13          0.01         -0.07         0.87 o                         
   5   1  13        114.36        121.20         2.89 o                         
  -7   2  13        122.37        113.42         5.20 o                         
  -6   2  13          0.09         -0.05         0.88 o                         
  -5   2  13        157.95        156.74         3.53 o                         
  -4   2  13         92.65         95.87         2.94 o                         
  -3   2  13        193.94        198.37         4.14 o                         
  -2   2  13         38.80         33.89         1.28 o                         
  -1   2  13        164.97        143.29         2.47 o                         
   0   2  13          1.87          1.73         0.78 o                         
   1   2  13       1382.96       1384.21        12.77 o                         
   2   2  13          5.85          3.61         1.00 o                         
   3   2  13        166.26        154.84         4.58 o                         
   4   2  13        111.28        114.74         2.85 o                         
   5   2  13         11.08         11.42         1.11 o                         
  -6   3  13        169.26        163.09         3.28 o                         
  -5   3  13          0.48         -0.03         1.15 o                         
  -4   3  13        488.83        498.83         7.16 o                         
  -3   3  13        530.62        515.07         6.51 o                         
  -2   3  13        113.04        113.16         2.30 o                         
  -1   3  13          0.38          1.13         0.83 o                         
   0   3  13          1.31          1.02         1.01 o                         
   1   3  13        304.42        309.84         6.22 o                         
   2   3  13          0.40          0.94         1.02 o                         
   3   3  13        213.32        224.69         4.62 o                         
   4   3  13         80.32         74.36         2.74 o                         
   5   3  13         89.99         89.10         2.28 o                         
  -6   4  13         66.40         68.94         2.30 o                         
  -5   4  13         48.04         48.41         2.59 o                         
  -4   4  13          2.44          1.89         1.27 o                         
  -3   4  13         75.94         96.96         2.81 o                         
  -2   4  13        467.89        495.00         6.34 o                         
  -1   4  13        376.39        372.97         4.93 o                         
   0   4  13        350.12        367.81         5.16 o                         
   1   4  13         75.74         72.25         2.99 o                         
   2   4  13         20.48         14.40         1.83 o                         
   3   4  13        138.63        144.89         3.81 o                         
   4   4  13         63.05         67.10         2.90 o                         
  -5   5  13        228.98        238.87         5.64 o                         
  -4   5  13        154.31        158.42         4.02 o                         
  -3   5  13        425.92        437.28         7.11 o                         
  -2   5  13          6.94          5.54         1.05 o                         
  -1   5  13          1.15          2.04         0.91 o                         
   0   5  13        197.16        205.91         3.67 o                         
   1   5  13        261.50        268.12         4.44 o                         
   2   5  13          0.05          0.27         1.05 o                         
   3   5  13        133.99        142.71         3.59 o                         
   4   5  13         10.69          7.87         1.17 o                         
  -5   6  13         36.39         33.05         3.50 o                         
  -4   6  13          5.69          5.60         1.49 o                         
  -3   6  13        338.59        362.82         6.67 o                         
  -2   6  13        110.50        114.41         3.41 o                         
  -1   6  13        260.02        276.02         5.51 o                         
   0   6  13        237.76        257.37         5.21 o                         
   1   6  13         78.46         72.32         2.47 o                         
   2   6  13         25.39         24.09         2.08 o                         
   3   6  13         12.21         13.74         2.13 o                         
  -3   7  13         34.79         39.55         2.23 o                         
  -2   7  13          0.06         -0.61         1.17 o                         
  -1   7  13         31.25         27.82         2.00 o                         
   0   7  13         11.26         10.45         1.17 o                         
   1   7  13        342.60        350.17         6.57 o                         
   2   7  13         45.65         49.33         3.68 o                         
  -1   8  13        240.06        226.87         9.28 o                         
   0   8  13         17.83         13.67         3.11 o                         
  -6   0  14       1452.76       1509.86        25.67 o                         
  -4   0  14        534.68        539.87        10.81 o                         
  -2   0  14         30.70         34.93         2.18 o                         
   0   0  14       1478.55       1453.58        22.67 o                         
   2   0  14          0.01          0.79         1.01 o                         
   4   0  14          0.30          0.00         1.10 o                         
  -7   1  14          4.00          2.42         0.93 o                         
  -6   1  14         24.85         22.89         1.92 o                         
  -5   1  14         48.99         50.49         2.52 o                         
  -4   1  14        534.59        532.96         7.95 o                         
  -3   1  14         91.39         97.40         2.64 o                         
  -2   1  14        760.36        707.90         6.99 o                         
  -1   1  14         94.33         97.80         2.11 o                         
   0   1  14        798.56        799.27         8.66 o                         
   1   1  14         99.58        105.79         3.26 o                         
   2   1  14         11.12         15.07         1.21 o                         
   3   1  14         23.00         17.71         1.38 o                         
   4   1  14       1194.37       1213.60        12.41 o                         
   5   1  14          0.90          0.04         0.75 o                         
  -6   2  14        500.23        538.63         8.60 o                         
  -5   2  14         82.35         81.03         2.60 o                         
  -4   2  14         58.73         60.76         2.61 o                         
  -3   2  14        156.77        155.22         3.29 o                         
  -2   2  14         62.66         58.32         1.84 o                         
  -1   2  14         88.87         84.57         2.23 o                         
   0   2  14       2519.84       2454.73        20.46 o                         
   1   2  14        633.22        627.72         8.12 o                         
   2   2  14          6.70          9.38         1.04 o                         
   3   2  14         30.08         34.17         1.67 o                         
   4   2  14         67.80         66.25         2.45 o                         
   5   2  14          1.70          1.40         0.80 o                         
  -6   3  14         61.92         56.12         2.96 o                         
  -5   3  14        100.62         91.44         3.01 o                         
  -4   3  14          7.84          6.83         1.19 o                         
  -3   3  14         39.27         41.52         1.91 o                         
  -2   3  14        982.75        943.84         9.45 o                         
  -1   3  14         15.19         12.15         1.56 o                         
   0   3  14          0.35         -1.00         1.00 o                         
   1   3  14          0.60          0.08         0.92 o                         
   2   3  14          3.61          2.67         1.47 o                         
   3   3  14         45.58         50.77         3.07 o                         
   4   3  14        381.57        400.66         5.84 o                         
   5   3  14        112.24        111.21         5.36 o                         
  -6   4  14        290.27        299.65         8.22 o                         
  -5   4  14         76.95         80.34         2.85 o                         
  -4   4  14          5.97          6.64         1.45 o                         
  -3   4  14        414.46        426.90         6.20 o                         
  -2   4  14         78.52         59.18         3.70 o                         
  -1   4  14        122.92        117.87         2.68 o                         
   0   4  14        640.43        671.02        10.45 o                         
   1   4  14          0.81         -0.85         1.37 o                         
   2   4  14         74.22         81.39         3.17 o                         
   3   4  14        280.51        290.96         5.38 o                         
   4   4  14          1.26          0.45         0.84 o                         
  -5   5  14         39.70         35.54         2.09 o                         
  -4   5  14        214.13        231.52         5.04 o                         
  -3   5  14        240.73        236.65         4.46 o                         
  -2   5  14        398.46        411.02         6.41 o                         
  -1   5  14          1.30         -0.38         0.77 o                         
   0   5  14          6.54          5.55         1.17 o                         
   1   5  14        398.85        426.24         7.32 o                         
   2   5  14        173.48        189.85         4.54 o                         
   3   5  14        202.93        215.92         5.26 o                         
   4   5  14        268.25        255.63         5.00 o                         
  -4   6  14         72.39         77.10         2.79 o                         
  -3   6  14        171.27        198.14         5.21 o                         
  -2   6  14        489.23        495.47         8.01 o                         
  -1   6  14         96.21        106.02         3.24 o                         
   0   6  14        207.96        217.54         4.45 o                         
   1   6  14        114.95        108.61         6.10 o                         
   2   6  14         42.13         43.32         3.74 o                         
   3   6  14        197.50        194.19         6.03 o                         
  -3   7  14          8.73          7.87         2.21 o                         
  -2   7  14         85.27         81.32         2.67 o                         
  -1   7  14         20.16          9.91         3.30 o                         
   0   7  14          0.94          0.88         0.76 o                         
   1   7  14        138.51        140.29         5.65 o                         
   2   7  14        188.19        180.25         5.39 o                         
  -5   0  15        447.64        473.12        10.20 o                         
  -3   0  15        300.29        306.90         6.38 o                         
  -1   0  15        312.69        304.70         7.77 o                         
   1   0  15        296.70        280.89         8.30 o                         
   3   0  15        118.44        141.12         4.04 o                         
   5   0  15          0.45          1.39         1.44 o                         
  -6   1  15          4.56          2.38         1.14 o                         
  -5   1  15        224.57        237.21         5.20 o                         
  -4   1  15          1.61          0.54         0.89 o                         
  -3   1  15       2114.79       2074.61        19.74 o                         
  -2   1  15         85.80         94.30         2.11 o                         
  -1   1  15          3.72          3.30         1.23 o                         
   0   1  15          8.16          6.40         1.12 o                         
   1   1  15         30.96         34.98         2.00 o                         
   2   1  15          9.78          9.66         1.25 o                         
   3   1  15        463.57        480.88         5.74 o                         
   4   1  15         77.91         73.93         2.29 o                         
   5   1  15         44.30         35.10         3.50 o                         
  -6   2  15         22.74         24.78         1.69 o                         
  -5   2  15          7.43          5.65         1.08 o                         
  -4   2  15         46.85         48.58         2.08 o                         
  -3   2  15         59.64         55.17         2.10 o                         
  -2   2  15          0.69          2.96         0.98 o                         
  -1   2  15        101.93         97.96         3.01 o                         
   0   2  15         20.90         25.39         1.83 o                         
   1   2  15        892.18        891.08        10.34 o                         
   2   2  15         68.83         65.30         2.47 o                         
   3   2  15          4.96          5.93         0.97 o                         
   4   2  15         33.56         35.60         1.99 o                         
   5   2  15         10.30          5.25         1.07 o                         
  -6   3  15         74.68         74.01         2.85 o                         
  -5   3  15          0.48         -0.32         1.07 o                         
  -4   3  15         17.49         17.94         1.53 o                         
  -3   3  15        514.37        515.54         7.57 o                         
  -2   3  15        341.76        327.85         4.40 o                         
  -1   3  15        208.69        196.47         4.23 o                         
   0   3  15        714.01        738.83         9.80 o                         
   1   3  15        221.50        229.24         4.18 o                         
   2   3  15         83.80         80.30         2.61 o                         
   3   3  15        237.22        247.92         4.55 o                         
   4   3  15         64.79         61.55         1.93 o                         
  -5   4  15        185.00        182.48         4.13 o                         
  -4   4  15         61.09         58.17         3.10 o                         
  -3   4  15         18.12         14.29         1.85 o                         
  -2   4  15          0.42          0.41         0.97 o                         
  -1   4  15         70.25         73.90         4.11 o                         
   0   4  15         16.39         14.61         1.45 o                         
   1   4  15        326.42        340.88         7.61 o                         
   2   4  15         59.44         57.22         2.38 o                         
   3   4  15        369.29        400.00         6.04 o                         
   4   4  15         35.55         29.75         1.75 o                         
  -5   5  15         37.18         34.10         1.74 o                         
  -4   5  15         15.27         12.62         1.39 o                         
  -3   5  15        364.16        395.90         7.94 o                         
  -2   5  15         32.29         36.39         2.26 o                         
  -1   5  15         40.94         46.69         2.62 o                         
   0   5  15        228.70        243.17         5.00 o                         
   1   5  15         10.82          6.38         1.27 o                         
   2   5  15         95.49         99.62         4.08 o                         
   3   5  15        141.37        125.09         3.99 o                         
  -4   6  15         98.67         75.99         2.81 o                         
  -3   6  15         25.15         25.21         2.49 o                         
  -2   6  15          9.50          6.09         2.13 o                         
  -1   6  15        138.18        140.61         3.85 o                         
   0   6  15         21.86         18.53         2.27 o                         
   1   6  15        194.88        201.24         8.32 o                         
   2   6  15         48.93         48.34         2.42 o                         
  -2   7  15         81.86         73.22         7.56 o                         
  -1   7  15        314.39        267.59         9.38 o                         
   0   7  15         57.03         46.33         2.94 o                         
   1   7  15          4.49          1.54         1.94 o                         
  -6   0  16        579.69        562.19        13.61 o                         
  -4   0  16        162.63        162.30         5.15 o                         
  -2   0  16        998.49       1022.26        16.77 o                         
   0   0  16       1646.24       1599.91        24.02 o                         
   2   0  16         18.06         18.24         2.20 o                         
   4   0  16        776.92        772.77        16.28 o                         
  -6   1  16        190.27        195.51         4.64 o                         
  -5   1  16        172.85        167.63         4.08 o                         
  -4   1  16         50.22         48.86         2.25 o                         
  -3   1  16          8.03          4.10         1.24 o                         
  -2   1  16        550.16        530.04         8.84 o                         
  -1   1  16          5.17          4.39         1.01 o                         
   0   1  16        565.57        579.94         7.64 o                         
   1   1  16         34.74         31.29         1.73 o                         
   2   1  16         15.87         17.69         1.26 o                         
   3   1  16         30.98         23.69         1.59 o                         
   4   1  16        235.34        232.42         6.33 o                         
  -6   2  16        489.31        485.75         7.48 o                         
  -5   2  16          9.81          8.93         1.45 o                         
  -4   2  16         10.96         14.87         2.09 o                         
  -3   2  16         61.64         66.18         3.68 o                         
  -2   2  16        349.20        344.27         5.24 o                         
  -1   2  16        228.40        255.23         6.10 o                         
   0   2  16        308.80        288.78         5.15 o                         
   1   2  16        107.22        107.36         3.17 o                         
   2   2  16         12.32         11.73         1.06 o                         
   3   2  16         80.48         81.66         2.72 o                         
   4   2  16        305.98        320.88         5.81 o                         
  -6   3  16         32.29         38.69         2.13 o                         
  -5   3  16         17.80         16.59         1.36 o                         
  -4   3  16         81.54         89.01         2.92 o                         
  -3   3  16         43.67         40.08         2.05 o                         
  -2   3  16        150.69        147.21         4.68 o                         
  -1   3  16          2.21          1.59         1.15 o                         
   0   3  16        163.54        164.97         4.21 o                         
   1   3  16        258.17        261.34         4.86 o                         
   2   3  16          3.18          2.66         0.96 o                         
   3   3  16          5.92          4.57         0.97 o                         
   4   3  16        195.12        188.54         5.63 o                         
  -5   4  16         53.09         48.82         2.16 o                         
  -4   4  16         91.43         87.78         3.06 o                         
  -3   4  16        202.99        209.51         5.08 o                         
  -2   4  16         79.22         74.84         3.81 o                         
  -1   4  16         87.78         84.63         2.74 o                         
   0   4  16        531.27        531.86         8.22 o                         
   1   4  16        445.35        478.99         6.76 o                         
   2   4  16         45.30         48.05         2.22 o                         
   3   4  16        234.02        237.86         3.96 o                         
  -5   5  16          6.92          6.41         2.07 o                         
  -4   5  16         18.95         19.45         1.70 o                         
  -3   5  16        251.26        232.71         4.80 o                         
  -2   5  16        430.83        450.97         6.56 o                         
  -1   5  16          3.66          2.28         1.06 o                         
   0   5  16          7.37          5.83         1.19 o                         
   1   5  16         66.20         71.95         2.49 o                         
   2   5  16         49.60         44.62         1.65 o                         
   3   5  16         24.40         19.65         1.39 o                         
  -4   6  16        293.88        286.56         9.08 o                         
  -3   6  16        498.98        494.93         9.06 o                         
  -2   6  16         14.77          8.25         1.76 o                         
  -1   6  16         97.33         80.09         3.42 o                         
   0   6  16         46.56         44.30         2.58 o                         
   1   6  16        234.84        241.34         5.54 o                         
   2   6  16        216.50        218.42         4.74 o                         
  -2   7  16        210.21        206.36         6.88 o                         
  -1   7  16          4.14          1.42         2.00 o                         
   0   7  16        134.16        118.99         7.72 o                         
  -5   0  17          5.85          2.40         1.95 o                         
  -3   0  17       1134.29       1166.96        28.42 o                         
  -1   0  17        314.31        327.89         9.15 o                         
   1   0  17         18.03         13.88         2.06 o                         
   3   0  17        856.44        868.87        12.92 o                         
  -6   1  17         19.63         16.40         1.33 o                         
  -5   1  17        140.87        144.54         3.53 o                         
  -4   1  17         11.70         10.46         1.58 o                         
  -3   1  17        206.72        210.69         4.53 o                         
  -2   1  17         11.43          8.91         2.00 o                         
  -1   1  17        122.22        122.98         4.61 o                         
   0   1  17         53.84         52.21         3.53 o                         
   1   1  17       1162.66       1045.71        75.20 o                         
   2   1  17         71.53         71.99         2.44 o                         
   3   1  17         79.86         80.01         2.20 o                         
   4   1  17          4.91          5.96         1.46 o                         
  -6   2  17         96.63         89.08         3.10 o                         
  -5   2  17          1.03          0.58         1.15 o                         
  -4   2  17        146.76        148.60         3.80 o                         
  -3   2  17       1113.32       1129.07        13.24 o                         
  -2   2  17         78.64         84.07         3.59 o                         
  -1   2  17         30.24         29.36         1.90 o                         
   0   2  17         20.31         16.72         1.48 o                         
   1   2  17         36.32         39.13         1.91 o                         
   2   2  17          6.11          4.88         0.88 o                         
   3   2  17        306.75        314.03         6.57 o                         
   4   2  17         19.65         21.03         1.63 o                         
  -5   3  17         36.23         41.63         2.53 o                         
  -4   3  17         33.03         29.75         1.46 o                         
  -3   3  17         53.76         53.12         2.63 o                         
  -2   3  17         55.73         57.73         2.44 o                         
  -1   3  17         35.13         32.22         2.02 o                         
   0   3  17         52.12         53.92         2.51 o                         
   1   3  17        305.59        326.20         5.30 o                         
   2   3  17         11.14         11.40         1.16 o                         
   3   3  17         50.01         43.47         1.81 o                         
   4   3  17         52.04         53.63         3.44 o                         
  -5   4  17         14.52         15.94         2.01 o                         
  -4   4  17        149.87        149.67         4.09 o                         
  -3   4  17        329.12        348.77         7.01 o                         
  -2   4  17         56.04         60.39         4.12 o                         
  -1   4  17          0.69          1.38         1.01 o                         
   0   4  17        355.59        372.84         5.97 o                         
   1   4  17         46.71         48.93         2.13 o                         
   2   4  17          6.54          4.76         0.95 o                         
   3   4  17        104.02        107.52         2.73 o                         
  -4   5  17         11.19          8.87         1.23 o                         
  -3   5  17         40.16         42.88         2.30 o                         
  -2   5  17        260.72        247.67         5.63 o                         
  -1   5  17        334.40        341.65         6.47 o                         
   0   5  17         56.88         55.92         2.28 o                         
   1   5  17        106.57        105.21         4.33 o                         
   2   5  17         24.56         23.13         2.64 o                         
  -3   6  17        293.52        284.93         7.79 o                         
  -2   6  17          0.42          2.09         1.93 o                         
  -1   6  17         23.07         16.27         3.07 o                         
   0   6  17         80.08         69.85         3.24 o                         
   1   6  17        119.25        116.18         2.79 o                         
  -6   0  18        187.87        163.35         6.81 o                         
  -4   0  18        224.00        230.22         6.99 o                         
  -2   0  18        629.81        605.43        13.54 o                         
   0   0  18        215.90        195.80         5.95 o                         
   2   0  18         64.65         65.31         2.86 o                         
  -6   1  18        503.47        490.50        10.67 o                         
  -5   1  18         11.64         10.03         1.30 o                         
  -4   1  18          1.29          0.53         1.16 o                         
  -3   1  18        161.14        170.26         4.35 o                         
  -2   1  18         14.04         11.31         1.59 o                         
  -1   1  18        107.94         96.42         5.26 o                         
   0   1  18        604.13        587.58         7.78 o                         
   1   1  18         55.62         55.58         2.80 o                         
   2   1  18         98.17        104.94         2.41 o                         
   3   1  18          1.19          0.71         0.62 o                         
   4   1  18          3.34          3.76         1.15 o                         
  -5   2  18         28.63         25.97         1.75 o                         
  -4   2  18        134.86        134.86         3.90 o                         
  -3   2  18         42.36         38.05         2.51 o                         
  -2   2  18        733.87        732.37        10.67 o                         
  -1   2  18          7.91          8.51         1.48 o                         
   0   2  18         23.97         15.71         1.21 o                         
   1   2  18          4.64          3.91         1.02 o                         
   2   2  18         11.94         11.57         1.17 o                         
   3   2  18          0.12          0.18         0.72 o                         
  -5   3  18         24.82         25.29         2.95 o                         
  -4   3  18         27.04         24.85         2.87 o                         
  -3   3  18         27.02         29.08         1.88 o                         
  -2   3  18         15.82         15.32         1.42 o                         
  -1   3  18          6.08          3.68         1.23 o                         
   0   3  18        376.06        392.15         6.29 o                         
   1   3  18         49.49         48.46         2.24 o                         
   2   3  18        136.91        158.21         4.86 o                         
   3   3  18          8.76          8.13         1.15 o                         
  -4   4  18         99.30        104.00         4.00 o                         
  -3   4  18          0.11         -0.19         1.18 o                         
  -2   4  18        237.76        252.10         5.67 o                         
  -1   4  18          0.04          0.80         1.13 o                         
   0   4  18         12.64          8.64         1.21 o                         
   1   4  18        234.95        249.85         4.10 o                         
   2   4  18          1.87          0.65         0.67 o                         
   3   4  18         74.96         82.33         2.55 o                         
  -4   5  18        136.23        153.34         6.69 o                         
  -3   5  18         97.67         99.96         3.97 o                         
  -2   5  18         53.64         52.68         2.56 o                         
  -1   5  18         13.14         12.49         1.34 o                         
   0   5  18        262.55        271.18         4.83 o                         
   1   5  18         38.36         38.66         1.63 o                         
   2   5  18        156.38        151.76         4.72 o                         
  -2   6  18        243.13        241.55         6.09 o                         
  -1   6  18          4.20          3.04         1.55 o                         
   0   6  18         25.80         26.89         2.91 o                         
  -5   0  19        852.49        814.25        16.10 o                         
  -3   0  19       1279.91       1284.98        26.55 o                         
  -1   0  19        198.89        200.77         6.78 o                         
   1   0  19        390.37        422.01         8.57 o                         
   3   0  19        126.29        139.27         3.33 o                         
  -5   1  19        116.83        113.63         3.78 o                         
  -4   1  19          4.73          2.74         1.27 o                         
  -3   1  19        207.54        209.02         4.57 o                         
  -2   1  19         20.42         19.73         1.81 o                         
  -1   1  19         35.25         31.65         2.16 o                         
   0   1  19        232.32        230.74         4.20 o                         
   1   1  19        256.57        258.42         4.06 o                         
   2   1  19          7.02          5.39         0.95 o                         
   3   1  19         76.32         78.74         2.25 o                         
  -5   2  19         17.81         17.33         2.18 o                         
  -4   2  19         17.84         15.20         1.68 o                         
  -3   2  19        664.19        661.30        10.73 o                         
  -2   2  19         32.00         33.39         2.27 o                         
  -1   2  19          2.53          2.32         1.17 o                         
   0   2  19        346.34        362.94         5.59 o                         
   1   2  19        219.68        231.97         3.63 o                         
   2   2  19        102.09        108.15         2.63 o                         
   3   2  19        509.66        522.62         8.22 o                         
  -5   3  19        114.31        112.07         3.98 o                         
  -4   3  19         50.96         51.78         3.05 o                         
  -3   3  19          0.74         -0.79         1.90 o                         
  -2   3  19          6.59          7.36         1.47 o                         
  -1   3  19         10.89         10.33         1.74 o                         
   0   3  19         59.56         62.96         2.53 o                         
   1   3  19        283.17        292.95         5.04 o                         
   2   3  19          7.90          6.78         1.05 o                         
   3   3  19         75.82         76.65         2.07 o                         
  -4   4  19         75.15         73.83         3.88 o                         
  -3   4  19        394.35        399.83         9.08 o                         
  -2   4  19        389.58        414.33        11.18 o                         
  -1   4  19         23.98         22.21         1.83 o                         
   0   4  19        312.54        331.17         5.16 o                         
   1   4  19         85.88         81.41         2.99 o                         
   2   4  19         15.80         16.33         1.58 o                         
  -3   5  19         51.40         44.47         3.78 o                         
  -2   5  19          7.04          4.62         1.23 o                         
  -1   5  19         38.27         35.89         2.03 o                         
   0   5  19          9.23          7.91         0.91 o                         
   1   5  19        152.86        142.19         3.55 o                         
  -4   0  20         10.87         11.13         2.24 o                         
  -2   0  20        129.08        120.39         5.27 o                         
   0   0  20       1123.62       1192.14        19.82 o                         
   2   0  20         30.00         23.10         1.77 o                         
  -5   1  20          0.39         -0.30         0.78 o                         
  -4   1  20         81.74         84.14         3.08 o                         
  -3   1  20          1.84          1.98         1.27 o                         
  -2   1  20        308.94        314.32         5.78 o                         
  -1   1  20         20.32         19.94         1.67 o                         
   0   1  20        165.55        158.59         3.87 o                         
   1   1  20         30.95         25.72         1.30 o                         
   2   1  20         56.78         53.01         1.77 o                         
   3   1  20          7.65          4.77         0.74 o                         
  -5   2  20         34.10         30.93         2.24 o                         
  -4   2  20         55.20         54.15         2.79 o                         
  -3   2  20         28.80         24.69         1.71 o                         
  -2   2  20         34.36         33.61         1.98 o                         
  -1   2  20          2.97          1.00         0.96 o                         
   0   2  20        142.85        144.47         3.25 o                         
   1   2  20          8.10          5.56         0.89 o                         
   2   2  20         34.93         33.78         1.58 o                         
   3   2  20         11.92          7.03         0.78 o                         
  -4   3  20        131.00        122.00         6.94 o                         
  -3   3  20        111.82        109.59         3.95 o                         
  -2   3  20         33.14         34.02         2.06 o                         
  -1   3  20         30.10         27.59         1.94 o                         
   0   3  20         78.17         79.15         2.59 o                         
   1   3  20         80.77         79.47         2.27 o                         
   2   3  20         41.37         33.16         2.01 o                         
  -3   4  20         34.13         28.35         1.89 o                         
  -2   4  20        151.56        156.80        11.43 o                         
  -1   4  20         38.85         34.74         2.11 o                         
   0   4  20         96.64        102.35         3.74 o                         
   1   4  20         17.63         14.73         1.17 o                         
  -2   5  20         72.90         63.21         4.05 o                         
  -1   5  20          2.98          3.20         1.96 o                         
   0   5  20         19.22         14.03         1.49 o                         
  -3   0  21        143.74        152.36         6.83 o                         
  -1   0  21         31.78         32.46         2.74 o                         
   1   0  21        738.97        744.99        10.05 o                         
  -4   1  21          2.97          2.94         1.06 o                         
  -3   1  21        592.08        607.02         9.93 o                         
  -2   1  21          3.25          2.30         1.01 o                         
  -1   1  21          5.25          4.68         1.14 o                         
   0   1  21          4.73          4.18         1.14 o                         
   1   1  21          1.51          2.33         0.65 o                         
   2   1  21          1.35          0.44         0.59 o                         
  -4   2  21          0.11         -0.17         1.11 o                         
  -3   2  21         68.44         65.74         3.15 o                         
  -2   2  21         22.91         23.00         2.14 o                         
  -1   2  21          3.80          3.40         1.02 o                         
   0   2  21         22.92         22.87         1.54 o                         
   1   2  21        695.25        709.11         8.80 o                         
   2   2  21         40.27         35.84         1.40 o                         
  -4   3  21         50.67         44.40         4.72 o                         
  -3   3  21        415.82        421.30        11.17 o                         
  -2   3  21         12.73         14.09         1.74 o                         
  -1   3  21          0.64          0.97         0.99 o                         
   0   3  21         38.17         44.02         2.22 o                         
   1   3  21          5.08          4.69         0.87 o                         
  -3   4  21         69.19         64.17         6.62 o                         
  -2   4  21         61.69         58.61         3.30 o                         
  -1   4  21         45.31         51.98         2.46 o                         
   0   4  21          0.76          0.93         0.82 o                         
   1   4  21        227.07        209.67         7.01 o                         
  -4   0  22          8.49          5.25         1.34 o                         
  -2   0  22        112.71        113.58         4.02 o                         
   0   0  22        108.31        119.85         5.68 o                         
   2   0  22          1.24         -0.55         0.97 o                         
  -4   1  22         63.72         60.49         3.36 o                         
  -3   1  22          1.16          0.65         1.06 o                         
  -2   1  22        312.71        301.95         5.79 o                         
  -1   1  22        208.73        215.04         4.22 o                         
   0   1  22         13.26         13.24         1.16 o                         
   1   1  22          2.71          1.59         0.83 o                         
  -3   2  22        134.70        142.61         5.20 o                         
  -2   2  22         14.01         12.72         1.43 o                         
  -1   2  22         49.44         52.60         2.26 o                         
   0   2  22        342.98        357.54         5.81 o                         
   1   2  22          0.40         -0.41         0.66 o                         
  -3   3  22          0.72          0.10         0.93 o                         
  -2   3  22        141.98        143.96         4.06 o                         
  -1   3  22          0.94         -0.15         0.75 o                         
   0   3  22         23.52         20.00         1.33 o                         
  -1   4  22         36.91         38.14         3.20 o                         
  -3   0  23        192.79        197.95        11.30 o                         
  -1   0  23         18.71         12.85         1.52 o                         
   1   0  23        225.41        191.15         8.95 o                         
  -3   1  23        193.46        186.96         5.52 o                         
  -2   1  23         31.04         29.00         2.23 o                         
  -1   1  23         82.77         76.46         2.35 o                         
   0   1  23        173.98        169.17         3.04 o                         
   1   1  23        203.78        187.22         4.17 o                         
  -3   2  23          5.18          4.52         1.15 o                         
  -2   2  23         32.66         24.36         3.27 o                         
  -1   2  23          3.07          2.00         0.74 o                         
   0   2  23         10.49          9.21         0.99 o                         
  -2   0  24        218.80        184.16        13.26 o                         
  -1   1  24         19.94         12.14         0.99 o                         
                                                                                
